# Supplementary material for: An improved DNA array-based classification method for the identification of Salmonella serotypes shows high concordance between traditional and genotypic testing
Source: PLoS One. 2018 Dec 4;13(12):e0207550. doi: 10.1371/journal.pone.0207550 (PMC6279050; doi:10.1371/journal.pone.0207550)
Supplement: S1 Table — (XLSX) [file pone.0207550.s001.xlsx]

## Sheet: primers
amplicon_id	multiplex_id	fwd_primer_id	fwd_primer_seq	rev_primer_id	rev_primer_seq	productLength	product_seq
1	1	1	TCACGACTTACATCCTAC	67	CTGCTATATCAGCACAAC	720	TCACGACTTACATCCTACTTCGAAAGTCGACATACTGTGATTGGCTTAGCAAGGAAGAGGAACAATGAAGCTACCATAAATAATATTATTTACACGACAGAAAATAATTGGATCGAAAAAATAGTAGAATTTGAACCGAATATTATTATTAACACTATTGCTTGCTATGGAAGACATAACGAACCTGCAACAGCTTTAATAGAAAGCAATATTCTTATGCCTATCAGAGTATTAGAATCTATCTCATCACTTGATGCAGTATTCATAAATTGTGGAACATCACTGCCACCAAATACGAGTTTATATGCATATACTAAACAAAAAGCAAATGAACTCGCCGCCGCCATTATAGATAAAGTTTGTGGTAAATATATAGAGTTAAAATTGGAGCATTTCTAT…
2	1	2	TGAAAGAATATGTAATTGTCAGTGG	68	TTTCATTATCTCTTTGCTCTATCG	788	TGAAAGAATATGTAATTGTCAGTGGGGCTTCCGGCTTTATTGGTAAGCATTTACTCGAAGCGCTAAAAAAATCGGGGATTTCAGTTGTCGCAATCACTCGAGATGTAATAAAAAATAATAGTAATGCATTAGCTAATGTTAGATGGTGCAGTTGGGATAATATCGAATTATTAGTCGAGGAGTTATCAATTGATTCTGCATTAATTGGTATCATTCATTTGGCAACAGAATATGGGCATAAAACATCATCTCTCATAAATATTGAAGATGCAAATGTTATAAAACCATTAAAGCTTCTTGATTTGGCAATAAAATATCGGGCGGATATCTTTTTAAATACAGATAGTTTTTTTGCCAAGAAAGATTTTAATTATCAACATATGCGGCCTTATATAATTA…
3	1	3	TTGGCAGACTGGTACTGATTGG	69	GCAGGAATCCGTGTAAAAATTC	836	TTGGCAGACTGGTACTGATTGGCTCCCCTATTACGATGATTTCATGAGTCCAGGGAATCGACATGACTTTGAAATCGGGTATGTATTATACGTCAAATTAATAAGATATTTGACAGATAATTATACATTGTTTCTATTCACTACATCAATTATTCCTATCGCGTTAATATTCTGGGGATGCCTGAAAACACAAAAAAATATATCATTAACTATTCTGTCTGTTTGTGTTTTTTATAGTTATTATTATCTGGGGTCTTTTTTTGGGGCCGAAAGAAGAATTATTGCAATTGGGTTATCTTTTTTCGCTTTAATCCAATATAAAAGTAATAAAAAGGTGCAATCGCTTATTCTTATTCTATGTGCGTCGACATTTCATATCTCGTCTTTAGTTACCTTATC…
4	1	4	GAACCCCTATATCTGAACAAT	70	CTCGGCACTCCAACCTAATC	592	AACCCCTATATCTGAACAATATAAATGTAATGTCCTATTACCAACAAGACTGCTTGAGTTAATGCCAGCGCTTAAAACTAAATTCTTTATTTCTACTGACTCTTTTTTTGGGAAATATGAGAAGCACTATGGATATATGCGTTCTTACATGGCATCTAAAAGACATTTTGTAGAACTATCAAAAATATACGTAGAGGAACATCCAGACGTTTGTTTTATAAATTTACGTTTAGAACATGTTTACGGTGAGAGGGATAAAGCAGGTAAAATAATCCCGTATATTATCAAAAAAATGAAAAACAATGAAGATATTGATTGTACGATCGCCAGGCAGAAAAGAGATTTTATTTATATAGACGATGTTGTTTCGGCCTATTTGAAAATTTTAAAGGAGGGTTT…
5	1	5	ATGCAAGTATATCCCCTGAAAATC	71	CCGATTTAAGGGCATTTTTGTA	953	ATGCAAGTATATCCCCTGAAAATCTATATATAACATGGGGGGTGTTTGTTATAAGTACATCATTATCATATTTATACTCTGCTCAATCTGTCATTTTAACAGCAGACCAGAATGTCTATTTGGTTAAATTAATTACTGGGTTAACTAGAAGTTTAGCGTATATATTGCAAATATTTCTAATGATTTGCGGCGTCTCCTTTTGGATTGTGTGCGCTATTGAATTACTTTCTAATGTAATACAACTTATTCTTTTTAACAGACTAACATTAAAAAAATATCCGCAATTAGTAAAGTTGGATATTACTGATACTATCAATAAAGAAAATATAATAAGTGTAAAATCTAAAATAAAAAGAGAGATAAAATATACGTTTGTACATAAAATTGCTGGTGTTGTTG…
6	1	6	CTGAAAAATGGTTTAGATTG	72	ACCATTGGATACTGTAACTG	501	TGAAAAATGGTTTAGATTGGATGCTTTTTCTGCAAAGCAACTTGAACTCGCTATAAAAATTTTTGCAGGGCAGTTTTTTTTCCAGTTTTGCAATAACGTTAATTTGGCATATTGGAATGGGAATGAAGAGCAAGTAAAAGCAAACTTATCGCAATGTATATTCATTTCTTTGAAAAATATTACAGCAGTAATTTTAATTCTAAACGTTATCCGACAAACATATATTTATGTATTATCTTTCTTCCTAATTGCTATGATTGAGTTTATCTGTAATTTTTCTTTTATCGTATCAAGGATAGGAGTGTGTAAACCGTCATGGGGAAAAATCAAAAGAATTATTATTACTAACTATAAAATATCCTTAGGGATTCTGTTAGGCGTTTTTTCTTCACAATTAGA…
7	1	7	GTCTCCGCTAAGCTATTTCGGTTTGTA	73	CCCTTGTGATTGAATTATTGCGGTA	500	GTCTCCGCTAAGCTATTTCGGTTTGTAAGTTTTAAGTTCTTTAAAAATAGCTTTTTTAATTTGTTAAAGTCAATCTTTATTTTATATAAAGCGACCTTGAGTATTGGGCTCACTGCTGTAGTAGTTATAATTTATAGTAGAGTGGATAATTTCTACATTAAGAGTTTTGCTCCTGATGATTTAGCTGCATATGGTCAAATTTTCAGGATGATTGATCCACTTGTAATGGTATCTTCAGTATTCTCTACCGTAGCTTATGCACGGTTTTGTCGTATAAATTTGCAGGAAAAATATGCTTTCTCAAAAGTTTTTCAATTCCTGCTTTGCATTGTCGCTTATGGTGTATTTAGTTCTTTCGTATATTTTTTTATTATGAAATATTTGGGGGCGTATATAGTT…
8	1	8	GCGCGGAATAATGAGGCATAAAGC	74	GCTTTCGCTGCCTTGATTGTGT	1699	GCGCGGAATAATGATGCATAAAGCGGCTATTTCGCCGCCTAAGAAAAAGATCGGGGGAAGTGAAAAATTTTCTAAAGTTCGAAATTCAGGTGCCGATACAAGGGTTACGGTGAGAAACCGTGGGCAACAGCCCAATAACATCAAGTTGTAATTGATAAGGAAAAGATCATGGCACAAGTCATTAATACAAACAGCCTGTCGCTGTTGACCCAGAATAACCTGAACAAATCCCAGTCCGCTCTGGGTACCGCTATCGAGCGTCTGTCTTCCGGTCTGCGTATCAACAGCGCGAAAGACGATGCGGCAGGTCAGGCGATTGCTAACCGTTTCACCGCGAACATCAAAGGTCTGACTCAGGCTTCCCGTAACGCTAACGACGGTATCTCCATTGCGCAGACC…
9	1	9	ATGGCACAAGTAATCAACACT	75	GGAATCTTCGATACGGCTACG	1403	ATGGCACAAGTAATCAACACTAACAGTCTGTCGCTGCTGACCCAGAATAACCTGAACAAATCCCAGTCCGCACTGGGTACCGCTATCGAGCGTCTGTCTTCTGGTCTGCGTATCAACAGCGCGAAAGACGATGCGGCAGGTCAGGCGATTGCTAACCGTTTCACCGCGAACATCAAAGGTCTGACTCAGGCTTCCCGTAACGCTAACGACGGTATCTCCATTGCGCAGACCACTGAAGGCGCGCTGAACGAAATCAACAACAACCTGCAGCGTGTGCGTGAACTGGCGGTTCAGTCTGCTAACAGCACCAACTCCCAGTCTGACCTCGACTCCATCCAGGCTGAAATCACCCAGCGCCTGAACGAAATCGACCGTGTATCCGGCCAGACTCAGTTCAAC…
10	1	10	GGCTGGGTTGTGGCTTTTT	76	CTTCCGAAATCAATAGAAAAATCAA	564	GGCTGGGTTGTGGCTTTTTTATTCTTATTGCCTCTATTGCAGGGAGTTAAGTTAAAGAGTTTACTTATTGTTATCATTCCCATAATTTCGATCCTTTCTATCTTTTTATCAAATGGGCATGAACTCGATAGTAGAATCTTTAATGTTAAATTAAATGGAGTGCTGTTAATTACTTTTGGTGCATTTTATTTTTTTACAACTTCAAATATGAGCACTAAAATAAACGCCACAAAAGTATATAAAATTATAGGTTACGTTATGGTTTTTCATATTTTTGTAGCCTTGGTTCAGTTTGTAAGTTGGTATGTTTTTAGTATAGATCTCGATATAAGTAATTATTTTGGAGGTGATGGGCATCGTGCATTTTATTATGGAGTGTATAGAATAACAGGAGTGTTT…
11	1	11	CTCTAGGATCAACTGAAGGTGGTC	77	CAACCCAGCAATAAAGCAGAA	369	TCTAGGATCAACTGAAGGTGGTCAGTTTATATTTTTAATTGGTATTGTAGAAATACTGCGGGTGATATGTGATTTTGGAGTAGATATCTATGTTATTAAACGTTATGGTGAAATACATGAAAAAAATAAGCTTTTAATAACGGTTTTGTGCCAAAAGATATTTATGGGCTGTGTGTTTTTTTTGATGTTGACTGGCTATTGTTTCACAGAGAGATATAGTACTAATATATATTTCCCTGCCTCATTAGCATTAGTGTTTTCATTGCTTTTTAATCTTTCAAATAGTTATTTTCAATCATTAAATGAAAACAAAAAACTAACACCATTTATCTCAGTCGCTGGTGTTTTTTCTGCTTTATTGCTGGGTTG
12	1	12	AAGGATGGGACTACCGTAAG	78	ATTCCCCAATGTAATAACCA	809	AAGGATGGGACTACCGTAAGCAACATAATAATTATAAAGTTTATTATGTATATTTCTGTTGTCGCAATTATTTATTTATTTTCGCTGTTATTTATTAGCGAAAACTCTTTTTTATTTATATTAGGCGTTTTGCCATTGTTTTTTTGTATTACAAATGTAAATTATTATTTTATAGCACAACAAAACTTCAAAGCAATATTTTATTTAAATGTTTTATCAAAATTATTTTTTACATTGGTTGTCTTCATAATTATATATTTAAAATTGCCACTGTCATTGGTGGTTATGAGTATGAATGGCTGGTATACGACATCTTCTTTGGTTGGTTTATTCCTTCTCAGAAAGGTTATAAAAGATAGACCAATAAAAGATTGCAAGGAAAGAATAAACTTAAAAGAG…
13	1	13	GCTGGCTATGCTAGGACTTA	79	ACCCAGATACTTCCCAAGAT	703	GCTGGCTATGCTAGGACTTAATAAAGTCCTAGCTGTTTACGTCGGCCCCAGTGGTTACGCGGTAATAGGGCAGTATCAGAGTTTTGTGCAAACACTTTCAGCATTTTCTGCGGGAGCAATTTCGAATGGCATTACGAAATATACAGCCCAAAGTGTAAATGATGAAAATAAACTTATAGATGTATGGAAGACCGCGGGAACAGTCAGTATAGTTTCTAGTCTATTGGTTTCATTAATTATAGTATTGTTTTTTAAAGATATAAATCATTCCATTTTTAATAATAAAATCGATAGTGATATTTCATATTGGCTCGCAGGTTCTTTTATATTTATGATGTTGAATAGCTATTTAATGGCTATTCTTAACGGAATGAAGGCAGTAAGAGCTTATATACTTCT…
14	1	14	ATGTCTATTGATTTTCTTT	80	CAACTTGTAATAATAATAAAC	957	ATGTCTATTGATTTTCTTTTTTCAATTACTGAGATTGCAGTTGTTTTTTCTTGTGCTATTTATATATTTGTTCAATGCTTGTTAATGCACAAGATTTATTTAGATAAAGTTGTTTTAATTCTATTGTGTTTACTCCTTTGCTTGGTCATTATTCAACTTCCCGAACTTAATGAGCAAGGTTTGATAGATGCTGTAAAGCTATTATTACCTTTACTAATAGTATTTATCGCTTTTCAAAAACCGAAATTATGCTTGTGGATCATTATTGCATTATTGTTCTTCAATTCCACGCTAAATTTCTGGCACTTCAAAGTTTTTGATAAATTTAGCTCATTTCCTTTTACATTTTTTATATTATTATATTTTTTGTACAAATTGGTCAATGATCAACCTCCAAGG…
15	1	15	AGTTAGTGTTTGTATTATTTCGTA	81	ACAAGTCAATGAGTTTATCCA	736	AGTTAGTGTTTGTATTATTTCGTACAACCAGCAAAATTATATACAGCAGTGTCTTGATGGCGTTTTTTCACAGAAAACGAATTTCGAATTTGAAGTCATTATACGTGACGATTGCAGTACTGATAAAACGCACCTGACAATAATGGAGTATATTAGCCGATTAGATGATGTGAAAAAAAGTAAAATAACTGTGCTTGATAGTACTACAAATATAGGTGCAAATGAAAACTTGTTAGAAACATTTAAGGCTTCAGTTGGTCAGTGGTTGGCTATATGTGAAGGCGATGATTATTGGTGTGATGAAGAAAAGTTACAAAAGCAGTATGACTACGCTATTTCACGTAGTGGTTGCTCATTAGTTGTGCATCCCGCTTTGGTAAGTGAAAATAACGTATTAAG…
16	1	16	CGAGAGCAATGGGGATGGATG	82	AGGAAAAGCGAAAGAAATAACAAT	599	GAGAGCAATGGGGATGGATGCTGAAAAATCAAATCGTACTGACCATTTCAGTATATATCATGTTTCTTCCTTTACTATATTTCCTCTATTATTTAGGTATTTTGCCTGTGGGGACTGAGTTTTGGTTTATTGCGTTGCTTATAGTCGAATATGTATCGCAGGAAATTAATAGGGTGTTAATTACTGGGCGGAATTACTTATTAGCAAGTATTATTCTGTTCCTACGTCAGGGGATATGGTGTTGGGTTGTCGTTGCCATTATGCTTATGATGCCATCGCTGCGAAATGTATATACTGTTTTGATTGTATGGTTGGTGGCTTCAGGTGCAGCATGTATAATCGGCGGTATTTATATTTTTCAGTTTACTCATAAATATAAAGGGCAAGGAATCAACTGGC…
17	1	17	AGGGAAAGTAACGCTCAGTA	83	CAAGTGCAGGAATCAACATA	706	GGGAAAGTAACGCTCAGTATCGTTATACAATATATTTTCCAACCTTTAATATTCATGTTTTTTGTGTTTTTTTGCTTTCTTTGTGCTAAGGCAAGTGGTTTTTCGGTATCATTATCATATTTGGTATCTGTAGTACTTGTCGGTAGTGGTGGGTTAGTGTATGTATATCGCTGCGAAGCAGAAGAGGAAAAAACAGATTGTAAAAAGGCAGCGTTAGTTCCTTTTAAATTTCGGGAGTTATCAGAGTATTTTATAGGTAATTCGTTAGGGATGATAATTATTCAATCTTATGTGGTGTTATCTGGTTTATTATTACCATCAAGTGATGTAGCAATAATTGCAGTATCTGATAGAATATCGTTAATTGTAAATCTGCTCGCGATGTCAATAAGTGCTATA…
18	1	18	GTTTGCCATATTGCTGCGAGGC	84	GCGCTATCTCGGCGGCTG	2060	TTTGCCATATTGCTGCGAGGCCAGCCTCACCGCATCATCAATAAACGTCATGCAGGTTTCATCGCCAGTCATAAAACATGCTGCAGATTGTTGCTGGCGCTGGGACCAGGAAGGCGTATATTCGGCGCTCCAGGCAGAAAAATTTATGGCGGAAAATATCCCGCCATAAATAATAAAACGCTTCACCACAATGCGTAACATTCGCTACTGCCCGCGCTTAGCCGTCAGCTCCGCGATACGCACAATCACCTGTACCGCTTTTTCCATCCCCTCCAGCGTCACAAACTCATGTTTACCATGATAGTTATATCCGCCGGTAAAGAGATTAGGACATGGCAGACCCATAAACGACAGTTGCGCCCCGTCTGTACCGCCGCGAATCGGTTTCATCTCCGGCGT…
19	1	19	ACGATCTAAGTAATTCAGGTGGTA	85	TCATAGTAAAACCTCGTCCAGTA	1054	ACGATCTAAGTAATTCAGGTGGTACAGAGCGTATTACTTCAATAGCTGCAAATAATTTAAGTCTGAAGGGCTATAAGGTTTTTATTCTCACTATCAAAAACTGTCCATTACCTTTTTTTAAGGTTAATAATTTAGTTGAAATTATTAACCTTTCTTCAAAAAATGATAATGTCGCAATTAAAAAAATATCTATAATTAAAAATTTAAGAAGAATAGTTAAACAGAATGGAATAGATGTACTTATTAATGTAGATACAATATTAACTTTTTATTCTATTCCGTCATTACTTGGAGTTAAATGTATAAATATTTGTTGGGAACAATTTAATATAAAAGCAAATTTAGGACTTAAAAGTAGAGATATAAGCAGGCTATTAGCAATGCTATATTGCCAAAGAT…
20	1	20	CACGCACCATCATTTCACCG	86	AACAGGCTGTAGCGATTTAGG	737	ACGCACCATCATTTCACCGGAAATTATAAAACCAGTATGACGTTCTGACGGTTTTCCGGTCATTATTAATGGGTGACTCTAATGCAAACATCTAGCGAGAAAATATTTTGTAGACATCGTCAACGGAAAAGTTAACTAACAATAGTCATTATCCATATCTTTAATTTGAAATGGAAACAGGGCAAAGAGTAATTAAAATACAGCCTGTGATTCTGTACAGTTAAGGTTTAACCCCAAAGGTGCAAACAATTAAATTTGTAACAGATTATTTCAAATACGATTAGGAATATTCTTATTTTGAGGAATGGCTTAGCATTTTTTATGGTCGCCAGGATTAAAAAATACGCCCTATCCAAACAATTTAGCATAATTTATCATTCGATTTTCTAGACTAAATAA…
21	1	21	TTTTTCGAGCATTTATCACA	87	TCGCATAGCATATAGAGCAA	707	TTTTTCGAGCATTTATCACAGGAAATAAATAGAGTATTAATCACAATTGAGAGTCAAACGATTGCAAGTTTTATTCTCTTCGTAAGGCAGGGTTTATGGTGTTGGTTAGCTATCGCTACGATGGTAGTTTATCCAGATTTGAGAAATATAACAGTTGTATTCATTTATTGGTTAATCGGTACAGTGTTCGCTTGTGTGCTCGGAATTCTTTATATTTTAAATAAAAAAACAGGGAATAATACCATAAAATGGGATTGGGCTTGGCTAAAAAAAGGTATCAGATTATCTGCGCCAATGTTAATTGCTGCTCTTGCTCTCAGAGGCTTTTTCACTTTTGATCGATTTGCGATAGAAAAAATATCAGGATTAGAGATTTTAGGCGGTTACACATTATTTGTG…
22	1	22	TGGATTAGCGGTGAGTATGT	88	CGATGAAAGACGTCCTGAAAG	485	GGATTAGCTGTGAGTATGTCTCTATACACAATTGTGACATATAAGAAGAATCGAAATGTGATCGCAGGGATACTGCTTGCATCGCTGATTCATTCTGGAACAATTATAATTGCTATTTGCTACCCATTTATAAGAAAAAGATATTTATCGTTAAGAAAAATATTTTCTCTTTTTCTGGTTGCCTTAATATTTTCTTATTTACATGGGCTCGACTTTATATTAAATAACCTTATTCATTATAATATTCTGCCAGATGCTGTTGCAAATTATATTGGGTGGGAAGAATATGATTATAGAATTAATATTTTCACTAATCCAGTGTTTATTAAAGGGGTGATGATAGTTTTTTTAATGAAAAAATATATTAAAATAAATATAAATAATGAAAAGGATAAGGTG…
23	1	23	TCGCATTTATCTTGGGTCTATT	89	TGGCAGGCAAACTCATTCTCT	941	TCGCATTTATCTTGGGTCTATTAGCATTCTCACTAATACCGTATAGTGATTGGGATCTAACAAGACATTATGAAACCTATTTAAGTTATAATAATACCTCTTTTAGTGAAGTATGGGAACAAAGTGATAATCGATATTTAGTAATAAATACTATAATTTATCTATTTAATGCTTTCGCTATCAAAAAGGAGTTTTTACCGTTCTTTGCTGTTTTTATATCTTATTTGTTTTACTTAAATGTATTTTCGAAATTTATTAGAGAAAAAAAGCCTAATATTTTAATCCGAAGCATCTATTTATATATTTTATTAACGGTGATACCTTTTTTTGCTATAGCTAGTTCACTACGACAATATTTAGCCTTCAGTATTATATTATATATAATAATTACCTACTGTA…
24	1	24	CTATGGCGAGTCGTGTCTGG	90	CACCTAAAGGGCTAAGTTCTCC	530	TATGGCGAGTCGTGTCTGGAATATCTCTATGGGATTATCAGAACTAGGTATAATAATTTTTACATTTTGTTTAGTAACAAAGAATATAAAGTTTGCAGTTGTTACTTTTCTTATAGTCTCATTAAATCTACTACATGGGACTAGAATATTTACATTAATATTACTTCTAATGATTATATTTTATATAATTTTTATTAATAAAAGACTATCAAAACTGAAATTATTTATCATTTTGAGTATTTTTTTTAGTGCAATTGTGATATCATTTTTAATAATATTTATTATCCGTTCTAATGTCTCAATTGATAATATAAATATAGACCTAATTCTAAGCCCAATAGTATATGAATCTTTATTTAATCAAATATCTTTTATGCGGATGCTGGATTGGCTACATCA…
25	1	25	CAATTGCTCTATTTGGCTATCG	91	CAATTGCTGTAATAAATGGACC	644	CAATTGCTCTATTTGGCTATCGATCAGAGTTGGTATTGTTATTCCTTCAATACTATATAATTATGTCAATTGTTAATGAAGGGGGTAATAAATATAAATTTTTAAATAAGATTTTCATTTTTATTTTTATGGGGGGAGTCATTGGCAGTTTATTTTATTTTATTTTATGACAGGATGGTGCGGTAAATAATAGTACTGAAAATATTGTTAGAATCATTAATAGACTAACTATTGAGCAAGTTGAAAGTGTTCCATATATTATTTCTGAGTCCTTAGAATACGACCTATTCCCAACACCTGAGTTGGGTAAAGAAATAAACGCTATCTTTAATAGAATTTTAGGAGAGAAAGACCAAAATTTATTTTATGGCGAACGACTACATAAAAAAATTTTTGGAG…
26	1	26	AATTCGCGCTTTATCTGTCTT	92	TGAAAACCCAATCTAAAACTG	671	AATTCGCGCTTTATCTGTCTTCAAACCAATTATATATATAATAAGTATTTATTGTGTTATTGAGAAAATTTGTTCACGTATTGGTTTTAAATTATTTCTCAAAATACTTATGAATATAATACTAACATATTGTATTATTAATTGTGTACTACTAAGTTTTCTCCCCAGCTGGTATACGTGGGTGAAATATTCATTCAATTATTTATTTCTTGACCAAACAGATCAATTCCTTGTTTTTTTATTTTGTCTGTTAACTTTTTGGGGGCCATTAAGTAAGCTATATCGTTATAAGCTGTATGCTTTTTTATTATGTATTATGCTTTTTCTTAGTGGAGGAAAGGCTGGAGTCTATTCAATAATGATATTAGCAATGGGATGGCTATATCAAAAAAGTAATAT…
27	1	27	TGCTTTTTCTTTTTGGCTCATT	93	ATTGTGGGTTCGCAGTTTTAGA	635	TGCTTTTTCTTTTTGGCTCATTAGGACAAATCCTTAAAGGTTTTTATTTTTATTCCTTCATTGAGTCGAATAGTTATGTTGGAATTTATCAAGATAAAGTAAATTTACCCATGGGATATAATTTTTTATCATATCTGTTTTATTGTTCATTTTTCCTCATCTGTGCATTTTATGACAAATTCCGGGTTAATAAATCATTTTTATTAATATCAATATTGATTGCTGCTTTTAGTGCCATGAAAGGTAGTCGAGGGGAGTTTGTTACATTCTTGCTTACAGTTTTTTGTATTTATTATAATGAGAAGAAAGTAAGCAATATTAGCTTATTATTGAAAATGTTTTTAATATTTATTGCTGTTTTTATTATAAGTGAATTTGTTTCAATGTGGCGGTCAGGCG…
28	1	28	GTAACAACGGGAGTAGGAAAAG	94	ATTGCCCATTATAAGACGACAT	762	TAACAACGGGAGTAGGAAAAGTAACTACTAGTGCTAATGAAATTGCAACTTCCATTTACAGTCCTTTATTTTCTTTTCTGAAACCTGAGCCGTTTATATATTTATTTTTTCTGTATTTTAGAATGGATAAGAATTTCTCTTATAAAGGTAATATTCTGTTTACAATAAACATTGTATTATTTATTTTCTTTAAAATACTTCAAGGATGGACAAGTTTTCTTCTTATACTGTTTTTTTTAGAGATGTACGCGCGATACCGCCTAAAAAATAAAAAAATTATTTTATTGCTACCCCTGTTTATTATTTTTTTTGGTGGCTGGGTATATCAGTATGCCTTTGTATTAAAAAATGAAATTCGTGGGAATGATGTGGCTCCTTTGAGTTATTACCAAGGAGTTG…
29	1	29	GTGCCTTATTCGAATGACTATC	95	AATGACTGGCGAAAAAGACAA	746	GTGCCTTATTCGAATGACTATCAGGCATATATTGATTTATTCAAATATACAATTCAAGATCCTTCTTACGAGAGAATGGAAATTGGCTTTAAAAACCTTATTGGTTTTTCAAAATTTCTTGATTTGAATTTTGATGTATTATGGTTTTTAGTTGCTTTTATTTCTTTGTCGCTAAAATGTTATGTATTAAAATCCTATGATTCAGATATCCTTGTATTATTTTTGTTGTACTTTTTGTACGCTATATCATTATTAGCTTTACACGAAACCACACAGATACGAGCGGCTATTGCAATTGCTTTAGGTATAGCAGGCTTTCGATGTACGAATAAATTTGTTGGTATCTGTTTAATCCTTTCTTCTGTATTATTTCACTATTCAGCAATTTTATTTATTATT…
30	1	30	GTTTCGGTTTTTGAGGTAGATA	96	CCTCCAATAAACCAACCAAAGT	562	GTTTCGGTTTTTGAGGTAGATAAATATGGTTTACATGACGACCTTTACTGGTTCACATTTGCGAAATATTCATATATTGTGTCTTTGTTGTTTGCTAAACGTAAAGATTTTATTTTTTACTCCCTTCTAATCTTTCTTGCATCTATAGGCTATATTATGGTAGGTCTAAGAGGGTATACTATATCTTATGCTTTTCTATTGTTATTCTTTTTAGATCTTAGATATAAATTAAAGTTTAGGTATTTACTAGTTTTTGCTATTCTGGTAGCTATAGTTTCATCTCTTATTCTTAATTACAGGATAGGTATCGAGGTAAATCGTGGCTTTTGGGAAATGATATTTAATCCCTTATTACAGCAAGGGGCCTCTTTTGAAACCGTATATGGAGTTTTAAAATAT…
31	1	31	ATATTTTTAGGAGGGCGAGCAT	97	GAGAATAACGTCCTGGCACAT	488	TATTTTTAGGAGGGCGAACATTTTTTATAATTGCAATTCTTGGGTTGGTTTATCAATACAAAAATAATACAAATATAAAGGCGATTATTTTTTTATTATTTTCTGCTCTTGGATTCTTAGTGCTATTTTTTATTATGTTTAAGGACGCCCCAGTTTTCGAAAAATATTTTAATTTAATTTTTGAGCGTTTTGGAAGTGAAGGATTAAAATCGGCACGCTTTGAGCTAATACAGGACGGGATTAGTAAATTCTTTATGTATCCGTTTGGAGGGTTTACTCCATATGCAAGTGAATACTCAGGTAGTTGGTATCATAATATATACTTGGATAGTGCCAGAGTTGCAGGTTTTTTACCTTTGATAATGTTTCTTATATCAAATGTTATTTTATTTTCATGCT…
32	1	32	TCTGTTGGCATATTTTGGTTTC	98	TAAGAGCAGCAGGGATAAGTAAT	682	CTGTTGGCATATTTTGGTTTCCATTACCAATCTATATTTATATTGACATCTTTTATTACTGTCTATTTAAGTGTTAAAAGTTTTGATAGAGAATATACAATAGTATCAATTATATTATTTGGGGTTTTGGTTTACTTACAGGCGTTTAGTATTGTTAGGCAAATGCTTGCTGTAGCCGTATGTCTTTATAGCTGTTCGTTATGGAATAAAGGTGTTAAGATTAAAGCAATTATTTTTCTTATGCTGGCACCTTTGTTTCATTATTCTGCTGCAATAATATTTATATTGGCAATAATTAGCAGATATGTTAAAATCGATACGTTTAAATGTTTTGCTATGTTAGGGCTTAGCCTTATTTTTGTTTTTGTATTTAATGGGATCGATTTTATATTTTCAAAT…
33	1	33	GTTTATTTGAATATCTTACCGC	87	TCGCATAGCATATAGAGCAA	761	GTTTATTTGAATATCTTACCGCGAGGAAGCGAATATTGGTTTATTGCCCTCTTGTTTTTCGAGCATTTATCACAGGAAATAAATAGAGTATTAATCACAATTGAGAGTCAAACGATTGCAAGTTTTATTCTCTTCGTAAGGCAGGGTTTATGGTGTTGGTTAGCTATCGCTACGATGGTAGTTTATCCAGATTTGAGAAATATAACAGTTGTATTCATTTATTGGTTAATCGGTACAGTGTTCGCTTGTGTGCTCGGAATTCTTTATATTTTAAATAAAAAAACAGGGAATAATACCATAAAATGGGATTGGGCTTGGCTAAAAAAAGGTATCAGATTATCTGCGCCAATGTTAATTGCTGCTCTTGCTCTCAGAGGCTTTTTCACTTTTGATCGATTT…
34	1	34	GATATGGGCATGGCTCAAAT	99	CAGCCAAAGCGGAAACAAC	978	GATATGGGCATGGCTCAAATAATGCCAAGAGATATAGCCAAGCATAGTTTTGATAAAAACAAATTATATGCTATATATAATGGCTTTTATAAGGTATATTTATATCTTGCCTTTTTTATATCAACAACAATTGTTATATTAAGTTATTATATTGTCTATCATTGGCTAAATGTAGCAATTAAATATGACACTTTGGTTTGTATTATATTGTTAGCTATTCAATTTTTATTCCAATTCCCTAATAATGCAAATATAGGTTTCTGGAATGGAACATTGCAACAACATAAGTCAAATATCAGACAATGTTTTTTCTTTACGTTGAGACATATCATCGCTTTTACTCTTGTTTATAACTGGCCATCGGCGATATCATATCAAATCGGTTTTTGTTTAGTTGCT…
35	1	35	TCGTGGAAATGGTGGTGA	100	ATTCATACGGACAAAACCATA	843	TCGTGGAAATGGTGGTGATGATTTTTTGGTTTATCAACAATACTTTAATTCACTACCAATAATATTGTATGATTATGGTGTTGGCTATTTTTATCTGAATTCTTTTGCTAAATATTTTGGCAATTATGAATTTTTTATTTTTTTGTCTTCTTTATTATTTTTCTCGCTTCAATTATTTTTTATTTTTTGCGAAACAGAAAAACCATGTCTTGTCTTGCTGCTATTTTATTTAACTAGTTTTTTATGGCTTGATTTTATTCTTATAAGGTAGTCTATTTCCGTAGGATTTTTTGTAGTTGCAATAAGTTTATATAAGAATAGCAGGAATAAATTGAGTTTTTTATTTTTTGTTTTTTCTGCATTGTTCCATGAAACAGCATTTTTTGCTGCAGCTTTATT…
36	1	36	CTTTTTCGGGCAGCAGGAT	101	TTGATAGTATAGTGGGAATGAT	407	TTTTTCGGGCAGCAGGATTTTTTGACGAGCCTGCTGTATATTCATTACATATGGTTGCTTTGACAGTAATGCTATATATGCAGGAGAGAAAATTTTCAATTCTAATTATTGTTACATTGCTCAGTCTATTGCTATCTTTTTCGTTTATTGCTATTTTTCAAGCAATGATTTTGAGCTTGCTTTTTATTAAAAACAAACGAGGCCTGTTTGTGCCTCTCGTAGTGTGTTTGGTTGTTGCATTACTATTTAAAGATAATATTTATGAGCGTTATTTACAATTCGTTAGTGGAGGTGATGGTAGCAACAATACTAAGTTAGATACTATTTATAACTTATTTCAGGGAGTAAAGTGGCTTTATGGCTATGGTCTTGTAGGATATTCACAATCATTCCCACTAT…
37	1	37	CGGCCGCAAGATTTACCGTC	102	TCCTGCGCCGTAGCTGGTAATA	737	GGCCGCAAGATTTACCGTCCGGGGCTGCATTTTTCGCTGGCATCGGTGTCCACGAACCTGCGTTTTGGCGCGTGGCTGACGGCGGACAGTATCGTCAATTACATCAACACGAATTTATCGACGCTGGTACTGGCGAGAATTCTCGGCGCAAGCGTCGCCGGGGGATATAACCTCGCGTACAACGTGGCGGTTGTGCCGCCGGCGAAGCTTAACCCCATCATTACTCGCGTGCTATTTCCGGCATTCGCCAAAATCCAGGACGATACCGAGAAGCTGCGCGTCAACTTCTATAAGTTGCTTTCCGTGGTGGGAATTATCAATTTTCCCGCGCTGTTGGGCCTGATGGTAGTGGCGAACAATTTTGTGCCGTTAGTGTTTGGCGAGAAGTGGAACAGTATT…
38	1	38	ATTCCTGCCGTTATTCTATGT	103	ATCAAAGTCTACGGGTGCTAAA	506	ATTCCTGCCGTTATTCTATGTAATATTAAAAATCGATTTGTATTTATTGTTACAACAATTATTTTTGGTATTCTGTTTGTTTTATTTTTATTTTTCGGTTTATATATACTGGAGCAAATTCCACAATTTGCTTTTGTAGTCCGGAAAATTAATTTTTATCTGGAACAAAACCCAACGATCTTACAACTGGGATGGTTGAATTTATTCGTGCTTATTTATACGGTAGCTTATGTTTTTTTTAGCTATTCTATAGAAAGAAACTCGAATGCTAATTTATTGAATCGTTTTATTTTTGTTGGTTCTATAATTTTTATTTTTAGTGGAACATTCCCTTTTTTGGGGCGGATGACGCTTTATTTCATATTTATCGCTCTTTATATAATCTCAGATCCTAAAAAG…
39	1	39	AGAGGCTGGAGTGGTGGTGTT	104	TCCCGGAAAAAGATAAAGAATAC	608	GAGGCTGGAGTGGTGGTGTTCTGTTCTTGTTATTTATTTTTTTATGCCGCAGTGATAAAATTAATTTAAAATTAATTTTACTTTTCATCATATGTCTCTTATTCGCACCATTTATTATGGAAATAAAATGGCTAATTAGAAGTAATACGTTTGATTATAATAATATAATATCTGAGTTTGATTATGGTAAAAGTTTAGGGCAGTTCTTAGAGTATTTAGTGTATCGATTACAGCAGGTCACTAATGTTATCTATCTTATCGACCGGGTAGAGCACATTTCTATTTTATATCAAGATAATACTTTAGTTCCATATTGGGGGGAATTTATCGGATTAAAAAACTTATATCAGCTTTATTATCCACAGGCAATTCCTTTGGGGCAGTGGCTCGGAAGCAGTA…
40	1	40	AATGGCTTAAGAACAAATGCTC	105	AAAACCGTAAAGGAAATGAAGT	524	ATTCTTGTCCACCTAGGAACACTGCATCCGCACCATAATGAACAGCAATTTTGAGTTTTTCTAAATTTCCTGCAGGCGCTAGAAGTTCTGGTTTTTTTATCTTTGTTTGACGACTTGCGCCAATAGGTTCTAGAACTTTCATATATATCATTCCTTTAATATAACTTAATAAACTGTTTGTTTGAACATAAATCCTTGATCCATTGGACGATGATCTTTTTGAACCTCTTCAATTGGTTCTACTAACATAAATTTTTCATCTTCATATAACTCTGGATTTTCGTTATATAAGTCAATCGCTTGTCTATATTGCTCAGTCGCGATATTAATATATTCTTCTGTTTGAAGTACGCCGTCTATCTTAAACGCATCAATTTGTGCTTCTAATAAGTCTTCCAA…
41	1	41	GATCTATCAGGCGACGAACATT	106	AAGCGCCAACATAGAAACATAA	596	GATCTATCAGGCAACTAACATTATCGGCGTATGTTTGAAGATATATTGCATAGGCGTTGAACCTGGGTTTTATTTTATTAATTGGCTATTTTCCTCTTTTTATTCTTATAGTTTTTTTTTATTTTTTTTAGCCTGTATTATTATCCCGCTAAAGACAATTTTTTTCTTCAAAAAAAGTGAATATCCATTCATTGCTTTATTACTATATTTCAGCATTCTATTGTTTGACATTTTTCCTGTTAGGCAAAGTTTATCTAGCTCTTTATGTCTTTTATTTTATTTGATCTATAAGAACCATAAAAAGACTTCATTTTTAATTGCCCTGTTGGCCTTAACAGTACATTATTCGGCAATAATATTTTTTATTGGTTTATCAATTTGCGCAACAAAAAAAATCCA…
42	1	42	CCTCGCACTTTCTATCCATCTT	107	TTCCCAAACACATCAAAAACAT	503	CTCGCACTTTCTATCCATCTTTCTAGTTTGCTGATTGTGTCAATTATCCCTATAGTGTGGTATCTTAATAGGAATATAGGTAACAATATATTCAACCAGATAATAATAATAATAAGTTTACTATTGTCTGTGATTTTACTTTTTGACCCTTACATTAATTTGCTAAGGTTGGTCGCAGAGTTTCCTATGATGCATGAAAGAATTGCTCCATATTTGGATGGTTCATATGCTGTTAATAATGCACCAATGTTTAATAGCTTTGTAGTAATTAAAATTATATCATATGTAATTTTTTTTATATGGATCTATAAAAATAAAAAAGTTGGTTTAACCATAGAAAACTACTTAATTTATCTATGTTTCTTTCTGTCTATTGTAGGATTGTTTCTTTTTTGGTGT…
43	1	43	GATAGGGGGAAATTTTTATGACTT	108	AAACGACTCGCTGAAACAAT	653	ATAGGGGGAAATTTTTATGACTTTTTATTCTTTGTTTTAACACTATGGCTCCCGTTGATTTTTATTATTATTTATAGAAGTTGCTATAACCCATTATTTTTCATAATAGTTTTTTATTTCTTAACTTCGTTCTTTTATATGAACGCTGTATTAATTATTAGGCAATATATTTCTGGGGTTTTTTTTATTTATTGTATGCTTTTTGCGTATCAACATAAAAAGATATCCTTATTTTTAGCATTTTTATCAATCTTATCTCATTCCTATGCAATAGTATGGTTAATAGTTGTCGGACGTTGGTTTAGAAATTTTATCACCAATAAAATTATTTTAAGTGTTATTATACCAATATCATTATTTGCTGTAAGCTTCTCATTTTCTTCTTATCAATTGCAGTCA…
44	1	44	ATACTGGTTGGGATTGGGAAGC	109	GCACTCGGACAGGGGAATAAAC	908	ATACTGGTTGGGATTGGGAAGCGTATGATTATTTTTTTAATCTATTAAATCAAGCTAACATTTATAATTTTTTTAGTTACAATATATTTAACTATGAACCCGGTTTTGTATTACTTTCATATATATCAATATTATTAAATATTCCACCTTTTCTGCTTTTTGCTATAATAACTGTATCTCTCATCGTATCCTCTGCTCATAAATACTTAGGTAAATTTGTTTATATATTTTGTTTGATTTATCTGTATTATGGTTATTTTCATAACTTTTCAATAGTACGACAAGGAATAGCAGCTGCTTTATTTGCTTACTCTATTCGTTTTCTTATTGTTAGGAGTTACAAATTTTATTTTGTCATAATTTTTGCTTCGTTATTCCATATATCAGCAGCCATGTTAC…
45	1	45	CGCGCTGATGCAAAAAGAG	110	TCGCCGGGATAAACAGAAATG	715	GCGCTGATGCAAAAAGAGCTGGAGTTCAATAAGATCGGCATGATCGAAACGTCCTCCGTGCTGGCGGGGTTCACCTTTACGGTGATTAGCGCCCATTACTGGCCGCTGGCGTTAACCGCGATTCTCGGCTATCTGGTGAACAGCGCGGTGCGAACGCTGCTGTTCGGTTACTTTGGCCGCAAGATTTACCGTCCGGGGCTGCATTTTTCGCTGGCATCGGTGTCCACGAACCTGCGTTTTGGCGCGTGGCTGACGGCGGACAGTATCGTCAATTACATCAACACGAATTTATCGACGCTGGTGCTGGCACGAATTCTCGGCGCAGGCGTTGCCGGGGGATATAACCTCGCGTACAACGTGGCGGTTGTGCCGCCGATGAAGCTTAACCCGATCATTACC…
46	1	46	CGCGCTGGCCGACACGATC	111	TGCGGCCAAAGTAACCAAACAG	424	CGCGCTGGCCGACACGATCTCGGACTTTGGCATCGCGAACTCGATTATCCAGCGTAAAACGATTGGGCATCTGGAGCTGACCACGCTTTACTGGCTAAACGTTGGGCTTGGGATTGTGGTATTTGCGGTGGTCTTTTGGCTGAGCGATGCGATTGCCCATGTTTTGCATAATCCGGATCTTGCGCCGTTAATCAAAACGTTGTCGCTGGCGTTTATCGTGATCCCTCACGGGCAGCAGTTCCGCGCGCTGATGCAAAAAGAGCTGGAGTTCAATAAGATCGGCATGATCGAAACGACCTCCGTGCTGGCGGGGTTCACCTTTACGGTGATTAGCGCCCATTACTGGCCGCTGGCGTTAACCGCGATTCTCGGCTATCTGGTGAACAGCGCGGTGCGAAC…
47	1	47	GTCTGCGCCGAAGGTTACG	112	CGCGCAGCAGGGTCATTAT	451	TCTGCGCCGAAGGTTACGCCACAGCCGCCAGTGGCGCGATGGCGCTACGCATGCCGGTCGTCATGGCCATTGACTCCGGCAACCTGGTTAAAGTGGCGGAAAACCTCCATAAAAAATACCCCGACAGCCCGATGCTGTTTCTGGGGGACGATGATCCGCCCAAACCCCACAGACCAGGTAACCCGGGTAAAGAAGCGGCGGAGAAAGCGGCCCGGTTAACAGGGGGCATTGCCGTGTTGCCGGCGCTCACCCCGGAAGAAAAAGCACAGGGAATGACAGATTTTAACGACCTGCATCAGTCCCGCGGCCTGGCAGCACTAACCGAAGAACTGGCCCCCCTGCGTCAGACGTTGTTACCCGAGCCCACCCCTGACGCCTCCCCCGAATTACAACCGACTG…
48	1	48	CCCGAGGGTAACAAGCGTCTG	113	GGGTGGCCTCGGGTAACAAC	459	CCCGAGGGTAACAAGCGTCTGACCAAAGACGCGGAAAAAAGCGGCAATTTTTTCGTTGTCGGCGGCACGCTGAAAAACGGCCGGCCCATCGTCTGCGCCGAAGGTTACGCCACAGCCGCCAGTGGCGCGATGGCGCTACGCATGCCGGTCGTCATGGCCATTGACTCCGGCAACCTGGTTAAAGTGGCGGAAAACCTCCATAAAAAATACCCCGACAGCCCGATGCTGTTTCTGGGAGACGATGACCCGCCCAAACCCCACAGACCAGGTAACCCGGGTAAAGAAGCGGCGGAGAAAGCGGCCCGGTTAACAGGGGGAATTGCCGTGTTGCCGGCGCTCACCCCGGAAGAAAAAGCACAGGGAATGACAGATTTTAACGACCTGCATCAGTCCCGTGGC…
49	1	49	CCCGCCGATCGCCGTCCATTG	114	CCGCCCCGCTTCTTGATTTTT	559	CCCGCCGATCGCCGTCCATTGTCTGCGCTAATTGATTTGTGGTGGAAGTATCACGGCCAGCTAATGAAATCCGGGCGTAACTCGCACCTGAAACTGTTACGCACCTGTGAGGTGATGGGTGATCCGGGTGTGCATAAACTTGACGCCACTATGCTGACTGAGCTGCGGATAGCACGGGTGGAGCAGGGGGTAAAGCCCAGCACAATTAACCGGGAGATTGGCGCACTTGGCGCAATGTTTTCAGCGCTGATTTCGTCCGGCCACTTTCTGCACGACAACCCGGTACACGGCCTTAAAGGAATGAAGGTTGACGAGCGGGAAATGGGCTATCTCTGCAAAAAGGAGTGCTTCATGCTGCTTGAGAAGCTGGCCGACTCCGACAATGAACGTCTGGCTGCT…
50	1	50	GCAATGAAGCAGGGAGCGTATC	115	AAGAGGCGGAGCGTTTTGACTG	596	CAATGAAGCAGGGAGCGTATCTTCCACCTCCGTTAGCATAAAGCGTTCGATCATCTGCGCGACGCGCGCCGGGATCTCCGCTGGCGGAATATGAAACAGGCGGGCATGAAGTTCCAGATTCTGCCGCACGGTGAGTTCGTTATAGAGCGAAAAAGCCTGCGACATATACCCGACCCGGCGACGGGTATCGATGTCGTTCGGGTCCACCGGCTGGCCAAATAGCCAGGCCTGACCTTCGCTGGCGGGAAGCAGACCGGTCAGCATTTTCATGGTGGTCGATTTGCCGCAACCGTTTGAACCGAGGAAGCCAAAAATCTCGCCGCGCGGAATGCGGAAATTAACATGGTCAACCGCGACGAACTTACCGAAGCGCATGGTCAGATCTTTCGCCTCAATGGC…
51	1	51	CGGTGAGCGCGGAGATACTTTG	116	TTCCCCGGTCCATGGCGTTAGC	469	CGGTGAGCGCGGAGATACTTTGGCAGGGGAATGACGCTAATGCGGCACAGGTCGCCGAGGCCTGTCAGGCGGCGCGCGCGGCATTTCCTCGTTGGGCCAGACAGCCTTTTGCCGCACGACAGGCTATCGTAGAGAAATTTGCCGCCCTGCTGGAGGCGCATAAAGCCGAGTTCACGGAGGTCATCGCGCGTGAAACCGGTAAACCGCGCTGGGAGGCGGCGACGGAAGTGACGGCGATGATCAATAAGATTGCCATCTCGATTAAGGCTTACCATGCCAGAACAGGCGAACAAAAAAGCGAACTTGTCGATGGCGCCGCGACGTTGCGCCATCGCCCTCACGGTGTGCTGGCGGTATTCGGCCCTTATAACTTTCCCGGCCATTTACCGAATGGCCATA…
52	1	52	ACCCGCATCGAACAAGACTACG	117	GCGGCGGCTGACCATACAC	588	ACCCGCATCGAACAAGACTACGGCAAACTGTGGTTCACCATTCTTGATTTCAAAAAGGCCACTGAACTGTTTGCCGACGAGCGCTTTGACGGTATCCCGGAAAAAGTGATGGAAGCCACGCCAAATGACATTTCGGACCCGGACTCCGGCTTCAACGAAACGCTGGAGGAAGAAACGCCTGACGTCTTTGCCGACGAGGATATCAACGGGGCAGACGAAGATCCGGCCACCTACACCACCAGCACGATGGGCGGCTCCGGCCCGTTACCGGAAGAGGAAGACAACCGGGTCCGTAAATTCCACATTAACGGCGTCACCGTTGGTGTGGTCTCGCAACGCGTCCAGTATTACGACGCCGACGGCAGGCTGGTCACCGAATCCTTCAAAGATTACACCCGC…
53	2	53	GTGCTGTATGAAGTGTGC	118	CAGGTGTAGTAATACCGTTC	568	GTGCTGTATGAAGTGTGCCTGGAGCGTACGCCGGACAACCCGGATGAAAACTGCATGACGTATGTGGCCCCGATGGGACGGCGAATTGACCTGCAGGCGGTGGAGCCGGGAAGCGGTTTTTACAGCCCCGGCGAGGGGCTGGCAGTGCGGCGCAGCGAACAGGGCCACTGGCTTATCAGCAGTGATGACGGCGTGTACAGGCTGTTTGAAGCGGACCCGTTCAGCCCACAGCGTCGGCGGCTGAAAATGCTGGGCGACCGCAACAGTAACTGCCAGCACCTGACCTACGACAACCACGGGCGTCTGGTGGAAATCAGCGGCGATCGGCAGCGCCCCTGCATCCGGCTGCACTATGAGCTGGCAGCGCACCCGCAGCGCGTGACGCGCATCTTCCGCCAT…
54	2	54	GACGACCAGAGAAATGAG	119	CGTACCACGTCACTTCC	436	ACGACCAGAGAAATGAGCGTGGACATCCCGTATGAGACGGACGGAGCGGGAAACCGGGTGGAAGCGGGGGCGGAACGCCGGGAGGCGAACGGACTGCCGGGCGTCTTCGCGGACAACCGGGTAACGGAGGACGGGCGGTACGTGTACCGTTACGACCGGTACGGCAACCTGGTGGAGAAGGGAGAGCGCGTCCCGGCGGGCGCGATACGCAGCGGCGATGAGCGGACGCACCATTACCGTTATGACCGTCATCACCGGCTGGTGAGCTACCGGTGTACGGAGGGTTACGGAAGCCGGAGCATCACGGAGAGCCGGTACGTATACGATGCGACCGGCCGGCGGGTGTGTAAAAAGGTATGGCGGCGTGAGCGGTATGCGACAGGACGCTGTCATGACTAC…
55	2	55	CTGCTTTCTCTACTTAACAGTGCTCG	120	CGCATCAATAATACCGGCCTTC	494	CTGCTTTCTCTACTTAACAGTGCTCGTTTACGACCTGAATTACTGATTCTGGTACTAATGGTGATGATCATTTCTATGTTCGTCATTCCATTACCTACCTATCTGGTTGATTTCCTGATCGCACTGAATATCGTACTGGCGATATTGGTGTTTATGGGGTCGTTCTACATTGACAGAATCCTCAGTTTTTCAACGTTTCCTGCGGTACTGTTAATTACCACGCTCTTTCGTCTGGCATTATCAATCAGTACCAGCCGTCTTATCTTGATTGAAGCCGATGCCGGTGAAATTATCGCCACGTTCGGGCAATTCGTTATTGGCGATAGCCTGGCGGTGGGTTTTGTTGTCTTCTCTATTGTCACCGTGGTCCAGTTTATCGTTATTACCAAAGGTTCAGAA…
56	2	56	GGATACCGAGCGGCAATGAAGC	121	ATGAATGCGGGCGAGATACTGG	576	GATACCGAGCGGCAATGAAGCAGGGAGCGTATCTTCCACCTCCGTTAGCATAAAGCGTTCGATCATCTGCGCGACGCGCGCCGGGATCTCCGCTGGCGGAATATGAAACAGGCGGGCATGAAGTTCCAGATTCTGCCGCACGGTGAGTTCGTTATAGAGCGAAAAAGCCTGCGACATATACCCGACCCGGCGACGGGTATCGATGTCGTTCGGGTCCACCGGCTGGCCAAATAGCCAGGCCTGACCTTCGCTGGCGGGAAGCAGACCGGTCAGCATTTTCATGGTGGTCGATTTGCCGCAACCGTTTGAACCGAGGAAGCCAAAAATCTCGCCGCGCGGAATGCGGAAATTAACATGGTCAACCGCGACGAACTTACCGAAGCGCATGGTCAGATCTTT…
57	2	57	GCGCAATTTGAACGGCACAT	122	TCCATCGGCATCGGTCTCG	449	GCGCAATTTGAACGGCACATTGAAGACGATACGCCGCTTGCGGATGTATTGCCGACGGTTTTTCAGAAATACCCGGTGCGCTACCGCGATTACACCCTGCGTGAGCTATGTCAGGAGATGCACAATCTGTACGTTAGCTTTGACGTTAAGGATCTGCAAAAAGCGATGTTCCGCAAAGAAAGCCTGCCGCATGTGGCGATGAACCCGCAGGATGCCAACAGCGCCTTTATTCGCGGCGATGTAGAGCTGGTGCGTATCAGCGAAGCGGGCGGGCGTATTGCTGCCGAGGGGGCATTGCCATACCCGCCGGGCGTACTGTGCGTGGTGCCGGGGGAGATTTGGGGCGGCGCGGCGCAGCGTTATTTTTTGGCGCTGGAAGAGGGCATCAATCTGTTGCCC…
58	2	58	TGTGTTTTATCTGATGCAAGAGG	123	CGTTCTTCTGGTACTTACGATGAC	292	TGTGTTTTATCTGATGCAAGAGGGGGAGGGAGGAGCTTTAGCCAAAAGAAAACCGCCGGGAGAGGCGGTTTGATGTGGTTGGTTCGTCACTGATTTTTTAGGCGCTTTTGTGCAGCGAGCATGTTCTGGAAAGCCTCTTTATATAGCTCATTCTGACCTTTAAGCCGGTCAATGAGTTTTTCTTTCTCAGATTCAGGGAGTATATCAAAAAGGTTTAGTAAATCAGCCTGTTGTCTGCTCACCATTCGCCAGCCACCACCTTCGAAGTTGTCATCGTAAGTACCAGAAGAAC
59	2	59	CCGTGCTGGCCGCCTGTTTAC	124	GACGCCGCCGACGCCAATG	793	CGTGCTGGCCGCCTGTTTACGCGCTGACTGCTGTGAAATCTGGACTGACGTCGATGGCGTGTATACCTGTGACCCGCGCCAGGTGCCGGACGCCAGACTGCTGAAATCGATGTCCTACCAGGAAGCGATGGAACTCTCTTACTTCGGCGCCAAAGTCCTTCACCCTCGCACCATAACGCCTATCGCCCAGTTCCAGATCCCCTGTCTGATTAAAAATACCGGTAATCCGCAGGCGCCAGGAACGCTGATCGGCGCGTCCAGCGACGATGATAATCTGCCGGTGAAAGGGATCTCTAACCTTAACAACATGGCGATGTTTAGCGTCTCCGGCCCGGGAATGAAAGGGATGATTGGGATGGCGGCGCGTGTTTTCGCCGCCATGTCTCGTGCCGGGATCTC…
60	2	60	CGTACTGGTTGTAGAGGATAATGC	125	CTTTCCCGCAGTTCCGCATCC	554	CGTACTGGTTGTAGAGGATAATGCATTATTACGCCACCACCTGAAGGTTCAGCTCCAGGATTCAGGTCACCAGGTCGATGCCGCAGAAGATGCCAGGGAAGCTGATTACTACCTTAATGAACACCTTCCGGATATCGCTATTGTCGATTTAGGTCTGCCGGATGAAGACGGCCTTTCCTTAATACGCCGCTGGCGCAGCAGTGATGTTTCACTGCCGGTTCTGGTGTTAACCGCGCGCGAAGGCTGGCAGGATAAAGTCGAGGTTCTCAGCTCCGGGGCCGATGACTACGTGACGAAGCCATTCCACATCGAAGAGGTAATGGCGCGTATGCAGGCGTTAATGCGCCGTAATAGCGGTCTGGCCTCCCAGGTGATCAACATCCCGCCGTTCCAGGTGGA…
61	3	62	GCTATCGAGCGTCTGTCTTC	126	CGGAATCTTCGATACGGCTAC	1323	GCTATCGAGCGTCTGTCTTCTGGTCTGCGTATCAACAGCGCGAAAGACGATGCGGCAGGTCAGGCGATTGCTAACCGTTTCACCGCGAACATCAAAGGTCTGACTCAGGCTTCCCGTAACGCTAACGACGGTATCTCCATTGCGCAGACCACTGAAGGCGCGCTGAACGAAATCAACAACAACCTGCAGCGTGTGCGTGAACTGGCGGTTCAGTCTGCTAACAGCACCAACTCCCAGTCTGACCTCGACTCCATCCAGGCTGAAATCACCCAGCGCCTGAACGAAATCGACCGTGTATCCGGCCAGACTCAGTTCAACGGCGTGAAAGTCCTGGCGCAGGACAACACCCTGACCATCCAGGTTGGCGCCAACGACGGTGAAACTATCGATATCGATCTG…
62	3	63	CGCTGCTGACCCAGAATAA	127	AAACTTCCGCTGCATAGTC	1098	CGCTGTTGACCCAGAATAACCTGAACAAATCCCAGTCCGCTCTGGGTACCGCTATCGAGCGTCTGTCTTCCGGTCTGCGTATCAACAGCGCGAAAGACGATGCGGCAGGTCAGGCGATTGCTAACCGTTTCACCGCGAACATCAAAGGTCTGACTCAGGCTTCCCGTAACGCTAACGACGGTATCTCCATTGCGCAGACCACTGAAGGCGCGCTGAACGAAATCAACAACAACCTGCAGCGTGTGCGTGAACTGGCGGTTCAGTCTGCTAACAGCACCAACTCCCAGTCTGACCTCGACTCCATCCAGGCTGAAATCACCCAGCGCCTGAACGAAATCGACCGTGTATCCGGCCAGACTCAGTTCAACGGCGTGAAAGTCCTGGCGCAGGACAACACCC…
63	3	63	CGCTGCTGACCCAGAATAA	128	AAACTTCCGCTGCGTAGTC	1104	CGCTGTTGACCCAGAATAACCTGAACAAATCCCAGTCCGCACTGGGCACCGCTATTGAGCGTCTGTCTTCCGGTCTGCGTATCAACAGCGCGAAAGACGATGCGGCAGGTCAGGCGATTGCTAACCGTTTCACCGCGAACATCAAAGGCCTGACTCAGGCTTCCCGTAACGCTAACGACGGTATTTCTATTGCGCAGACCACTGAAGGCGCGCTGAACGAAATCAACAACAACCTGCAGCGTGTGCGTGAACTGGCGGTTCAGTCTGCTAACAGCACCAACTCCCAGTCTGACCTCGACTCTATCCAGGCTGAAATCACCCAGCGTCTGAACGAAATCGACCGTGTATCCGGTCAGACTCAGTTCAACGGCGTGAAAGTTCTGGCGCAGGACAACACCC…

## Sheet: probes
probe_id	Probe Name	Probe Sequence	Length
1	A	GTTCGCCGCCGCCATTATAGATAA	24
4	C1	CTCCGATCTCAGCCATGTTCTCAGT	25
5	C2/C3	GGAGGGTTTTAACGCTGGACAC	22
9	G	CAAGGATAGGAGCGTGTAAACCGTCAT	27
10	H	GGTGTATTTAGTTCTTTCGTATAT	24
12	J	GGAGTGTTTGATGAACCAGCTATATATTCTACC	33
13	K	CTAATATATATTTCCCTGCCTCATTAG	27
14	L	CCAGTTTATTTTTGACGATGCTAGTA	26
16	M	GAGCTATAGTTAATGGGCTTAGTCGG	26
18	N	CAAATCATGTTGGAGACTAATAAGAAAA	28
19	O	CGAAATTATGCTTGTGGATCATTATTG	27
21	P	GATTTTAGTATTAGCGCAAATTATTAATG	29
23	S	CAGAGAATGTAATAAGGTCAAAGAAAGT	28
24	V	CTCGAGGCACAGTCTTTTGGGTTAC	25
26	Y	CAGGGAATAATACCATAAAATGGGATTG	28
28	O:58	GATTATTGGTGTGATGAAGAAAAGTTAC	28
29	O:61	CTCATAAATATAAAGGGCAAGGAATCAACTG	31
33	c	GTATTACGCGACTGTCAGTGGATACGA	27
35	d-2	CTACAAAGAAAGTTAATATTGATACGACT	29
36	e,h	CAATGGATCCGAAATCATTTACTGACGG	28
39	f sub 1-2	GAATGTTGATGCTGCTACCTTACAATC	27
40	f,g	GGAAATCGATCGCGTTTCTAATCAG	25
42	f,g,t-2	CGTGGATGTCAACTCAGGGGCG	22
44	f,g,s	CAGGTGCTGTAGTAACTGATGATGC	25
45	f,g,m,t	GACGGGGTACGATACCTATGCAGCT	25
46	f,g,m,t-2	CAGTTGCTCTATTCAATACCACTAAATC	28
56	g,s,t or g,t	CAGCGAATGTTAATGATGCCACCTTAC	27
57	g,z51	CTGGAGCAGTAACTGATGATGCTGG	25
59	k	GGTAAAAATGGTTTCCTTAAAGTTGACG	28
61	l,z13_l,v	CAGCTCTTAAAACGGGTGTTGG	22
64	l,z28	GTCTTGATGATACAGCTCTTAAAGCGGGTG	30
69	r,[i]	CTGGTGATCTGAAGTTTGATGATA	24
71	z	CAGCTACGGCAGAAATGGTCAAAATGTC	28
73	z10	GAGTGGTATTGCTGATGCAGTTGCAG	26
74	z29	GACAACTGATGCTACTACCAAAAACAC	27
75	z38	CAAAAGTAACTGCAAACTTAGAATTAAAG	29
76	z4,z23	GCGGCAGCTGATTTCGATAACGCAAAAGC	29
78	z4,z24	CTCCTAAATATTATGCCGCTACCGTAG	27
82	1,2_1,5_1,2,7	CTGATGCCGCCAAAAATGG	19
83	1,7_Indiana	CTTGACAAAAATGGCGATTATGAAGTTAACG	31
86	86_1,7	CTCGACAAAAATGGCGATTATGAAGTTAAC	30
87	1,6	CACCAAAAATGGCGATTATGAAGTTAACG	29
88	1,5_1,2,7	CGTTGCTACTGACGGTAAAGTTACACTTGCTACGGG	36
93	1,5	CAACTACACCGGTAGTTGCTTCAGCAG	27
94	1,5-2	GCTGTAACGGGTGGTACAGTTAAATTTG	28
96	1,5-4	CGACTGGTACGGCTGCTGT	19
106	e,n,x-4	GTAAGTGGTTATACCGATGCGG	22
107	e,n,z15 and e,n,x,z15	CAAATATGAAGTTACCGTTGATAGTGCTAC	30
108	e,n,x,z15	GTAACTGGTGATACATTAACTGCCACC	27
114	l,w	GCTGGTCTTAATGATACAGCTCTTAAA	27
116	z6 and z67 -2	CCCTGATGACGGTAAAAATGGCTTCTAT	28
120	invA	GCAATTCGTTATTGGCGATAGCCTGGCGGTGGGTTTTGTTGTCTT	45
122	Vi	GGTCGCCAGGATTAAAAAATACGCCC	26
137	RHS-Gallinarum-2	GTATGCGACAGGACGCTGTCATG	23
139	1,2	GCGGCTACGGGTGGTACGAATGGTAC	26
140	B-3	GTTGGAACTGGTGCTGGGGTAAGTTTG	27
141	B-4	CAAAATACTATGATGCCAGGTTCATCGAG	29
142	D1/D2-3	GCAAATGAACTCGCCGCCGCCATTATAG	28
147	E1-2	GGTATAACGGTTATCACATCTTTTTCTTCCTATATG	36
152	m,t_mtpu_gmt	CGTTGTAAGCGGTCAGTTTACTTTTGCTG	29
153	m,t_mtpu_gmt-2	GAAGATTCAATCAAGTAAAGATGTTTATAC	30
154	m,t_mtpu_gmt-3	CCGATGCGCAAAATAACACCGCGGTTGATTTG	32
157	fgt,fg,gmt	GTCCAGCTTCAAGAATGTTACGGGGTATG	29
161	a-3	GGTTCAATTAAGGATGGTAAGGTTTACTAT	30
168	b-5	CTTAAAGTTGGAAATGATTATTATGCCGCT	30
170	y-3	GGTGCAGCGTTAAGCACTACGATGCCTACTG	31
173	g,m,s-4 (g,m[p]s)	CAAGACGACTAAATCTGCTGCTGGTACCGA	30
179	l,z13,z28-2 (FliC)	GGTCTTCTTTGATGCAACTGATAATAAATA	30
183	g,m,q or g,q-2	GCGGTAATGGTAAGGTTTCTACTACCATCAAT	32
188	m,t_g,m,t	GGCGCGAGTGCAACAGACGTAAATAGC	27
190	g,p_g.p.s	GCCATTGGCGCGGCGGATGTTAATGCTGCT	30
210	Pullorum-1	GTCTATCTCATCACTTGATGCAG	23
213	Enteritidis-1	GGCCCCGATGGGACGGCAAATTGACC	26
216	i-2	CAAAGTTACCGTTACGGGGGGAACTGG	27
219	gp-1	TTGGCGCGGCGGATGTTAATG	21
223	Kottbus(1,5)	GTGGTACGGCTTCTGTAACCGGTGG	25
224	O:61-k1	CTAAAGGTGGTTTCCTTAAAGTAGATGTT	29
154	m,t_mtpu_gmt-3	CCGATGCGCAAAATAACACCGCGGTTGATTTG	32
45	f,g,m,t	GACGGGGTACGATACCTATGCAGCT	25
46	f,g,m,t-2	CAGTTGCTCTATTCAATACCACTAAATC	28
67	r	GCAGCGGCCGGCACAGCA	18
169	y-2	GATGGTGCAGCGTTAAGCACTACGATGCC	29
180	l,z13,z28-2 (FljB)	CTGCGAAAGTGACAGGTGGCATACCAGCCACG	32
237	D1/D2-5	CTCGCCGCCGCCATTATAGATAAAGTTTG	29
241	gpu-2	GCATTGGCGCGGCGGA	16
242	gpu-gp-fg-gst	ACTGCATCAGTCACTACAGCACCG	24
245	fgt-gmt-mptu-mt	CGTAAACGCTGCAAACGGTCA	21
248	gp-2	ATGGCAATATCAGCGACAGTTAACGTAA	28
249	gp-3	GATATTGCCATTGGCGCGGC	20
250	gmq-gq-5	CCATCACCAGTTTTTGTATCAATAGTAAAAGTC	33
252	gt-1	AATAGTAGTAGAAACCGTACCATTACCGTCATTAC	35
264	d-4	CCACAGTTGCGGCTCAACTTGC	22
272	1,2,7-5	AGTTACACTAGGTGCACCATTCGTACCA	28
273	1,5,7	GACGGCTGGTGCGCCTACTG	20
283	r,[i]-4	AGGTGTTACCGGCACAGCATCTG	23
286	Ent-shdA	CGCTGAGTAATTCTGCCAGACAACC	25
293	Dublin-nupC	CTGGTACTGTAAGTCTGCGTTTAATGTAGAAAC	33
306	Ent-rfbE	CAAAAACACGCTGATCACTTTCCCTT	26
308	pepT	CCCCTCCAGCGTCACAAACTCA	22
310	pepT-3	GCCATCAACGTCCCTTTTTCACTTA	25
317	p	GATATTGCCATTGGCGCTGGC	21
318	z36	GCAAACAGTAAATATTACGACGCA	24
319	z36-z36,z38	GAAGCAGGATAAATCCGGAAACTACT	26
320	z44	GACGTCTGCTGAGGTGAAAG	20
321	z52-1	GGCTGCAGTTGGTGGGACT	19
322	z52-2	CTTACAATTGGTGCAGGGTTAACAACGGCT	30
323	z58	GGCTGAAGTTACTGAAGTTCAGGGACTAAA	30
324	z58-z44	GTTCAGGGACTAAATACACCA	21
325	z65-1	GGCAATTAAATCTGCAACGGTT	22
326	z65-2	GTACTTTCAGTGTAGATAGTGGTGTGGCAA	30
327	z81-1	AACCGGTGCTGTTACTATGACA	22
328	z81-2	AGCAAAACTGGATATTTCAGGC	22
329	z81-3	GCTAAAAACGGGGACGGGT	19
330	z91	ATTTGACTGGTGCGACGGG	19
331	z66-1	GTTGCCCAGACTACAGAAGGTGC	23
332	z66-2	CTAAATTCAAAGCTACCGGTACTGACAACT	30
333	1,5,7(fliC_fljB)	AATGTCTCAGGCCTTGATGATGC	23
334	1,5,7(fljB)-1,5(fljB)	CTGGCGTTGATACTACAGATG	21
335	z35_fljB	GAGTGGTTACTATAAAGTCAATGTTGCTGAT	31
336	z35_fljB_a_fliC_VI	AGCTGATACTGCTGAAATGGTC	22
337	z35_fliC	ATATTAAAACTGGCGTTGATGGC	23
338	l,z13,z28 (fliC_fljB)	AATGTTGCAGATGATGGCACTGTTAC	26
339	m,p,t,u	AGCGTGGGTGCAGCAGACGTAAATAGC	27
340	z39_fliC-1	ACTGGTGAAATTAAAGATAACAAAGTT	27
341	z39_fliC-2	CAAAGTTTATCACAACAGTACTGATGGTAA	30
342	z39_fljB-1	AGGGACACCAACTGGTACTGGCGAAA	26
343	z39_fljB-2	ATGTTGAAGAGGTTACAACTGTCCA	25
344	z39_fljB_fliC	ATGTTGAAGTTGCTGGTTATACCTCA	26
345	z40-lv	CCAATTAGTTACGATGTCTTATACGGATA	29
346	z41	GTAGAGGTTGAGGGCTTTACTGATA	25
347	z69-1	CCCATTACCATTATCAGCAGATCTCAAAAC	30
348	z69-2	CCATTATCAGCAGATCTCAAAACTTC	26
349	z69-3	CAAAACTTCTCTTAAATCTGGCGAG	25
350	gq	AATGTTAATGCTGCTACCTTACAATCAAG	29
351	gm-gp	ACGGGTGATAAGATCACCTTAGCTGGCAAA	30
352	gmst-gmt-fgt-fgmt	CAACGGCGTTAAAGTCCTGTCTCAG	25
353	gpu-gp	GGCATTGGCGCGGCGGATGTTAATGC	26
354	g,z62-mt	ACAGGACAACCAGATGAAAAT	21
355	z48-z44-k	GCAGGTGTGTCTGAAGTTACTGAAGTTC	28
356	z47	GGCAGAAAAAATATGATGTGAAGAGTGAGGC	31
357	z50-1	CGCGCTCAAAGCTGGTACTACTGGTA	26
358	z50-2	ATGATAAAATTTATTATGACGAAGCCAGTA	30
359	z4,z32	GGCAGATCTAAAAGCCGATCAGTCTT	26
360	F_O11_1	CAAATATAAATAATGAAAATGATAAGGTGG	30
361	F_O11_2	ATATTTTCTCTTTTCTTGGTTG	22
362	I_O16_1	ATTATCCGGAATATATGGATGCAGAGGTTA	30
363	I_O16_2	ACAGGAAAAGCAACTAAAAAACTATT	26
364	B_D3_O27	GTTGTTACCTTTCTTATAGTCTCATT	26
365	N_O30_1	GCAGAACTTTTGGCTTTTTTTGGGC	25
366	N_O30_2	CACTGTTAATGGTGCTATATATTCATTTTT	30
367	Q_O39_1	CTATTCAATAATGATATTAGCAATGGGATG	30
368	Q_O39_2	ATTAAAGGCTCTAATCTTGGAGTAA	25
369	R_O40_1	ATATTTTCAGTGTTAGGAGTTCAGGTAT	28
370	R_O40_2	ATATTAGCTTATTATTGAAAATGTTTTTAA	30
371	S_O41	GTTTTATACTGTTAACTATACTTACTATCCTGT	33
372	T_O42_1	GTAGTACTTTTATCTGCGTTGTCTTTTTCG	30
373	T_O42_2	CTTTTTTCTTTTCTTTATCTTTCTAGCG	28
374	U_O43_1	ATTCTGGTAGCTATAGTTTCATCTCTTATT	30
375	U_O43_2	TACTCCCTTCTAATCTTTCTTGCATCTATA	30
376	W_O45_1	AATTTTTGAGCGTTTTGGAAGTGAAGG	27
377	W_O45_2	ATTATTTTATTTTCATGCTATTTCAAGT	28
378	X_O47_1	ATAGGTTCAGGCATTGGAGTGGC	23
379	X_O47_2	AGCATTATTTCTTCCATTCTTGATTTTT	28
380	Y_O48	ATGTTAATTGCTGCTCTTGCTCT	23
381	Z_O50_1	ATATGACACTTTGGTTTGTATT	22
382	Z_O50_2	GCTTTATCTGCTGCTGTACTTATTGG	26
383	O51_1	AGTGTTATCCTATACTGTTCCTACCTTGGC	30
384	O51_2	CCGATATATGATATTTATTGCTCTTACAGT	30
385	O52_1	CTAGGGGGAGTATACATAGATAGTGGTT	28
386	O52_2	ACATACCATGGTGTTGGTTTAGCA	24
387	O53_1	AGTGGCTTTATGGCTATGGTCTTGTA	26
388	O53_2	CTGCTTGTGCCTCTCGTAGTGTG	23
389	O54	GTCTGATGGTAGTGGCGAACAAT	23
390	O55_1	GGCGAATTGGTAATGCGATAGTAGTAAAC	29
391	O55_2	ACTGGGATGGTTGAATTTATTCGTGCT	27
392	O56_1	CTTATCGACCGGGTAGAGCACATTT	25
393	O56_2	ATCAGCTTTATTATCCACAGGCAA	24
394	O57	CATTAGGCCCTATCTCATTAATATTTTTCT	30
395	O59_1	ATGAGTTATTCCCACAAGTAAAAAAA	26
396	O59_2	GGGGATGGACTATACACAGGAAATGA	26
397	O60_1	AGGTTTACTCAGACGACATCACAC	24
398	O60_2	GTTAAATACCCACCTGAAATCCTT	24
399	O62_1	GTGATTTTACTTTTTGACCCTTACAT	26
400	O62_2	GCTAAGGTTGGTCGCAGAGTTTCC	24
401	O63_1	AATTCCTTTTGTTTCATTATGCTTG	25
402	O63_2	AATAATAATAATGATCCTGTAGAGTCAGTT	30
403	O65_1	ATAGCACGTTAAGTTACAAAGTCGGATT	28
404	O65_2	GAATTTTCACACGCTATCGCAAT	23
405	O66_1	GGGCGTCGCCGGAGGGTATAAT	22
406	O66_2	GCTGATGGTGGTGGCCAACAATTTTGTG	28
407	O67	ATAATCCGGATCTTGCGCCGTTAATCAA	28
408	Istanbul_1	GGAAGAAAAAGCACAGGGAATGACAGAT	28
409	Istanbul_2	CCAGGTAACCCGGGTAAAGAAG	22
410	Blegdam_Moscow_1	GCTGATTTCGTCCGGCCACTTTCTG	25
411	Enteritidis(vsBlegMosc)_1	CGGGATCACCACTGGCTTATGC	22
412	Enteritidis(vsBlegMosc)_2	GAACCGAGGAAGCCAAAAATCT	22
413	Gallinarum_1	GTGGGGCGGCGCGGCGCAGCGTTATT	26
414	ParatyphiC_1	CTGGGCCAGACAGCCTTTTACGGCACGGC	29
415	Newport_1	AAATTTCACATTAACGGCGTCACCGTTGGT	30
416	Enteritidis-2	GATTTTTTAGGCGCTTTTGTGC	22
417	Enteritidis-3	GGGAGAGGCGGTTTGATGTG	20
418	Enteritidis-4	AGTAAATCAGCCTGTTGTTGCTC	23
419	Enteritidis-5	AGTAAATCAGCCTGTTGTCTGCTC	24
420	Enteritidis-6	CCGGTCAATGAGTTTTTCTTT	21
421	Enteritidis-7	CCGGTCAATGAGTTTTTCTTTCTCAG	26
422	Blegdam_Moscow_3	GTCGGTCAATGAGTTTTTCTTT	22
423	Bardo	GCTGCTGTGAAATCTGGACTGACG	24
424	Othmarschen	ACCAGGAACGCTGATCGGCGCGTC	24
425	Oranienburg	GCCAGGAACGCTGATCGGCGCATCC	25
426	I_phoP	ACACCTTCCGGATATCGCTATTGT	24
427	II_phoP	GTCCTTAATACGCCGCTGGCGCAGCAG	27
428	IIIa_phoP_3	GGGAAGGTTGGCAGGATAAA	20
429	IIIa_phoP_4	ATCATCAAACTCACGGCGTTCGAATACACT	30
430	IIIb_phoP_2	AGTGCTGGTGTTAACCGCGCGCGAAGGCTG	30
431	IIIb_phoP_3	ATTACGTGACGAAGCCGTTCCACATC	26
432	IV_phoP_2	GTTTTGGTGTTAACCGCGCGCGAAGGCT	28
433	IV_phoP_5	AGCGTTCGAATACACCATTATG	22
434	VI_phoP_1	CCTGCCGGATGAAGACG	17
435	VI_phoP_2	GTAGCAGTGATGTTTCACTGCCGGTTCTGG	30
436	V_phoP_1	CGATTACTACCTTAATGAGCA	21
437	V_phoP_4	ATTAACCGCGCGCGAAGGCTGGCAGGATAA	30
