# Supplementary material for: An improved DNA array-based classification method for the identification of Salmonella serotypes shows high concordance between traditional and genotypic testing
Source: PLoS One. 2018 Dec 4;13(12):e0207550. doi: 10.1371/journal.pone.0207550 (PMC6279050; doi:10.1371/journal.pone.0207550)
Supplement: S2 Table — (XLSX) [file pone.0207550.s002.xlsx]

## Sheet: Sheet1
Isolate ID	phenotypic_serovar	serovar_variant	phenotypic_ssp	phenotypic_o	phenotypic_h1	phenotypic_h2	sgsa_predicted_ssp	sgsa_predicted_o	sgsa_predicted_h1	sgsa_predicted_h2	sgsa_predicted_serovar	sgsa_status	Match_SSP	Match_O	Match_H1	Match_H2	Comparison Result
SA19941166	Gallinarum	Pullorum	I	D	-	-	I	D	-	-	Gallinarum	PASS	1	1	1	3	Type 0: Perfect Match
SA20102404	Gallinarum	Pullorum	I	D	-	-	I	D	-	-	Gallinarum	PASS	1	1	1	3	Type 0: Perfect Match
ST573	Gallinarum	Pullorum	I	D	-	-	I	D	-	-	Gallinarum	PASS	1	1	1	3	Type 0: Perfect Match
S4037-07	Gallinarum		I	D	-	-	I	D	-	-	Gallinarum	PASS	1	1	1	3	Type 0: Perfect Match
SA20103326	Gallinarum		I	D	-	-	I	D	-	-	Gallinarum	PASS	1	1	1	3	Type 0: Perfect Match
ST572	Gallinarum		I	D	-	-	I	D	-	-	Gallinarum	PASS	1	1	1	3	Type 0: Perfect Match
ST647 DNA-1	Gallinarum		I	D	-	-	I	D	-	-	Gallinarum	PASS	1	1	1	3	Type 0: Perfect Match
MZ0534	Typhi		I	D	d	-	I	D	d	-	Typhi	PASS	1	1	1	3	Type 0: Perfect Match
MZ0535	Typhi		I	D	d	-	I	D	d	-	Typhi	PASS	1	1	1	3	Type 0: Perfect Match
MZ0616	Typhi		I	D	d	-	I	D	d	-	Typhi	PASS	1	1	1	3	Type 0: Perfect Match
S-0706	Typhi		I	D	d	-	I	D	d	-	Typhi	PASS	1	1	1	3	Type 0: Perfect Match
S-1320	Typhi		I	D	d	-	I	D	d	-	Typhi	PASS	1	1	1	3	Type 0: Perfect Match
SA20034690	Rissen		I	C1	f,g	-	I	C1	f,g	-	Rissen	PASS	1	1	1	3	Type 0: Perfect Match
SA20102557	Rissen		I	C1	f,g	-	I	C1	f,g	-	Rissen	PASS	1	1	1	3	Type 0: Perfect Match
SA20104250	Rissen		I	C1	f,g	-	I	C1	f,g	-	Rissen	PASS	1	1	1	3	Type 0: Perfect Match
SA20030450	Adelaide		I	O	f,g	-	I	O	f,g	-	Adelaide	PASS	1	1	1	3	Type 0: Perfect Match
ST260	Berta		I	D	g	-	I	D	[f],g,[t]	-	Berta	PASS	1	0	1	2	Type 0: Perfect Match
SA20101561	Berta		I	D	g	-	I	D	[f],g,[t]	-	Berta	PASS	1	0	1	2	Type 0: Perfect Match
SGSA-RC-17	Senftenberg		I	E	g,[s],t	-	I	E	g,[s],t	-	Senftenberg	PASS	1	1	1	3	Type 0: Perfect Match
MZ0066	Senftenberg		I	E	g,[s],t	-	I	E	g,[s],t	-	Senftenberg	PASS	1	1	1	3	Type 0: Perfect Match
SA20030540	Senftenberg		I	E	g,[s],t	-	I	E	g,[s],t	-	Senftenberg	PASS	1	1	1	3	Type 0: Perfect Match
SA20103898	Senftenberg		I	E	g,[s],t	-	I	E	g,[s],t	-	Senftenberg	PASS	1	1	1	3	Type 0: Perfect Match
ST403	Nitra		I	A	g,m	-	I	A	g,m	-	Nitra	PASS	1	1	1	3	Type 0: Perfect Match
SA20080086	Enteriditis	Pullorum	I	D	g,m	-	I	D	g,m	-	Enteritidis	PASS	1	1	1	3	Type 0: Perfect Match
MZ0023	Enteriditis		I	D	g,m	-	I	D	g,m	-	Enteriditis	PASS	1	1	1	3	Type 0: Perfect Match
SA20025952	Enteriditis		I	D	g,m	-	I	D	g,m	-	Enteriditis	PASS	1	1	1	3	Type 0: Perfect Match
SA20080022	Enteriditis		I	D	g,m	-	I	D	g,m	-	Enteriditis	PASS	1	1	1	3	Type 0: Perfect Match
SA20080023	Enteriditis		I	D	g,m	-	I	D	g,m	-	Enteriditis	PASS	1	1	1	3	Type 0: Perfect Match
SA20080032	Enteriditis		I	D	g,m	-	I	D	g,m	-	Enteriditis	PASS	1	1	1	3	Type 0: Perfect Match
SA20080034	Enteriditis		I	D	g,m	-	I	D	g,m	-	Enteriditis	PASS	1	1	1	3	Type 0: Perfect Match
SA20080191	Enteriditis		I	D	g,m	-	I	D	g,m	-	Enteriditis	PASS	1	1	1	3	Type 0: Perfect Match
SA20092673	Enteriditis		I	D	g,m	-	I	D	g,m	-	Enteriditis	PASS	1	1	1	3	Type 0: Perfect Match
SA20093019	Enteriditis		I	D	g,m	-	I	D	g,m	-	Enteriditis	PASS	1	1	1	3	Type 0: Perfect Match
SA20100965	Enteriditis		I	D	g,m	-	I	D	g,m	-	Enteriditis	PASS	1	1	1	3	Type 0: Perfect Match
SA20100971	Enteriditis		I	D	g,m	-	I	D	g,m	-	Enteriditis	PASS	1	1	1	3	Type 0: Perfect Match
SA20100974	Enteriditis		I	D	g,m	-	I	D	g,m	-	Enteriditis	PASS	1	1	1	3	Type 0: Perfect Match
SA20101062	Enteriditis		I	D	g,m	-	I	D	g,m	-	Enteriditis	PASS	1	1	1	3	Type 0: Perfect Match
SA20101351	Enteriditis		I	D	g,m	-	I	D	g,m	-	Enteriditis	PASS	1	1	1	3	Type 0: Perfect Match
SA20111067	Enteriditis		I	D	g,m	-	I	D	g,m	-	Enteriditis	PASS	1	1	1	3	Type 0: Perfect Match
SGSAval_repeats 7+8	Enteriditis		I	D	g,m	-	I	D	g,m	-	Enteriditis	PASS	1	1	1	3	Type 0: Perfect Match
S-1824	Blegdam		I	D	g,m,q	-	I	D	g,m,q	-	Blegdam	PASS	1	1	1	3	Type 0: Perfect Match
SA20065575	Blegdam		I	D	g,m,q	-	I	D	g,m,q	-	Blegdam	PASS	1	1	1	3	Type 0: Perfect Match
SA20030523	Montevideo		I	C1	g,m,s	-	I	C1	g,m,s	-	Montevideo	PASS	1	1	1	3	Type 0: Perfect Match
SA20070322	Montevideo		I	C1	g,m,s	-	I	C1	g,m,s	-	Montevideo	PASS	1	1	1	3	Type 0: Perfect Match
SA20093465	Montevideo		I	C1	g,m,s	-	I	C1	g,m,s	-	Montevideo	PASS	1	1	1	3	Type 0: Perfect Match
SA20090680	Amsterdam	15+,34+	I	E	g,m,s	-	I	E	g,m,s	-	Amsterdam	PASS	1	1	1	3	Type 0: Perfect Match
SA20110986	Amsterdam	15+,34+	I	E	g,m,s	-	I	E	g,m,s	-	Amsterdam	PASS	1	1	1	3	Type 0: Perfect Match
SA20031994	Ebrie		I	O	g,m,t	-	I	O	g,m,t	-	Ebrie	PASS	1	1	1	3	Type 0: Perfect Match
ST443	Kiel		I	A	g,p	-	I	A	g,p	-	Kiel	PASS	1	1	1	3	Type 0: Perfect Match
MZ0692	Dublin		I	D	g,p	-	I	D	g,p	-	Dublin	PASS	1	1	1	3	Type 0: Perfect Match
SA20094692	Dublin		I	D	g,p	-	I	D	g,p	-	Dublin	PASS	1	1	1	3	Type 0: Perfect Match
SGSA-RC-47	Dublin		I	D	g,p	-	I	D	g,p	-	Dublin	PASS	1	1	1	3	Type 0: Perfect Match
SA20116238	Naestved		I	D	g,p,s	-	I	D	g,p,s	-	Naestved	PASS	1	1	1	3	Type 0: Perfect Match
SA20134169	Naestved		I	D	g,p,s	-	I	D	g,p,s	-	Naestved	PASS	1	1	1	3	Type 0: Perfect Match
SGSA-RC-45	Rostock		I	D	g,p,u	-	I	D	g,p,u	-	Rostock	PASS	1	1	1	3	Type 0: Perfect Match
ST730	Rostock		I	D	g,p,u	-	I	D	g,p,u	-	Rostock	PASS	1	1	1	3	Type 0: Perfect Match
S-1843	Moscow		I	D	g,q	-	I	D	g,q	-	Moscow	PASS	1	1	1	3	Type 0: Perfect Match
SA20061414	Moscow		I	D	g,q	-	I	D	g,q	-	Moscow	PASS	1	1	1	3	Type 0: Perfect Match
SA20074127	Moscow		I	D	g,q	-	I	D	g,q	-	Moscow	PASS	1	1	1	3	Type 0: Perfect Match
SA20031752	IV 48:g,z51:-		IV	Y	g,z51	-	IV	Y	g,z51	-	IV 48:g,z51:-	PASS	1	1	1	3	Type 0: Perfect Match
SA20131032	IV 48:g,z51:-		IV	Y	g,z51	-	IV	Y	g,z51	-	IV 48:g,z51:-	PASS	1	1	1	3	Type 0: Perfect Match
SA20103669	Typhimurium	monophasic	I	B	i	-	I	B	i	1,2	Typhimurium	PASS	1	1	0	2	Type 0: Perfect Match
SA20084194	Monschaui		I	O	m,t	-	I	O	m,t	-	Monschaui	PASS	1	1	1	3	Type 0: Perfect Match
SA20035041	Ouakam		I	D	z29	-	I	D	z29	-	Ouakam	PASS	1	1	1	3	Type 0: Perfect Match
ST014	Lille		I	C1	z38	-	I	C1	z38	-	Lille	PASS	1	1	1	3	Type 0: Perfect Match
SA20031084	Cerro		I	K	z4,z23	-	I	K	z4,z23	-	Aarhus | Cerro	PASS	1	1	1	3	Type 0: Perfect Match
SA20094721	Cerro		I	K	z4,z23	-	I	K	z4,z23	-	Aarhus | Cerro	PASS	1	1	1	3	Type 0: Perfect Match
SA20103397	Cerro		I	K	z4,z23	-	I	K	z4,z23	-	Aarhus | Cerro	PASS	1	1	1	3	Type 0: Perfect Match
SGSA-RC-5	Cerro		I	K	z4,z23	-	I	K	z4,z23	-	Aarhus | Cerro	PASS	1	1	1	3	Type 0: Perfect Match
SA19940957	Alachua		I	O	z4,z23	-	I	O	z4,z23	-	Alachua	PASS	1	1	1	3	Type 0: Perfect Match
SA20050404	Alachua		I	O	z4,z23	-	I	O	z4,z23	-	Alachua	PASS	1	1	1	3	Type 0: Perfect Match
SA20112589	Alachua		I	O	z4,z23	-	I	O	z4,z23	-	Alachua	PASS	1	1	1	3	Type 0: Perfect Match
SA20130697	IV 44:z4,z24:-		IV	V	z4,z24	-	IV	V	z4,z24	-	IV 44:z4,z24:-	PASS	1	1	1	3	Type 0: Perfect Match
SA20042845	IIIa 18:z4,z32:-		IIIa	K	z4,z32	-	IIIa	K	z4,z32	-	IIIa 18:z4,z32:-	PASS	1	1	1	3	Type 0: Perfect Match
SA20095079	IIIa 18:z4,z32:-		IIIa	K	z4,z32	-	IIIa	K	z4,z32	-	IIIa 18:z4,z32:-	PASS	1	1	1	3	Type 0: Perfect Match
SA20015560	Stanley		I	B	d	1,2	I	B	d	1,2	Stanley	PASS	1	1	1	3	Type 0: Perfect Match
SA20042149	Stanley		I	B	d	1,2	I	B	d	1,2	Stanley	PASS	1	1	1	3	Type 0: Perfect Match
SA20112218	Stanley		I	B	d	1,2	I	B	d	1,2	Stanley	PASS	1	1	1	3	Type 0: Perfect Match
SA20031783	Saintpaul		I	B	e,h	1,2	I	B	e,h	1,2	Saintpaul	PASS	1	1	1	3	Type 0: Perfect Match
SA20112682	Saintpaul		I	B	e,h	1,2	I	B	e,h	1,2	Saintpaul	PASS	1	1	1	3	Type 0: Perfect Match
SA20035215	Derby		I	B	f,g	1,2	I	B	f,g	-	Derby	PASS	1	1	0	2	Type 0: Perfect Match
SGSA-RC-50	Derby		I	B	f,g	1,2	I	B	f,g	-	Derby	PASS	1	1	0	2	Type 0: Perfect Match
MZ0695	Agona		I	B	f,g,s	1,2	I	B	f,g,s	-	Agona	PASS	1	1	0	2	Type 0: Perfect Match
SA20094946	Agona		I	B	f,g,s	1,2	I	B	f,g,s	-	Agona	PASS	1	1	0	2	Type 0: Perfect Match
SGSA-RC-8	Agona		I	B	f,g,s	1,2	I	B	f,g,s	-	Agona	PASS	1	1	0	2	Type 0: Perfect Match
SA20094046	I 1,4,[5],12:i:-		I	B	i	1,2	I	B	i	-	I 1,4,[5],12:i:-	PASS	1	1	0	2	Type 0: Perfect Match
SA20030302	Typhimurium		I	B	i	1,2	I	B	i	1,2	Typhimurium	PASS	1	1	1	3	Type 0: Perfect Match
SA20050363	Typhimurium		I	B	i	1,2	I	B	i	1,2	Typhimurium	PASS	1	1	1	3	Type 0: Perfect Match
SA20080031	Typhimurium	Copenhagen	I	B	i	1,2	I	B	i	1,2	Typhimurium	PASS	1	1	1	3	Type 0: Perfect Match
SA20080045	Typhimurium	Copenhagen	I	B	i	1,2	I	B	i	1,2	Typhimurium	PASS	1	1	1	3	Type 0: Perfect Match
SA20080103	Typhimurium	Copenhagen	I	B	i	1,2	I	B	i	1,2	Typhimurium	PASS	1	1	1	3	Type 0: Perfect Match
SA20080215	Typhimurium	Copenhagen	I	B	i	1,2	I	B	i	1,2	Typhimurium	PASS	1	1	1	3	Type 0: Perfect Match
SA20092056	Typhimurium		I	B	i	1,2	I	B	i	1,2	Typhimurium	PASS	1	1	1	3	Type 0: Perfect Match
SA20092163	Typhimurium		I	B	i	1,2	I	B	i	1,2	Typhimurium	PASS	1	1	1	3	Type 0: Perfect Match
SA20093146	Typhimurium		I	B	i	1,2	I	B	i	1,2	Typhimurium	PASS	1	1	1	3	Type 0: Perfect Match
SA20093238	Typhimurium		I	B	i	1,2	I	B	i	1,2	Typhimurium	PASS	1	1	1	3	Type 0: Perfect Match
SA20093241	Typhimurium	Copenhagen	I	B	i	1,2	I	B	i	1,2	Typhimurium	PASS	1	1	1	3	Type 0: Perfect Match
SA20100748	Typhimurium		I	B	i	1,2	I	B	i	1,2	Typhimurium	PASS	1	1	1	3	Type 0: Perfect Match
SA20100964	Typhimurium		I	B	i	1,2	I	B	i	1,2	Typhimurium	PASS	1	1	1	3	Type 0: Perfect Match
SA20101023	Typhimurium		I	B	i	1,2	I	B	i	1,2	Typhimurium	PASS	1	1	1	3	Type 0: Perfect Match
SA20101265	Typhimurium		I	B	i	1,2	I	B	i	1,2	Typhimurium	PASS	1	1	1	3	Type 0: Perfect Match
SA20094620	Concord		I	C1	l,v	1,2	I	C1	l,v	1,2	Concord	PASS	1	1	1	3	Type 0: Perfect Match
SA20092398	Heidelberg		I	B	r	1,2	I	B	r	1,2	Heidelberg	PASS	1	1	1	3	Type 0: Perfect Match
SA20032472	Heidelberg		I	B	r	1,2	I	B	r	1,2	Heidelberg	PASS	1	1	1	3	Type 0: Perfect Match
SA20093284	Heidelberg		I	B	r	1,2	I	B	r	1,2	Heidelberg	PASS	1	1	1	3	Type 0: Perfect Match
SA20093307	Heidelberg		I	B	r	1,2	I	B	r	1,2	Heidelberg	PASS	1	1	1	3	Type 0: Perfect Match
SA20103612	Heidelberg		I	B	r	1,2	I	B	r	1,2	Heidelberg	PASS	1	1	1	3	Type 0: Perfect Match
SA20103635	Heidelberg		I	B	r	1,2	I	B	r	1,2	Heidelberg	PASS	1	1	1	3	Type 0: Perfect Match
SA20103636	Heidelberg		I	B	r	1,2	I	B	r	1,2	Heidelberg	PASS	1	1	1	3	Type 0: Perfect Match
SA20032171	Virchow		I	C1	r	1,2	I	C1	r	1,2	Virchow	PASS	1	1	1	3	Type 0: Perfect Match
SA20091502	Virchow		I	C1	r	1,2	I	C1	r	1,2	Virchow	PASS	1	1	1	3	Type 0: Perfect Match
SA20092075	Virchow		I	C1	r	1,2	I	C1	r	1,2	Virchow	PASS	1	1	1	3	Type 0: Perfect Match
SA20105299	Virchow		I	C1	r	1,2	I	C1	r	1,2	Virchow	PASS	1	1	1	3	Type 0: Perfect Match
SGSA-RC-7	Virchow		I	C1	r	1,2	I	C1	r	1,2	Virchow	PASS	1	1	1	3	Type 0: Perfect Match
SA20053118	Coeln		I	B	y	1,2	I	B	y	1,2	Coeln	PASS	1	1	1	3	Type 0: Perfect Match
SA20025280	Stanleyville		I	B	z4,z23	1,2	I	B	z4,z23	-	Stanleyville	PASS	1	1	0	2	Type 0: Perfect Match
SA20060066	Stanleyville		I	B	z4,z23	1,2	I	B	z4,z23	-	Stanleyville	PASS	1	1	0	2	Type 0: Perfect Match
SA20104295	Stanleyville		I	B	z4,z23	1,2	I	B	z4,z23	1,2	Stanleyville	PASS	1	1	1	3	Type 0: Perfect Match
S-1643	Macclesfield		I	D	g,m,s	1,2,7	I	D	g,m,s	1,2,7	Macclesfield	PASS	1	1	1	3	Type 0: Perfect Match
SGSA-RC-48	Tennessee		I	C1	z29	1,2,7	I	C1	z29	-	Tennessee	PASS	1	1	0	2	Type 0: Perfect Match
SA20030550	Tennessee		I	C1	z29	1,2,7	I	C1	z29	-	Tennessee	PASS	1	1	0	2	Type 0: Perfect Match
SA20080049	Tennessee		I	C1	z29	1,2,7	I	C1	z29	-	Tennessee	PASS	1	1	0	2	Type 0: Perfect Match
SA20113408	Tennessee		I	C1	z29	1,2,7	I	C1	z29	-	Tennessee	PASS	1	1	0	2	Type 0: Perfect Match
SO5368-08	Tennessee		I	C1	z29	1,2,7	I	C1	z29	-	Tennessee	PASS	1	1	0	2	Type 0: Perfect Match
SGSA-RC-15	Paratyphi A		I	A	a	1,5	I	A	a	1,5	Paratyphi A	PASS	1	1	1	3	Type 0: Perfect Match
SA20074229	Paratyphi A		I	A	a	1,5	I	A	a	1,5	Paratyphi A	PASS	1	1	1	3	Type 0: Perfect Match
SA20082251	Paratyphi A		I	A	a	1,5	I	A	a	1,5	Paratyphi A	PASS	1	1	1	3	Type 0: Perfect Match
SA20090133	Paratyphi A		I	A	a	1,5	I	A	a	1,5	Paratyphi A	PASS	1	1	1	3	Type 0: Perfect Match
S-1554	Jangwani		I	J	a	1,5	I	J	a	1,5	Jangwani	PASS	1	1	1	3	Type 0: Perfect Match
SA20033187	Choleraesuis	Kuzendorf	I	C1	c	1,5	I	C1	c	1,5	Choleraesuis	PASS	1	1	1	3	Type 0: Perfect Match
SA20041838	Choleraesuis	Kuzendorf	I	C1	c	1,5	I	C1	c	1,5	Choleraesuis	PASS	1	1	1	3	Type 0: Perfect Match
SA20052656	Choleraesuis	Kuzendorf	I	C1	c	1,5	I	C1	c	1,5	Choleraesuis	PASS	1	1	1	3	Type 0: Perfect Match
SA20055321	Choleraesuis		I	C1	c	1,5	I	C1	c	1,5	Choleraesuis	PASS	1	1	1	3	Type 0: Perfect Match
SA20080939	Choleraesuis		I	C1	c	1,5	I	C1	c	1,5	Choleraesuis	PASS	1	1	1	3	Type 0: Perfect Match
SGSA-RC-6	Choleraesuis		I	C1	c	1,5	I	C1	c	1,5	Choleraesuis	PASS	1	1	1	3	Type 0: Perfect Match
MZ0055	Paratyphi C		I	C1	c	1,5	I	C1	c	1,5	Paratyphi C	PASS	1	1	1	3	Type 0: Perfect Match
MZ0056	Paratyphi C		I	C1	c	1,5	I	C1	c	1,5	Paratyphi C	PASS	1	1	1	3	Type 0: Perfect Match
SA20064892	Blijdorp		I	H	c	1,5	I	H	c	1,5	Blijdorp	PASS	1	1	1	3	Type 0: Perfect Match
SA20041605	Isangi		I	C1	d	1,5	I	C1	d	1,5	Isangi	PASS	1	1	1	3	Type 0: Perfect Match
SA20080180	Berlin		I	J	d	1,5	I	J	d	1,5	Berlin	PASS	1	1	1	3	Type 0: Perfect Match
SA20025921	Reading		I	B	e,h	1,5	I	B	e,h	1,5	Reading	PASS	1	1	1	3	Type 0: Perfect Match
SA20082349	Idikan		I	G	i	1,5	I	G	i	1,5	Idikan	PASS	1	1	1	3	Type 0: Perfect Match
SA20030208	Thompson		I	C1	k	1,5	I	C1	k	1,5	Thompson	PASS	1	1	1	3	Type 0: Perfect Match
SA20030628	Thompson		I	C1	k	1,5	I	C1	k	1,5	Thompson	PASS	1	1	1	3	Type 0: Perfect Match
SA20080038	Thompson		I	C1	k	1,5	I	C1	k	1,5	Thompson	PASS	1	1	1	3	Type 0: Perfect Match
SA20031057	IIIb 61:k:1,5		IIIb	O-61	k	1,5	IIIb	O-61	k	1,5	IIIb 61:k:1,5	PASS	1	1	1	3	Type 0: Perfect Match
SA20095388	IIIb 61:k:1,5		IIIb	O-61	k	1,5	IIIb	O-61	k	1,5	IIIb 61:k:1,5	PASS	1	1	1	3	Type 0: Perfect Match
S-1696	Koessen		I	A	l,v	1,5	I	A	l,v	1,5	Koessen	PASS	1	1	1	3	Type 0: Perfect Match
SA20053378	IIIb Y:l,v:1,5		IIIb	Y	l,v	1,5	IIIb	Y	l,v	1,5	IIIb Y:l,v:1,5	PASS	1	1	1	3	Type 0: Perfect Match
SA20103963	Uganda		I	E	l,z13	1,5	I	E	l,z13	1,5	Uganda	PASS	1	1	1	3	Type 0: Perfect Match
SA20130583	Uganda		I	E	l,z13	1,5	I	E	l,z13	1,5	Uganda	PASS	1	1	1	3	Type 0: Perfect Match
SA20031245	Uganda		I	E	l,z13	1,5	I	E	l,z13	1,5	Uganda	PASS	1	1	1	3	Type 0: Perfect Match
SA20030716	Javiana		I	D	l,z28	1,5	I	D	l,z28	1,5	Javiana	PASS	1	1	1	3	Type 0: Perfect Match
SA20043397	Javiana		I	D	l,z28	1,5	I	D	l,z28	1,5	Javiana	PASS	1	1	1	3	Type 0: Perfect Match
SA20105433	Javiana		I	D	l,z28	1,5	I	D	l,z28	1,5	Javiana	PASS	1	1	1	3	Type 0: Perfect Match
SGSA-RC-13	Javiana		I	D	l,z28	1,5	I	D	l,z28	1,5	Javiana	PASS	1	1	1	3	Type 0: Perfect Match
SA20033294	Banana		I	B	m,t	1,5	I	B	m,t	-	Banana	PASS	1	1	0	2	Type 0: Perfect Match
SA20030607	Infantis		I	C1	r	1,5	I	C1	r	1,5	Infantis	PASS	1	1	1	3	Type 0: Perfect Match
SA20092420	Infantis		I	C1	r	1,5	I	C1	r	1,5	Infantis	PASS	1	1	1	3	Type 0: Perfect Match
SA20092506	Infantis		I	C1	r	1,5	I	C1	r	1,5	Infantis	PASS	1	1	1	3	Type 0: Perfect Match
SA20093409	Infantis		I	C1	r	1,5	I	C1	r	1,5	Infantis	PASS	1	1	1	3	Type 0: Perfect Match
SA20093457	Infantis		I	C1	r	1,5	I	C1	r	1,5	Infantis	PASS	1	1	1	3	Type 0: Perfect Match
SA20103641	Infantis		I	C1	r	1,5	I	C1	r	1,5	Infantis	PASS	1	1	1	3	Type 0: Perfect Match
S-0956	Chicago		I	M	r	1,5	I	M	r	1,5	Chicago	PASS	1	1	1	3	Type 0: Perfect Match
SA20112854	Bovismorbificans		I	C2-C3	r,[i]	1,5	I	C2-C3	r,[i]	1,5	Bovismorbificans	PASS	1	1	1	3	Type 0: Perfect Match
SA20090203	Bovismorbificans		I	C2-C3	r,[i]	1,5	I	C2-C3	r,[i]	1,5	Bovismorbificans	PASS	1	1	1	3	Type 0: Perfect Match
SA20092314	Bovismorbificans		I	C2-C3	r,[i]	1,5	I	C2-C3	r,[i]	1,5	Bovismorbificans	PASS	1	1	1	3	Type 0: Perfect Match
SA20034666	Bareilly		I	C1	y	1,5	I	C1	y	1,5	Bareilly	PASS	1	1	1	3	Type 0: Perfect Match
SA20103104	Kiambu		I	B	z	1,5	I	B	z	1,5	Kiambu	PASS	1	1	1	3	Type 0: Perfect Match
SA20103488	Kiambu		I	B	z	1,5	I	B	z	1,5	Kiambu	PASS	1	1	1	3	Type 0: Perfect Match
SA20103830	Kiambu		I	B	z	1,5	I	B	z	1,5	Kiambu	PASS	1	1	1	3	Type 0: Perfect Match
SGSA-RC-2	IIIb 61:k:1,5,7		IIIb	O-61	k	1,5,7	IIIb	O-61	k	1,5,7	IIIb 61:k:1,5,7	PASS	1	1	1	3	Type 0: Perfect Match
S-1867	IIIb 48:l,v:1,5,7		IIIb	Y	l,v	1,5,7	IIIb	Y	l,v	1,5,7	IIIb Y:l,v:1,5,7	PASS	1	1	1	3	Type 0: Perfect Match
S253/09	Agama		I	B	i	1,6	I	B	i	1,6	Agama	PASS	1	1	1	3	Type 0: Perfect Match
SA20040692	Inverness		I	P	k	1,6	I	P	k	1,6	Inverness	PASS	1	1	1	3	Type 0: Perfect Match
SA20030656	London		I	E	l,v	1,6	I	E	l,v	1,6	London	PASS	1	1	1	3	Type 0: Perfect Match
SA20030657	London		I	E	l,v	1,6	I	E	l,v	1,6	London	PASS	1	1	1	3	Type 0: Perfect Match
SA20030660	London		I	E	l,v	1,6	I	E	l,v	1,6	London	PASS	1	1	1	3	Type 0: Perfect Match
SA20031257	Schwarzengrund		I	B	d	1,7	I	B	d	1,7	Schwarzengrund	PASS	1	1	1	3	Type 0: Perfect Match
SA20041095	Schwarzengrund		I	B	d	1,7	I	B	d	1,7	Schwarzengrund	PASS	1	1	1	3	Type 0: Perfect Match
SA20103936	Schwarzengrund		I	B	d	1,7	I	B	d	1,7	Schwarzengrund	PASS	1	1	1	3	Type 0: Perfect Match
SA20083039	Grumpensis		I	G	d	1,7	I	G	d	1,7	Grumpensis	PASS	1	1	1	3	Type 0: Perfect Match
SA20030746	Bredeney		I	B	l,v	1,7	I	B	l,v	1,7	Bredeney	PASS	1	1	1	3	Type 0: Perfect Match
SA20081835	Bredeney		I	B	l,v	1,7	I	B	l,v	1,7	Bredeney	PASS	1	1	1	3	Type 0: Perfect Match
SA20082654	Bredeney		I	B	l,v	1,7	I	B	l,v	1,7	Bredeney	PASS	1	1	1	3	Type 0: Perfect Match
ST278	Manchester		I	C2-C3	l,v	1,7	I	C2-C3	l,v	1,7	Manchester	PASS	1	1	1	3	Type 0: Perfect Match
S-1009	Kapemba		I	D	l,v	1,7	I	D	l,v	1,7	Kapemba	PASS	1	1	1	3	Type 0: Perfect Match
SA20023279	Give		I	E	l,v	1,7	I	E	l,v	1,7	Give | Parkroyal	PASS	1	1	1	3	Type 0: Perfect Match
SA20133240	Strathcona		I	C1	l,z13,z28	1,7	I	C1	l,z13,z28	1,7	Strathcona	PASS	1	1	1	3	Type 0: Perfect Match
SA20133572	Strathcona		I	C1	l,z13,z28	1,7	I	C1	l,z13,z28	1,7	Strathcona	PASS	1	1	1	3	Type 0: Perfect Match
SA20032611	Pomona		I	M	y	1,7	I	M	y	1,7	Pomona	PASS	1	1	1	3	Type 0: Perfect Match
SA20060307	Indiana		I	B	z	1,7	I	B	z	1,7	Indiana	PASS	1	1	1	3	Type 0: Perfect Match
SA20081616	Indiana		I	B	z	1,7	I	B	z	1,7	Indiana	PASS	1	1	1	3	Type 0: Perfect Match
SGSA-RC-3	Indiana		I	B	z	1,7	I	B	z	1,7	Indiana	PASS	1	1	1	3	Type 0: Perfect Match
S-1406	Pietersburg		I	E	z69	1,7	I	E	z69	1,7	Pietersburg	PASS	1	1	1	3	Type 0: Perfect Match
SA20030300	Minnesota		I	L	b	e,n,x	I	L	b	e,n,x	Minnesota	PASS	1	1	1	3	Type 0: Perfect Match
SA20132131	Minnesota		I	L	b	e,n,x	I	L	b	e,n,x	Minnesota	PASS	1	1	1	3	Type 0: Perfect Match
SA20032106	Chester		I	B	e,h	e,n,x	I	B	e,h	e,n,x	Chester	PASS	1	1	1	3	Type 0: Perfect Match
SA20032178	Chester		I	B	e,h	e,n,x	I	B	e,h	e,n,x	Chester	PASS	1	1	1	3	Type 0: Perfect Match
SA20023494	Matadi		I	J	k	e,n,x	I	J	k	e,n,x	Matadi	PASS	1	1	1	3	Type 0: Perfect Match
ST156	Kimuenza		I	B	l,v	e,n,x	I	B	l,v	e,n,x	Kimuenza	PASS	1	1	1	3	Type 0: Perfect Match
S-929	II 17:b:e,n,x,z15		II	J	b	e,n,x,z15	II	J	b	e,n,x,z15	II 17:b:e,n,x,z15	PASS	1	1	1	3	Type 0: Perfect Match
SA20135566	IIIb 48:k:e,n,x,z15		IIIb	Y	k	e,n,x,z15	IIIb	Y	k	e,n,z15	IIIb 48:k:e,n,x,z15	PASS	1	1	0	2	Type 0: Perfect Match
AR-15	IIIb 17:z10:e,n,x,z15		IIIb	J	z10	e,n,x,z15	IIIb	J	z10	e,n,x,z15	IIIb 17:z10:e,n,x,z15	PASS	1	1	1	3	Type 0: Perfect Match
SA20031221	Sandiego		I	B	e,h	e,n,z15	I	B	e,h	e,n,z15	Sandiego	PASS	1	1	1	3	Type 0: Perfect Match
SA20031222	Sandiego		I	B	e,h	e,n,z15	I	B	e,h	e,n,z15	Sandiego	PASS	1	1	1	3	Type 0: Perfect Match
SGSA-RC-4	Sandiego		I	B	e,h	e,n,z15	I	B	e,h	e,n,z15	Sandiego	PASS	1	1	1	3	Type 0: Perfect Match
SA20026289	Braenderup		I	C1	e,h	e,n,z15	I	C1	e,h	e,n,z15	Braenderup	PASS	1	1	1	3	Type 0: Perfect Match
SA20080071	Braenderup		I	C1	e,h	e,n,z15	I	C1	e,h	e,n,z15	Braenderup	PASS	1	1	1	3	Type 0: Perfect Match
SA20080149	Braenderup		I	C1	e,h	e,n,z15	I	C1	e,h	e,n,z15	Braenderup	PASS	1	1	1	3	Type 0: Perfect Match
S-0474	Brandenburg		I	B	l,v	e,n,z15	I	B	l,v	e,n,z15	Brandenburg	PASS	1	1	1	3	Type 0: Perfect Match
ST122	Brandenburg		I	B	l,v	e,n,z15	I	B	l,v	e,n,z15	Brandenburg	PASS	1	1	1	3	Type 0: Perfect Match
SA20051401	Mikawasima		I	C1	y	e,n,z15	I	C1	y	e,n,z15	Mikawasima	PASS	1	1	1	3	Type 0: Perfect Match
S-0909	Mikawasima		I	C1	y	e,n,z15	I	C1	y	e,n,z15	Mikawasima	PASS	1	1	1	3	Type 0: Perfect Match
SA20112755	Mbandaka	14+	I	C1	z10	e,n,z15	I	C1	z10	e,n,z15	Mbandaka	PASS	1	1	1	3	Type 0: Perfect Match
SA20133340	Mbandaka	14+	I	C1	z10	e,n,z15	I	C1	z10	e,n,z15	Mbandaka	PASS	1	1	1	3	Type 0: Perfect Match
SA20133522	Mbandaka	14+	I	C1	z10	e,n,z15	I	C1	z10	e,n,z15	Mbandaka	PASS	1	1	1	3	Type 0: Perfect Match
SA20101114	Mbandaka		I	C1	z10	e,n,z15	I	C1	z10	e,n,z15	Mbandaka	PASS	1	1	1	3	Type 0: Perfect Match
SGSA-RC-51	Mbandaka		I	C1	z10	e,n,z15	I	C1	z10	e,n,z15	Mbandaka	PASS	1	1	1	3	Type 0: Perfect Match
SA20031703	Livingstone		I	C1	d	l,w	I	C1	d	l,w	Livingstone	PASS	1	1	1	3	Type 0: Perfect Match
SGSA-RC-9	Livingstone		I	C1	d	l,w	I	C1	d	l,w	Livingstone	PASS	1	1	1	3	Type 0: Perfect Match
SA20102405	Kedougou		I	G	i	l,w	I	G	i	l,w	Kedougou	PASS	1	1	1	3	Type 0: Perfect Match
SA20104097	Kedougou		I	G	i	l,w	I	G	i	l,w	Kedougou	PASS	1	1	1	3	Type 0: Perfect Match
SA20104257	Kedougou		I	G	i	l,w	I	G	i	l,w	Kedougou	PASS	1	1	1	3	Type 0: Perfect Match
ST251	Goldcoast		I	C2-C3	r	l,w	I	C2-C3	r	l,w	Goldcoast	PASS	1	1	1	3	Type 0: Perfect Match
SA20033339	Worthington		I	G	z	l,w	I	G	z	l,w	Worthington	PASS	1	1	1	3	Type 0: Perfect Match
SA20050981	Worthington		I	G	z	l,w	I	G	z	l,w	Worthington	PASS	1	1	1	3	Type 0: Perfect Match
SA20110143	Worthington		I	G	z	l,w	I	G	z	l,w	Worthington	PASS	1	1	1	3	Type 0: Perfect Match
SA20132320	IIIb 38:i:z		IIIb	P	i	z	IIIb	P	i	z	IIIb 38:i:z	PASS	1	1	1	3	Type 0: Perfect Match
SA20132321	IIIb 38:i:z		IIIb	P	i	z	IIIb	P	i	z	IIIb 38:i:z	PASS	1	1	1	3	Type 0: Perfect Match
SA20121872	Vellore		I	B	z10	z35	I	B	z10	z35	Vellore	PASS	1	1	1	3	Type 0: Perfect Match
SA19951277	Oranienburg		I	C1	m,t	z57	I	C1	m,t	-	Oranienburg	PASS	1	1	0	2	Type 0: Perfect Match
SGSA-RC-49	Oranienburg		I	C1	m,t	z57	I	C1	m,t	-	Oranienburg	PASS	1	1	0	2	Type 0: Perfect Match
SGSA-RC-16	Kentucky		I	C2-C3	i	z6	I	C2-C3	i	z6	Kentucky	PASS	1	1	1	3	Type 0: Perfect Match
SA20030505	Kentucky		I	C2-C3	i	z6	I	C2-C3	i	z6	Kentucky	PASS	1	1	1	3	Type 0: Perfect Match
SA20092677	Kentucky		I	C2-C3	i	z6	I	C2-C3	i	z6	Kentucky	PASS	1	1	1	3	Type 0: Perfect Match
SA20103679	Kentucky		I	C2-C3	i	z6	I	C2-C3	i	z6	Kentucky	PASS	1	1	1	3	Type 0: Perfect Match
SA20103689	Kentucky		I	C2-C3	i	z6	I	C2-C3	i	z6	Kentucky	PASS	1	1	1	3	Type 0: Perfect Match
SA20103690	Kentucky		I	C2-C3	i	z6	I	C2-C3	i	z6	Kentucky	PASS	1	1	1	3	Type 0: Perfect Match
SA20103691	Kentucky		I	C2-C3	i	z6	I	C2-C3	i	z6	Kentucky	PASS	1	1	1	3	Type 0: Perfect Match
SA20103692	Kentucky		I	C2-C3	i	z6	I	C2-C3	i	z6	Kentucky	PASS	1	1	1	3	Type 0: Perfect Match
SA20024130	Weltevreden		I	E	r	z6	I	E	r	z6	Weltevreden	PASS	1	1	1	3	Type 0: Perfect Match
SA20085676	Weltevreden		I	E	r	z6	I	E	r	z6	Weltevreden	PASS	1	1	1	3	Type 0: Perfect Match
SA20102587	Weltevreden		I	E	r	z6	I	E	r	z6	Weltevreden	PASS	1	1	1	3	Type 0: Perfect Match
SA20102782	Altona		I	C2-C3	r,[i]	z6	I	C2-C3	r	z6	Altona	PASS	1	0	1	2	Type 0: Perfect Match
ST569	California		I	B	g,m,t	z67	I	B	g,m,t	-	California	PASS	1	1	0	2	Type 0: Perfect Match
SA20146647	I 1,4,[5],12:b:-		I	B	b	-	I	B	b	-	I 4,5,12:b:- | Schleissheim | Sophie | I 1,4,[5],12:b:-	PASS	1	1	1	3	Type 1: Antigen Match, Ambiguous Serovar
SA20146649	I 1,4,[5],12:b:-		I	B	b	-	I	B	b	-	I 4,5,12:b:- | Schleissheim | Sophie | I 1,4,[5],12:b:-	PASS	1	1	1	3	Type 1: Antigen Match, Ambiguous Serovar
SA20133813	I 1,4,[5],12:b:-		I	B	b	-	I	B	b	-	I 4,5,12:b:- | Schleissheim | Sophie | I 1,4,[5],12:b:-	PASS	1	1	1	3	Type 1: Antigen Match, Ambiguous Serovar
S01-0588/S011-0581	Hillingdon		I	D	g,m	-	I	D	g,m	-	Enteritidis	PASS	1	1	1	3	Type 1: Antigen Match, Ambiguous Serovar
SA20114379	Hillingdon		I	D	g,m	-	I	D	g,m	-	Enteritidis	PASS	1	1	1	3	Type 1: Antigen Match, Ambiguous Serovar
SA20111101	Othmarschen		I	C1	m,t	-	I	C1	m,t	-	Oranienburg	PASS	1	1	1	3	Type 1: Antigen Match, Ambiguous Serovar
SA20134105	Othmarschen		I	C1	m,t	-	I	C1	m,t	-	Oranienburg | Othmarschen	PASS	1	1	1	3	Type 1: Antigen Match, Ambiguous Serovar
SA20054794	Llandoff		I	E	z29	-	I	E	z29	-	Jedburgh | Llandoff	PASS	1	1	1	3	Type 1: Antigen Match, Ambiguous Serovar
SA20032029	Albany		I	C2-C3	z4,z24	-	I	C2-C3	z4,z24	-	Albany | Duesseldorf	PASS	1	1	1	3	Type 1: Antigen Match, Ambiguous Serovar
SA20032098	Albany		I	C2-C3	z4,z24	-	I	C2-C3	z4,z24	-	Albany | Duesseldorf	PASS	1	1	1	3	Type 1: Antigen Match, Ambiguous Serovar
SA20031616	Albany		I	C2-C3	z4,z24	-	I	C2-C3	z4,z24	-	Albany | Duesseldorf	PASS	1	1	1	3	Type 1: Antigen Match, Ambiguous Serovar
SA20033806	Paratyphi B	Java	I	B	b	1,2	I	B	b	1,2	Paratyphi B | Paratyphi B var. Java	PASS	1	1	1	3	Type 1: Antigen Match, Ambiguous Serovar
SA20083036	Paratyphi B		I	B	b	1,2	I	B	b	1,2	Paratyphi B | Paratyphi B var. Java	PASS	1	1	1	3	Type 1: Antigen Match, Ambiguous Serovar
SA20083245	Paratyphi B		I	B	b	1,2	I	B	b	1,2	Paratyphi B | Paratyphi B var. Java	PASS	1	1	1	3	Type 1: Antigen Match, Ambiguous Serovar
SA20102287	Paratyphi B		I	B	b	1,2	I	B	b	1,2	Paratyphi B | Paratyphi B var. Java	PASS	1	1	1	3	Type 1: Antigen Match, Ambiguous Serovar
SA20102537	Paratyphi B	Java	I	B	b	1,2	I	B	b	1,2	Paratyphi B | Paratyphi B var. Java	PASS	1	1	1	3	Type 1: Antigen Match, Ambiguous Serovar
SA20102593	Paratyphi B	Java	I	B	b	1,2	I	B	b	1,2	Paratyphi B | Paratyphi B var. Java	PASS	1	1	1	3	Type 1: Antigen Match, Ambiguous Serovar
SA20030514	Muenchen		I	C2-C3	d	1,2	I	C2-C3	d	1,2	Muenchen | Virginia	PASS	1	1	1	3	Type 1: Antigen Match, Ambiguous Serovar
SA20103827	Muenchen		I	C2-C3	d	1,2	I	C2-C3	d	1,2	Muenchen | Virginia	PASS	1	1	1	3	Type 1: Antigen Match, Ambiguous Serovar
SA20115270	Bardo		I	C2-C3	e,h	1,2	I	C2-C3	e,h	1,2	Bardo | Newport	PASS	1	1	1	3	Type 1: Antigen Match, Ambiguous Serovar
SA20130849	Bardo		I	C2-C3	e,h	1,2	I	C2-C3	e,h	1,2	Bardo | Newport	PASS	1	1	1	3	Type 1: Antigen Match, Ambiguous Serovar
SA20030616	Newport		I	C2-C3	e,h	1,2	I	C2-C3	e,h	1,2	Bardo | Newport	PASS	1	1	1	3	Type 1: Antigen Match, Ambiguous Serovar
SA20080466	Newport		I	C2-C3	e,h	1,2	I	C2-C3	e,h	1,2	Bardo | Newport	PASS	1	1	1	3	Type 1: Antigen Match, Ambiguous Serovar
SA20093729	Newport		I	C2-C3	e,h	1,2	I	C2-C3	e,h	1,2	Bardo | Newport	PASS	1	1	1	3	Type 1: Antigen Match, Ambiguous Serovar
SA20093734	Newport		I	C2-C3	e,h	1,2	I	C2-C3	e,h	1,2	Bardo | Newport	PASS	1	1	1	3	Type 1: Antigen Match, Ambiguous Serovar
SA20094048	Newport		I	C2-C3	e,h	1,2	I	C2-C3	e,h	1,2	Bardo | Newport	PASS	1	1	1	3	Type 1: Antigen Match, Ambiguous Serovar
SA20103820	Newport		I	C2-C3	e,h	1,2	I	C2-C3	e,h	1,2	Bardo | Newport	PASS	1	1	1	3	Type 1: Antigen Match, Ambiguous Serovar
SA20110175	Newport		I	C2-C3	e,h	1,2	I	C2-C3	e,h	1,2	Bardo | Newport	PASS	1	1	1	3	Type 1: Antigen Match, Ambiguous Serovar
SA20052327	Litchfield		I	C2-C3	l,v	1,2	I	C2-C3	l,v	1,2	Litchfield | Pakistan	PASS	1	1	1	3	Type 1: Antigen Match, Ambiguous Serovar
SA20114386	Mississippi		I	G	b	1,5	I	G	b	1,5	Ibadan | Mississippi	PASS	1	1	1	3	Type 1: Antigen Match, Ambiguous Serovar
SA19951423	Mississippi		I	G	b	1,5	I	G	b	1,5	Ibadan | Mississippi	PASS	1	1	1	3	Type 1: Antigen Match, Ambiguous Serovar
SGSA-RC-1	Mississippi		I	G	b	1,5	I	G	b	1,5	Ibadan | Mississippi	PASS	1	1	1	3	Type 1: Antigen Match, Ambiguous Serovar
SA20084699	Manhattan		I	C2-C3	d	1,5	I	C2-C3	d	1,5	Manhattan | Yovokome	PASS	1	1	1	3	Type 1: Antigen Match, Ambiguous Serovar
S-1639	Manhattan		I	C2-C3	d	1,5	I	C2-C3	d	1,5	Manhattan | Yovokome	PASS	1	1	1	3	Type 1: Antigen Match, Ambiguous Serovar
SA20051528	Kottbus		I	C2-C3	e,h	1,5	I	C2-C3	e,h	1,5	Ferruch | Kottbus | Newport	PASS	1	1	1	3	Type 1: Antigen Match, Ambiguous Serovar
SA20093002	Kottbus		I	C2-C3	e,h	1,5	I	C2-C3	e,h	1,5	Ferruch | Kottbus | Newport	PASS	1	1	1	3	Type 1: Antigen Match, Ambiguous Serovar
SA20030195	Muenster		I	E	e,h	1,5	I	E	e,h	1,5	Muenster | Vilvoorde	PASS	1	1	1	3	Type 1: Antigen Match, Ambiguous Serovar
SA20030653	Muenster		I	E	e,h	1,5	I	E	e,h	1,5	Muenster | Vilvoorde	PASS	1	1	1	3	Type 1: Antigen Match, Ambiguous Serovar
SA20094625	Muenster		I	E	e,h	1,5	I	E	e,h	1,5	Muenster | Vilvoorde	PASS	1	1	1	3	Type 1: Antigen Match, Ambiguous Serovar
S-0930	Muenster	15+,34+	I	E	e,h	1,5	I	E	e,h	1,5	Muenster | Vilvoorde	PASS	1	1	1	3	Type 1: Antigen Match, Ambiguous Serovar
SA20112999	Blockley		I	C2-C3	k	1,5	I	C2-C3	k	1,5	Blockley | Haardt	PASS	1	1	1	3	Type 1: Antigen Match, Ambiguous Serovar
SA20030330	Blockley		I	C2-C3	k	1,5	I	C2-C3	k	1,5	Blockley | Haardt	PASS	1	1	1	3	Type 1: Antigen Match, Ambiguous Serovar
SA20092116	Blockley		I	C2-C3	k	1,5	I	C2-C3	k	1,5	Blockley | Haardt	PASS	1	1	1	3	Type 1: Antigen Match, Ambiguous Serovar
SA20031863	Zanzibar		I	E	k	1,5	I	E	k	1,5	Oesterbro | Zanzibar	PASS	1	1	1	3	Type 1: Antigen Match, Ambiguous Serovar
SA20030878	Panama		I	D	l,v	1,5	I	D	l,v	1,5	Houston | India | Panama	PASS	1	1	1	3	Type 1: Antigen Match, Ambiguous Serovar
SA20082126	Panama		I	D	l,v	1,5	I	D	l,v	1,5	Houston | India | Panama	PASS	1	1	1	3	Type 1: Antigen Match, Ambiguous Serovar
SA20090132	Panama		I	D	l,v	1,5	I	D	l,v	1,5	Houston | India | Panama	PASS	1	1	1	3	Type 1: Antigen Match, Ambiguous Serovar
SGSA-RC-14	Panama		I	D	l,v	1,5	I	D	l,v	1,5	Houston | India | Panama	PASS	1	1	1	3	Type 1: Antigen Match, Ambiguous Serovar
SA20111620	Orion		I	E	y	1,5	I	E	y	1,5	Gatineau | Orion	PASS	1	1	1	3	Type 1: Antigen Match, Ambiguous Serovar
SGSA-RC-11	Orion		I	E	y	1,5	I	E	y	1,5	Gatineau | Orion	PASS	1	1	1	3	Type 1: Antigen Match, Ambiguous Serovar
SA20081223	Lexington		I	E	z10	1,5	I	E	z10	1,5	Lexington | Yenne	PASS	1	1	1	3	Type 1: Antigen Match, Ambiguous Serovar
SA20030572	Anatum		I	E	e,h	1,6	I	E	e,h	1,6	Anatum | Hayindogo	PASS	1	1	1	3	Type 1: Antigen Match, Ambiguous Serovar
SA20100278	Anatum		I	E	e,h	1,6	I	E	e,h	1,6	Anatum | Hayindogo	PASS	1	1	1	3	Type 1: Antigen Match, Ambiguous Serovar
SA20102810	Anatum		I	E	e,h	1,6	I	E	e,h	1,6	Anatum | Hayindogo	PASS	1	1	1	3	Type 1: Antigen Match, Ambiguous Serovar
SGSA-RC-12	Anatum		I	E	e,h	1,6	I	E	e,h	1,6	Anatum | Hayindogo	PASS	1	1	1	3	Type 1: Antigen Match, Ambiguous Serovar
SA20030551	Give		I	E	l,v	1,7	I	E	l,v	1,7	Give | Parkroyal	PASS	1	1	1	3	Type 1: Antigen Match, Ambiguous Serovar
SA20100392	Give		I	E	l,v	1,7	I	E	l,v	1,7	Give | Parkroyal	PASS	1	1	1	3	Type 1: Antigen Match, Ambiguous Serovar
SA20103336	Give		I	E	l,v	1,7	I	E	l,v	1,7	Give | Parkroyal	PASS	1	1	1	3	Type 1: Antigen Match, Ambiguous Serovar
SA20041606	Carrau		I	H	y	1,7	I	H	y	1,7	Carrau | Madelia	PASS	1	1	1	3	Type 1: Antigen Match, Ambiguous Serovar
SGSA-RC-10	Abony		I	B	b	e,n,x	I	B	b	e,n,x	Abony | Sophie	PASS	1	1	1	3	Type 1: Antigen Match, Ambiguous Serovar
SA-4493-08	Abony		I	B	b	e,n,x	I	B	b	e,n,x	Abony | Sophie	PASS	1	1	1	3	Type 1: Antigen Match, Ambiguous Serovar
SA20064151	Hadar		I	C2-C3	z10	e,n,x	I	C2-C3	z10	e,n,x	Hadar | Istanbul	PASS	1	1	1	3	Type 1: Antigen Match, Ambiguous Serovar
SA20064152	Hadar		I	C2-C3	z10	e,n,x	I	C2-C3	z10	e,n,x	Hadar | Istanbul	PASS	1	1	1	3	Type 1: Antigen Match, Ambiguous Serovar
SA20064154	Hadar		I	C2-C3	z10	e,n,x	I	C2-C3	z10	e,n,x	Hadar | Istanbul	PASS	1	1	1	3	Type 1: Antigen Match, Ambiguous Serovar
SA20092414	Hadar		I	C2-C3	z10	e,n,x	I	C2-C3	z10	e,n,x	Hadar | Istanbul	PASS	1	1	1	3	Type 1: Antigen Match, Ambiguous Serovar
SA20103608	Hadar		I	C2-C3	z10	e,n,x	I	C2-C3	z10	e,n,x	Hadar | Istanbul	PASS	1	1	1	3	Type 1: Antigen Match, Ambiguous Serovar
SA20103610	Hadar		I	C2-C3	z10	e,n,x	I	C2-C3	z10	e,n,x	Hadar | Istanbul	PASS	1	1	1	3	Type 1: Antigen Match, Ambiguous Serovar
SA20094237	Liverpool		I	E	d	e,n,z15	I	E	d	e,n,z15	Liverpool | Madjorio	PASS	1	1	1	3	Type 1: Antigen Match, Ambiguous Serovar
SA20075157	Telelkebir		I	G	d	e,n,z15	I	G	d	e,n,z15	Diguel | Telelkebir	PASS	1	1	1	3	Type 1: Antigen Match, Ambiguous Serovar
SA20031333	Meleagridis		I	E	e,h	l,w	I	E	e,h	l,w	Calabar | Meleagridis	PASS	1	1	1	3	Type 1: Antigen Match, Ambiguous Serovar
SA20132846	Westminster		I	E	b	z35	I	E	b	z35	Chittagong | Westminster	PASS	1	1	1	3	Type 1: Antigen Match, Ambiguous Serovar
SA20094619	Corvallis		I	C2-C3	z4,z23	z6	I	C2-C3	z4,z23	-	Chailey | Corvallis	PASS	1	1	0	2	Type 1: Antigen Match, Ambiguous Serovar
SA20102400	Corvallis		I	C2-C3	z4,z23	z6	I	C2-C3	z4,z23	-	Chailey | Corvallis	PASS	1	1	0	2	Type 1: Antigen Match, Ambiguous Serovar
SA20094636	Corvallis		I	C2-C3	z4,z23	z6	I	C2-C3	z4,z23	-	Chailey | Corvallis	PASS	1	1	0	2	Type 1: Antigen Match, Ambiguous Serovar
SA20102402	Gallinarium	Pullorum	I	D	-	-	I	D	g,m	-	Enteritidis | Hillingdon	PASS	1	0	1	2	Type 2: Partial Antigens
SA20033615	I 1,4,5,12:d:-		I	B	d	-	I	B	d	1,2	Stanley	PASS	1	1	0	2	Type 2: Partial Antigens
SA20023070	Havana		I	G	f,g,[s]	-	I	G	-	-	G:-:-	PASS	1	0	1	2	Type 2: Partial Antigens
SA20112117	Borreze		I	O-54	f,g,s	-	I	B	f,g,s	-	Agona	PASS	0	1	1	2	Type 2: Partial Antigens
SA20072644	Blegdam		I	D	g,m,q	-	I	D	g,m	-	Enteriditis	PASS	1	0	1	2	Type 2: Partial Antigens
SA20093585	Amsterdam	15+,34+	I	E	g,m,s	-	I	E	g,m	-	Suberu	PASS	1	0	1	2	Type 2: Partial Antigens
SA20043387	Ebrie		I	O	g,m,t	-	I	O	m,t	-	Monschaui	PASS	1	0	1	2	Type 2: Partial Antigens
SA20081784	Dublin		I	D	g,p	-	I	D	g,m	-	Enteritidis | Hillingdon	PASS	1	0	1	2	Type 2: Partial Antigens
SA20116276	Naestved		I	D	g,p,s	-	I	D	g,p	-	Dublin	PASS	1	0	1	2	Type 2: Partial Antigens
ST130	Rostock		I	D	g,p,u	-	I	D	g,p	-	Dublin	PASS	1	0	1	2	Type 2: Partial Antigens
SA20080453	IV 45:g,z51:-		IV	O-45	g,z51	-	IV	-	g,z51	-	-:g,z51:-	PASS	0	1	1	2	Type 2: Partial Antigens
SA20080050	I 1,4,[5],12:i:-		I	B	i	-	I	B	i	1,2	Typhimurium	PASS	1	1	0	2	Type 2: Partial Antigens
SA19970044	IIIb Y:i:-		IIIb	Y	i	-	IIIb	-	i	z	-:i:z	PASS	0	1	0	1	Type 2: Partial Antigens
SA19950802 (A53)	II 58:l,z13,z28:-		II	O-58	l,z13,z28	-	V	O-58	z47	-	O-58:z47:-	PASS	1	0	1	2	Type 2: Partial Antigens
SA20112495	Othmarschen		I	C1	m,t	-	I	C1	g,m,s	-	Montevideo	PASS	1	0	1	2	Type 2: Partial Antigens
S-1489	IIIb 42:r:-:z50		IIIb	O-42	r	-	IIIb	-	r	-	-:r:-	PASS	0	1	1	2	Type 2: Partial Antigens
SA20062861	Weslaco		I	O-42	z36	-	I	-	z36	-	-:z36:-	PASS	0	1	1	2	Type 2: Partial Antigens
SA20104390	IIIa 62:z36:-		IIIa	O-62	z36	-	IIIa	-	z36	-	-:z36:-	PASS	0	1	1	2	Type 2: Partial Antigens
SA20133333	IIIa 62:z36:-		IIIa	O-62	z36	-	IIIa	-	z36	-	-:z36:-	PASS	0	1	1	2	Type 2: Partial Antigens
S-1724	IV 43:z36,z38:-		IV	O-43	z36,z38	-	IV	-	z36,z38	-	-:z36,z38:-	PASS	0	1	1	2	Type 2: Partial Antigens
SA20055162	IV 1,53:z36,z38:-		IV	O-53	z36,z38	-	IV	-	z36,z38	-	-:z36,z38:-	PASS	0	1	1	2	Type 2: Partial Antigens
SA20130318	Lille	14+	I	C1	z38	-	I	C1	z38	1,5,7	C1:z38:1,5,7	PASS	1	1	0	2	Type 2: Partial Antigens
SA20043037	Ago		I	N	z38	-	I	-	z38	-	-:z38:-	PASS	0	1	1	2	Type 2: Partial Antigens
SA20115280	IIIa 41:z4,z23:-		IIIa	O-41	z4,z23	-	IIIa	-	z4,z23	-	-:z4,z23:-	PASS	0	1	1	2	Type 2: Partial Antigens
SA20123036	IIIa 41:z4,z23:-		IIIa	O-41	z4,z23	-	IIIa	-	z4,z23	-	-:z4,z23:-	PASS	0	1	1	2	Type 2: Partial Antigens
SA20031458	IV V:z4,z23:-		IV	V	z4,z23	-	I	V	z4,z24	-	IV V:z4,z24:-	PASS	1	0	1	2	Type 2: Partial Antigens
SA20072222	IIIa 53:z4,z23,z32:-		IIIa	O-53	z4,z23,z32	-	I	-	z4,z32	-	-:z4,z32:-	PASS	0	0	1	1	Type 2: Partial Antigens
MZ0162	V 66:z41:-		V	O-66	z41	-	V	-	z41	-	-:z41:-	PASS	0	1	1	2	Type 2: Partial Antigens
AR-040	IIIb 38:z53:-:z47		IIIb	P	z53	-	IIIb	P	l,v	-	IIIb 38:l,v:-	PASS	1	0	1	2	Type 2: Partial Antigens
S-1433	V 66:z65:-		V	O-66	z65	-	V	-	z65	-	-:z65:-	PASS	0	1	1	2	Type 2: Partial Antigens
SA20113101	V 66:z81:-		V	O-66	z81	-	V	-	z81	-	-:z81:-	PASS	0	1	1	2	Type 2: Partial Antigens
SA20121190	V 66:z81:-		V	O-66	z81	-	V	-	z81	-	-:z81:-	PASS	0	1	1	2	Type 2: Partial Antigens
SA20092095	Wandsworth		I	Q	b	1,2	I	-	b	1,2	-:b:1,2	PASS	0	1	1	2	Type 2: Partial Antigens
SA20051776	Muenchen		I	C2-C3	d	1,2	I	C2-C3	d	1,5	Manhattan | Yovokome	PASS	1	1	0	2	Type 2: Partial Antigens
SA20103670	I 1,4,[5],12:i:-		I	B	i	1,2	I	B	i	1,2	Typhimurium	PASS	1	1	1	3	Type 2: Partial Antigens
SA20094313	Aberdeen		I	F	i	1,2	I	-	i	1,2	-:i:1,2	PASS	0	1	1	2	Type 2: Partial Antigens
SA19981206	Crossness		I	O-67	r	1,2	I	B	r	1,2	Heidelberg	PASS	0	1	1	2	Type 2: Partial Antigens
SA20131798	Karamoja		I	R	z41	1,2	I	-	z41	1,2	:z41:1,2	PASS	0	1	1	2	Type 2: Partial Antigens
SA19971979	II 58:-:1,5		II	O-58	-	1,5	V	O-58	z47	-	O-58:z47:-	PASS	1	0	0	1	Type 2: Partial Antigens
SA20132165	Reading		I	B	e,h	1,5	I	B	e,h	-	B:e,h:-	PASS	1	1	0	2	Type 2: Partial Antigens
MZ0060	Reading		I	B	e,h	1,5	I	B	e,h	-	B:e,h:-	PASS	1	1	0	2	Type 2: Partial Antigens
SA20133244	Cotham		I	M	i	1,5	I	-	i	-	-:i:-	PASS	0	1	0	1	Type 2: Partial Antigens
PS-2014-S6	Ilala		I	M	k	1,5	I	-	k	1,5	-:k:1,5	PASS	0	1	1	2	Type 2: Partial Antigens
S-0998	Champaign		I	Q	k	1,5	I	-	k	1,5	-:k:1,5	PASS	0	1	1	2	Type 2: Partial Antigens
SA20111798	Orion		I	E	y	1,5	I	-	y	1,5	-:y:1,5	PASS	0	1	1	2	Type 2: Partial Antigens
S-1224	Toucra		I	Y	z	1,5	I	Y	l,z13,z28	1,5	Y:l,z13,z28:1,5	PASS	1	0	1	2	Type 2: Partial Antigens
DMST 36600	Treforest		I	O-51	z	1,6	I	-	l,z13,z28	1,6	-:l,z13,z28:1,6	PASS	0	0	1	1	Type 2: Partial Antigens
S-1787	Bredeney		I	B	l,v	1,7	I	B	z4,z23	1,7	B:z4,z23:1,7	PASS	1	0	1	2	Type 2: Partial Antigens
SA20043041	Oslo		I	C1	a	e,n,x	I	C1	a	z35	C1:a:z35	PASS	1	1	0	2	Type 2: Partial Antigens
SA20023798	VI 6,14,25:a:e,n,x		VI	H	a	e,n,x	I	-	a	e,n,x	-:a:e,n,x	PASS	0	1	1	2	Type 2: Partial Antigens
SA20132847	VI 6,14,25:a:e,n,x		VI	H	a	e,n,x	I	-	a	e,n,x	-:a:e,n,x	PASS	0	1	1	2	Type 2: Partial Antigens
SA20015439	Urbana		I	N	b	e,n,x	I	-	b	e,n,x	-:b:e,n,x	PASS	0	1	1	2	Type 2: Partial Antigens
ST203	Johannesburg		I	R	b	e,n,x	I	-	b	e,n,x	-:b:e,n,x	PASS	0	1	1	2	Type 2: Partial Antigens
S-1730	II 45:g,m,s,t:e,n,x		II	O-45	g,m,s,t	e,n,x	II	-	g,m,s,t	e,n,x	-:g,m,s,t:e,n,x	PASS	0	1	1	2	Type 2: Partial Antigens
S-1890	II 43:g,z62:e,n,x		II	O-43	g,z62	e,n,x	V	-	z4,z23	e,n,x	-:z4,z23:e,n,x	PASS	0	0	1	1	Type 2: Partial Antigens
SA20083530	Kisarawe		I	F	k	e,n,x	I	-	k	e,n,x	-:k:e,n,x	PASS	0	1	1	2	Type 2: Partial Antigens
S-1267	Quebec		I	V	c	e,n,z15	I	-	c	e,n,z15	-:c:e,n,z15	PASS	0	1	1	2	Type 2: Partial Antigens
SA20043381	Waycross		I	O-41	z4,z23	e,n,z15	I	-	z4,z23	-	-:z4,z23:-	PASS	0	1	0	1	Type 2: Partial Antigens
SA20044414	Yoruba		I	I	c	l,w	I	-	c	l,w	-:c:l,w	PASS	0	1	1	2	Type 2: Partial Antigens
SA20043343	IV 47:k:z35		IV	O-47	k	z35	IIIb	-	z4,z23	z35	-:z4,z23:z35	PASS	0	0	1	1	Type 2: Partial Antigens
SA20131558	II 40:a:z39		II	O-40	a	z39	V	-	a	z39	:a:z39	PASS	0	1	1	2	Type 2: Partial Antigens
SA20055329	II 55:k:z39		II	O-55	k	z39	I	-	k	z39	-:k:z39	PASS	0	1	1	2	Type 2: Partial Antigens
DMST 36598	II 53:l,z38:z39		II	O-53	l,z38	z39	II	-	-	z39	-:-:z39	PASS	0	0	1	1	Type 2: Partial Antigens
S-1458	II D:y:z39		II	D	y	z39	I	-	y	z39	:y:z39	PASS	0	1	1	2	Type 2: Partial Antigens
AR-061	IIIb 60:i:z50		IIIb	O-60	i	z50	IIIb	-	i	-	-:i:-	PASS	0	1	0	1	Type 2: Partial Antigens
S-1669	IIIb 58:r:z53:z47		IIIb	O-58	r	z53	IIIb	O-58	r	-	O-58:r:-	PASS	1	1	0	2	Type 2: Partial Antigens
SA20021456	IIIb 47:r:z53		IIIb	X	r	z53	IIIb	-	r	-	-:r:-	PASS	0	1	0	1	Type 2: Partial Antigens
SA20100201	IIIb 60:z52:z53		IIIb	O-60	z52	z53	IIIb	-	z52	-	-:z52:-	PASS	0	1	0	1	Type 2: Partial Antigens
SA20112348	IIIb 60:z52:z53		IIIb	O-60	z52	z53	IIIb	-	z52	-	-:z52:-	PASS	0	1	0	1	Type 2: Partial Antigens
SA20023677	IIIb 60:z52:z53		IIIb	O-60	z52	z53	IIIb	-	z52	-	-:z52:-	PASS	0	1	0	1	Type 2: Partial Antigens
SA20112929	IIIb 59:z10:z57		IIIb	O-59	z10	z57	IIIb	-	z10	-	-:z10:-	PASS	0	1	0	1	Type 2: Partial Antigens
MZ0084	II 58:d:z6		II	O-58	d	z6	V	O-58	-	z6	O-58:-:z6	PASS	1	0	1	2	Type 2: Partial Antigens
S-1428	II 59:k:z65		II	O-59	k	z65	II	-	k	-	-:k:-	PASS	0	1	0	1	Type 2: Partial Antigens
SA20111802	Milwaukee		I	O-43	f,g,[t]	-	V	-	g,m	e,n,x	-:g,m:e,n,x	PASS	0	0	0	0	Type 3: No Matching Antgens
SA20062417	Godesberg		I	N	g,m	-	I	-	g,m	-	-:g,m:-	PASS	0	1	1	2	Type 3: No Matching Antgens
S-1728	II 21:g,m,s,t:-		II	L	g,m,s,t	-	V	-	-	-	-:-:-	PASS	0	0	1	1	Type 3: No Matching Antgens
S-1889	II 35:g,m,s,t:-		II	O	g,m,s,t	-	V	-	-	-	-:-:-	PASS	0	0	1	1	Type 3: No Matching Antgens
S-1374	II 4,12:g,z62:-		II	B	g,z62	-	V	-	-	-	-:-:-	PASS	0	0	1	1	Type 3: No Matching Antgens
SA20060561	Apapa		I	W	m,t	-	I	-	g,m,t	-	-:g,m,t:-	PASS	0	0	1	1	Type 3: No Matching Antgens
SA20112642	II 52:z44:-		II	O-52	z44	-	I	-	z4,z23	1,6	-:z4,z23:1,6	PASS	0	0	0	0	Type 3: No Matching Antgens
SA20132962	II 52:z44:-		II	O-52	z44	-	II	-	z4,z23	1,5,7	-:z4,z23:1,5,7	PASS	0	0	0	0	Type 3: No Matching Antgens
SA20120803	II 52:z44:-		II	O-52	z44	-	I	-	z4,z23	1,7	-:z4,z23:1,7	PASS	0	0	0	0	Type 3: No Matching Antgens
S-1446	II 9,12:g,z62:e,n,x		II	D	g,z62	e,n,x	V	-	z4,z23	e,n,x	-:z4,z23:e,n,x	PASS	0	0	1	1	Type 3: No Matching Antgens
