# Supplementary material for: An improved DNA array-based classification method for the identification of Salmonella serotypes shows high concordance between traditional and genotypic testing
Source: PLoS One. 2018 Dec 4;13(12):e0207550. doi: 10.1371/journal.pone.0207550 (PMC6279050; doi:10.1371/journal.pone.0207550)
Supplement: S3 Table — (XLSX) [file pone.0207550.s003.xlsx]

## Sheet: Sheet1
run_accession	phenotypic_serovar	phenotypic_serovar_variant	phenotypic_subspecies	phenotypic_O_antigen	phenotypic_H1_Antigen	phenotypic_H2_Antigen	cgMLST_gene_count	sistr_o_antigen_prediction	sistr_serogroup_prediction	sistr_h1_prediction	sistr_h2_prediction	sistr_serovar_prediction	sistr_serovar_antigen_prediction	sistr_serovar_cgmlst_prediction	Accession	sgsa_ssp_prediction	sgsa_o_prediction	sgsa_h1_prediction	sgsa_h2_prediction	sgsa_serovar_prediction	sgsa_status	Match SSP	Match O	Match H1	Match H2	Match Serovar	Comparison Result
SRR3049081	Aba		I	C2-C3	i	e,n,z15	330	6,8	C2-C3	i	e,n,z15	Aba	Aba	Aba	SRR3049081	I	C2-C3	i	e,n,z15	Aba	PASS	1	1	1	1	1	Type 0: Full Match
SRR1139532	Abaetetuba		I	F	k	1,5	330	11	F	k	1,5	Abaetetuba	Abaetetuba|Thompson	Abaetetuba	SRR1139532	I	-	k	1,5	-:k:1,5	PASS	1	0	1	1	0	Type 3: Matching partial antigen calls
SRR1212374	Abaetetuba		I	F	k	1,5	330	11	F	k	1,5	Abaetetuba	Abaetetuba|Thompson	Abaetetuba	SRR1212374	I	-	k	1,5	-:k:1,5	PASS	1	0	1	1	0	Type 3: Matching partial antigen calls
SRR1249000	Abaetetuba		I	F	k	1,5	330	11	F	k	1,5	Abaetetuba	Abaetetuba|Thompson	Abaetetuba	SRR1249000	I	-	k	1,5	-:k:1,5	PASS	1	0	1	1	0	Type 3: Matching partial antigen calls
SRR1300713	Abaetetuba		I	F	k	1,5	330	11	F	k	1,5	Abaetetuba	Abaetetuba|Thompson	Abaetetuba	SRR1300713	I	-	k	1,5	-:k:1,5	PASS	1	0	1	1	0	Type 3: Matching partial antigen calls
SRR1481649	Abaetetuba		I	F	k	1,5	330	11	F	k	1,5	Abaetetuba	Abaetetuba|Thompson	Abaetetuba	SRR1481649	I	-	k	1,5	-:k:1,5	PASS	1	0	1	1	0	Type 3: Matching partial antigen calls
SRR1821280	Abaetetuba		I	F	k	1,5	330	11	F	k	1,5	Abaetetuba	Abaetetuba|Thompson	Abaetetuba	SRR1821280	I	-	k	1,5	-:k:1,5	PASS	1	0	1	1	0	Type 3: Matching partial antigen calls
SRR1840663	Abaetetuba		I	F	k	1,5	330	11	F	k	1,5	Abaetetuba	Abaetetuba|Thompson	Abaetetuba	SRR1840663	I	-	k	1,5	-:k:1,5	PASS	1	0	1	1	0	Type 3: Matching partial antigen calls
SRR1918993	Abaetetuba		I	F	k	1,5	330	11	F	k	1,5	Abaetetuba	Abaetetuba|Thompson	Abaetetuba	SRR1918993	I	-	k	1,5	-:k:1,5	PASS	1	0	1	1	0	Type 3: Matching partial antigen calls
SRR1974009	Abaetetuba		I	F	k	1,5	330	11	F	k	1,5	Abaetetuba	Abaetetuba|Thompson	Abaetetuba	SRR1974009	I	-	k	1,5	-:k:1,5	PASS	1	0	1	1	0	Type 3: Matching partial antigen calls
SRR2011322	Abaetetuba		I	F	k	1,5	330	11	F	k	1,5	Abaetetuba	Abaetetuba|Thompson	Abaetetuba	SRR2011322	I	-	k	1,5	-:k:1,5	PASS	1	0	1	1	0	Type 3: Matching partial antigen calls
SRR2012400	Abaetetuba		I	F	k	1,5	330	11	F	k	1,5	Abaetetuba	Abaetetuba|Thompson	Abaetetuba	SRR2012400	I	-	k	1,5	-:k:1,5	PASS	1	0	1	1	0	Type 3: Matching partial antigen calls
SRR2053343	Abaetetuba		I	F	k	1,5	330	11	F	k	1,5	Abaetetuba	Abaetetuba|Thompson	Abaetetuba	SRR2053343	I	-	k	1,5	-:k:1,5	PASS	1	0	1	1	0	Type 3: Matching partial antigen calls
SRR2096617	Abaetetuba		I	F	k	1,5	330	11	F	k	1,5	Abaetetuba	Abaetetuba|Thompson	Abaetetuba	SRR2096617	I	-	k	1,5	-:k:1,5	PASS	1	0	1	1	0	Type 3: Matching partial antigen calls
SRR3046416	Abaetetuba		I	F	k	1,5	330	11	F	k	1,5	Abaetetuba	Abaetetuba|Thompson	Abaetetuba	SRR3046416	I	-	k	1,5	-:k:1,5	PASS	1	0	1	1	0	Type 3: Matching partial antigen calls
SRR3242167	Abaetetuba		I	F	k	1,5	330	11	F	k	1,5	Abaetetuba	Abaetetuba|Thompson	Abaetetuba	SRR3242167	I	-	k	1,5	-:k:1,5	PASS	1	0	1	1	0	Type 3: Matching partial antigen calls
SRR3316328	Abaetetuba		I	F	k	1,5	330	11	F	k	1,5	Abaetetuba	Abaetetuba|Thompson	Abaetetuba	SRR3316328	I	-	k	1,5	-:k:1,5	PASS	1	0	1	1	0	Type 3: Matching partial antigen calls
SRR3323116	Abaetetuba		I	F	k	1,5	330	11	F	k	1,5	Abaetetuba	Abaetetuba|Thompson	Abaetetuba	SRR3323116	I	-	k	1,5	-:k:1,5	PASS	1	0	1	1	0	Type 3: Matching partial antigen calls
ERR230424	Aberdeen		I	F	i	1,2	330	11	F	i	1,2	Aberdeen	Aberdeen|Augustenborg	Aberdeen	ERR230424	I	-	i	1,2	-:i:1,2	PASS	1	0	1	1	0	Type 3: Matching partial antigen calls
ERR230432	Aberdeen		I	F	i	1,2	330	11	F	i	1,2	Aberdeen	Aberdeen|Augustenborg	Aberdeen	ERR230432	I	-	i	1,2	-:i:1,2	PASS	1	0	1	1	0	Type 3: Matching partial antigen calls
SRR1055752	Aberdeen		I	F	i	1,2	330	11	F	i	1,2	Aberdeen	Aberdeen|Augustenborg	Aberdeen	SRR1055752	I	-	i	1,2	-:i:1,2	PASS	1	0	1	1	0	Type 3: Matching partial antigen calls
SRR1269342	Aberdeen		I	F	i	1,2	330	11	F	i	1,2	Aberdeen	Aberdeen|Augustenborg	Aberdeen	SRR1269342	I	-	i	1,2	-:i:1,2	PASS	1	0	1	1	0	Type 3: Matching partial antigen calls
SRR1584380	Aberdeen		I	F	i	1,2	329	11	F	i	1,2	Aberdeen	Aberdeen|Augustenborg	Aberdeen	SRR1584380	I	-	i	1,2	-:i:1,2	PASS	1	0	1	1	0	Type 3: Matching partial antigen calls
SRR1584388	Aberdeen		I	F	i	1,2	329	11	F	i	1,2	Aberdeen	Aberdeen|Augustenborg	Aberdeen	SRR1584388	I	-	i	1,2	-:i:1,2	PASS	1	0	1	1	0	Type 3: Matching partial antigen calls
SRR1785047	Aberdeen		I	F	i	1,2	330	11	F	i	1,2	Aberdeen	Aberdeen|Augustenborg	Aberdeen	SRR1785047	I	-	i	1,2	-:i:1,2	PASS	1	0	1	1	0	Type 3: Matching partial antigen calls
SRR1916386	Aberdeen		I	F	i	1,2	330	11	F	i	1,2	Aberdeen	Aberdeen|Augustenborg	Aberdeen	SRR1916386	I	-	i	1,2	-:i:1,2	PASS	1	0	1	1	0	Type 3: Matching partial antigen calls
SRR1946985	Aberdeen		I	F	i	1,2	330	11	F	i	1,2	Aberdeen	Aberdeen|Augustenborg	Aberdeen	SRR1946985	I	-	i	1,2	-:i:1,2	PASS	1	0	1	1	0	Type 3: Matching partial antigen calls
SRR1957837	Aberdeen		I	F	i	1,2	330	11	F	i	1,2	Aberdeen	Aberdeen|Augustenborg	Aberdeen	SRR1957837	I	-	i	1,2	-:i:1,2	PASS	1	0	1	1	0	Type 3: Matching partial antigen calls
SRR1959231	Aberdeen		I	F	i	1,2	330	11	F	i	1,2	Aberdeen	Aberdeen|Augustenborg	Aberdeen	SRR1959231	I	-	i	1,2	-:i:1,2	PASS	1	0	1	1	0	Type 3: Matching partial antigen calls
SRR1963308	Aberdeen		I	F	i	1,2	330	11	F	i	1,2	Aberdeen	Aberdeen|Augustenborg	Aberdeen	SRR1963308	I	-	i	1,2	-:i:1,2	PASS	1	0	1	1	0	Type 3: Matching partial antigen calls
SRR2086590	Aberdeen		I	F	i	1,2	330	11	F	i	1,2	Aberdeen	Aberdeen|Augustenborg	Aberdeen	SRR2086590	I	-	i	1,2	-:i:1,2	PASS	1	0	1	1	0	Type 3: Matching partial antigen calls
SRR2133330	Aberdeen		I	F	i	1,2	330	11	F	i	1,2	Aberdeen	Aberdeen|Augustenborg	Aberdeen	SRR2133330	I	-	i	1,2	-:i:1,2	PASS	1	0	1	1	0	Type 3: Matching partial antigen calls
SRR2140712	Aberdeen		I	F	i	1,2	330	11	F	i	1,2	Aberdeen	Aberdeen|Augustenborg	Aberdeen	SRR2140712	I	-	i	1,2	-:i:1,2	PASS	1	0	1	1	0	Type 3: Matching partial antigen calls
SRR2173961	Aberdeen		I	F	i	1,2	330	11	F	i	1,2	Aberdeen	Aberdeen|Augustenborg	Aberdeen	SRR2173961	I	-	i	1,2	-:i:1,2	PASS	1	0	1	1	0	Type 3: Matching partial antigen calls
SRR2533815	Aberdeen		I	F	i	1,2	330	11	F	i	1,2	Aberdeen	Aberdeen|Augustenborg	Aberdeen	SRR2533815	I	-	i	1,2	-:i:1,2	PASS	1	0	1	1	0	Type 3: Matching partial antigen calls
SRR2533820	Aberdeen		I	F	i	1,2	330	11	F	i	1,2	Aberdeen	Aberdeen|Augustenborg	Aberdeen	SRR2533820	I	-	i	1,2	-:i:1,2	PASS	1	0	1	1	0	Type 3: Matching partial antigen calls
SRR2911007	Aberdeen		I	F	i	1,2	330	11	F	i	1,2	Aberdeen	Aberdeen|Augustenborg	Aberdeen	SRR2911007	I	-	i	1,2	-:i:1,2	PASS	1	0	1	1	0	Type 3: Matching partial antigen calls
SRR3115979	Aberdeen		I	F	i	1,2	330	11	F	i	1,2	Aberdeen	Aberdeen|Augustenborg	Aberdeen	SRR3115979	I	-	i	1,2	-:i:1,2	PASS	1	0	1	1	0	Type 3: Matching partial antigen calls
SRR3453115	Aberdeen		I	F	i	1,2	330	11	F	i	1,2	Aberdeen	Aberdeen|Augustenborg	Aberdeen	SRR3453115	I	-	i	1,2	-:i:1,2	PASS	1	0	1	1	0	Type 3: Matching partial antigen calls
SRR3657259	Aberdeen		I	F	i	1,2	330	11	F	i	1,2	Aberdeen	Aberdeen|Augustenborg	Aberdeen	SRR3657259	I	-	i	1,2	-:i:1,2	PASS	1	0	1	1	0	Type 3: Matching partial antigen calls
SRR3995857	Aberdeen		I	F	i	1,2	330	11	F	i	1,2	Aberdeen	Aberdeen|Augustenborg	Aberdeen	SRR3995857	I	-	i	1,2	-:i:1,2	PASS	1	0	1	1	0	Type 3: Matching partial antigen calls
SRR4119780	Aberdeen		I	F	i	1,2	330	11	F	i	1,2	Aberdeen	Aberdeen|Augustenborg	Aberdeen	SRR4119780	I	-	i	1,2	-:i:1,2	PASS	1	0	1	1	0	Type 3: Matching partial antigen calls
SRR4245569	Aberdeen		I	F	i	1,2	330	11	F	i	1,2	Aberdeen	Aberdeen|Augustenborg	Aberdeen	SRR4245569	I	-	i	1,2	-:i:1,2	PASS	1	0	1	1	0	Type 3: Matching partial antigen calls
SRR5056547	Aberdeen		I	F	i	1,2	330	11	F	i	1,2	Aberdeen	Aberdeen|Augustenborg	Aberdeen	SRR5056547	I	-	i	1,2	-:i:1,2	PASS	1	0	1	1	0	Type 3: Matching partial antigen calls
SRR5058933	Aberdeen		I	F	i	1,2	330	11	F	i	1,2	Aberdeen	Aberdeen|Augustenborg	Aberdeen	SRR5058933	I	-	i	1,2	-:i:1,2	PASS	1	0	1	1	0	Type 3: Matching partial antigen calls
SRR1645205	Abony		I	B	b	e,n,x	329	1,4,[5],12,[27]	B	b	e,n,x	Abony	Abony	Abony	SRR1645205	I	B	b	e,n,x	Abony |Sophie	PASS	1	1	1	1	0	Type 1: Full antigen match, multiple serotypes
SRR1958461	Abony		I	B	b	e,n,x	330	1,4,[5],12,[27]	B	b	e,n,x	Abony	Abony	Abony	SRR1958461	I	B	b	e,n,x	Abony |Sophie	PASS	1	1	1	1	0	Type 1: Full antigen match, multiple serotypes
SRR1969704	Abony		I	B	b	e,n,x	330	1,4,[5],12,[27]	B	b	e,n,x	Abony	Abony	Abony	SRR1969704	I	B	b	e,n,x	Abony |Sophie	PASS	1	1	1	1	0	Type 1: Full antigen match, multiple serotypes
SRR3721548	Abony		I	B	b	e,n,x	330	1,4,[5],12,[27]	B	b	e,n,x	Abony	Abony	Abony	SRR3721548	I	B	b	e,n,x	Abony |Sophie	PASS	1	1	1	1	0	Type 1: Full antigen match, multiple serotypes
SRR1643105	Abony		I	B	b	e,n,x	330	1,4,[5],12,[27]	B	b	e,n,x	Abony	Abony	Abony	SRR1643105	I	B	b	e,n,x	Abony |Sophie	PASS	1	1	1	1	0	Type 1: Full antigen match, multiple serotypes
SRR1968744	Abony		I	B	b	e,n,x	330	1,4,[5],12,[27]	B	b	e,n,x	Abony	Abony	Abony	SRR1968744	I	B	b	e,n,x	Abony |Sophie	PASS	1	1	1	1	0	Type 1: Full antigen match, multiple serotypes
SRR3049305	Abony		I	B	b	e,n,x	330	1,4,[5],12,[27]	B	b	e,n,x	Abony	Abony	Abony	SRR3049305	I	B	b	e,n,x	Abony |Sophie	PASS	1	1	1	1	0	Type 1: Full antigen match, multiple serotypes
SRR1966142	Abony		I	B	b	e,n,x	330	1,4,[5],12,[27]	B	b	e,n,x	Abony	Abony	Abony	SRR1966142	I	B	b	e,n,x	Abony |Sophie	PASS	1	1	1	1	0	Type 1: Full antigen match, multiple serotypes
SRR1959240	Abony		I	B	b	e,n,x	330	1,4,[5],12,[27]	B	b	e,n,x	Abony	Abony	Abony	SRR1959240	I	B	b	e,n,x	Abony |Sophie	PASS	1	1	1	1	0	Type 1: Full antigen match, multiple serotypes
SRR1968646	Abony		I	B	b	e,n,x	330	1,4,[5],12,[27]	B	b	e,n,x	Abony	Abony	Abony	SRR1968646	I	B	b	e,n,x	Abony |Sophie	PASS	1	1	1	1	0	Type 1: Full antigen match, multiple serotypes
SRR4046874	Abony		I	B	b	e,n,x	330	1,4,[5],12,[27]	B	b	e,n,x	Abony	Abony	Abony	SRR4046874	I	B	b	e,n,x	Abony |Sophie	PASS	1	1	1	1	0	Type 1: Full antigen match, multiple serotypes
SRR1967371	Abony		I	B	b	e,n,x	330	1,4,[5],12,[27]	B	b	e,n,x	Abony	Abony	Abony	SRR1967371	I	B	b	e,n,x	Abony |Sophie	PASS	1	1	1	1	0	Type 1: Full antigen match, multiple serotypes
SRR1966013	Abony		I	B	b	e,n,x	330	1,4,[5],12,[27]	B	b	e,n,x	Abony	Abony	Abony	SRR1966013	I	B	b	e,n,x	Abony |Sophie	PASS	1	1	1	1	0	Type 1: Full antigen match, multiple serotypes
SRR4046877	Abony		I	B	b	e,n,x	330	1,4,[5],12,[27]	B	b	e,n,x	Abony	Abony	Abony	SRR4046877	I	B	b	e,n,x	Abony |Sophie	PASS	1	1	1	1	0	Type 1: Full antigen match, multiple serotypes
SRR3048525	Abony		I	B	b	e,n,x	330	1,4,[5],12,[27]	B	b	e,n,x	Abony	Abony	Abony	SRR3048525	I	B	b	e,n,x	Abony |Sophie	PASS	1	1	1	1	0	Type 1: Full antigen match, multiple serotypes
SRR1957798	Abony		I	B	b	e,n,x	330	1,4,[5],12,[27]	B	b	e,n,x	Abony	Abony	Abony	SRR1957798	I	B	b	e,n,x	Abony |Sophie	PASS	1	1	1	1	0	Type 1: Full antigen match, multiple serotypes
SRR3979114	Abony		I	B	b	e,n,x	330	1,4,[5],12,[27]	B	b	e,n,x	Abony	Abony	Abony	SRR3979114	I	B	b	e,n,x	Abony |Sophie	PASS	1	1	1	1	0	Type 1: Full antigen match, multiple serotypes
SRR3048803	Abony		I	B	b	e,n,x	330	1,4,[5],12,[27]	B	b	e,n,x	Abony	Abony	Abony	SRR3048803	I	B	b	e,n,x	Abony |Sophie	PASS	1	1	1	1	0	Type 1: Full antigen match, multiple serotypes
SRR1203042	Abony		I	B	b	e,n,x	330	1,4,[5],12,[27]	B	b	e,n,x	Abony	Abony	Abony	SRR1203042	I	B	b	e,n,x	Abony |Sophie	PASS	1	1	1	1	0	Type 1: Full antigen match, multiple serotypes
SRR1965833	Abony		I	B	b	e,n,x	330	1,4,[5],12,[27]	B	b	e,n,x	Abony	Abony	Abony	SRR1965833	I	B	b	e,n,x	Abony |Sophie	PASS	1	1	1	1	0	Type 1: Full antigen match, multiple serotypes
SRR2016687	Abortusovis		I	B	c	1,6	325	4,12	B	c	1,6	Abortusovis	Abortusovis	Abortusovis	SRR2016687	I	B	c	1,6	Abortusovis	PASS	1	1	1	1	1	Type 0: Full Match
SRR1968527	Adabraka		I	E	z4,z23	-	330	3,10	E	z4,z23	-	Adabraka	Adabraka	Adabraka	SRR1968527	I	E	z4,z23	-	Adabraka	PASS	1	1	1	1	1	Type 0: Full Match
SRR3475937	Adelaide		I	O	f,g	-	330	35	O	f,g	-	Adelaide	Adelaide|Agodi	Adelaide	SRR3475937	I	O	f,g	-	Adelaide	PASS	1	1	1	1	1	Type 0: Full Match
SRR1703338	Adelaide		I	O	f,g	-	330	35	O	f,g	-	Adelaide	Adelaide|Agodi	Adelaide	SRR1703338	I	O	f,g	-	Adelaide	PASS	1	1	1	1	1	Type 0: Full Match
SRR1660289	Adelaide		I	O	f,g	-	330	35	O	f,g	-	Adelaide	Adelaide|Agodi	Adelaide	SRR1660289	I	O	f,g	-	Adelaide	PASS	1	1	1	1	1	Type 0: Full Match
SRR1693296	Adelaide		I	O	f,g	-	330	35	O	f,g	-	Adelaide	Adelaide|Agodi	Adelaide	SRR1693296	I	O	f,g	-	Adelaide	PASS	1	1	1	1	1	Type 0: Full Match
SRR1967434	Adelaide		I	O	f,g	-	330	35	O	f,g	-	Adelaide	Adelaide|Agodi	Adelaide	SRR1967434	I	O	f,g	-	Adelaide	PASS	1	1	1	1	1	Type 0: Full Match
SRR3586947	Adelaide		I	O	f,g	-	330	35	O	f,g	-	Adelaide	Adelaide|Agodi	Adelaide	SRR3586947	I	O	f,g	-	Adelaide	PASS	1	1	1	1	1	Type 0: Full Match
SRR3932936	Adelaide		I	O	f,g	-	330	35	O	f,g	-	Adelaide	Adelaide|Agodi	Adelaide	SRR3932936	I	O	f,g	-	Adelaide	PASS	1	1	1	1	1	Type 0: Full Match
SRR949402	Adelaide		I	O	f,g	-	330	35	O	f,g	-	Adelaide	Adelaide|Agodi	Adelaide	SRR949402	I	O	f,g	-	Adelaide	PASS	1	1	1	1	1	Type 0: Full Match
SRR1660291	Adelaide		I	O	f,g	-	330	35	O	f,g	-	Adelaide	Adelaide|Agodi	Adelaide	SRR1660291	I	O	f,g	-	Adelaide	PASS	1	1	1	1	1	Type 0: Full Match
SRR3319980	Adelaide		I	O	f,g	-	330	35	O	f,g	-	Adelaide	Adelaide|Agodi	Adelaide	SRR3319980	I	O	f,g	-	Adelaide	PASS	1	1	1	1	1	Type 0: Full Match
SRR1960505	Adelaide		I	O	f,g	-	329	35	O	f,g	-	Adelaide	Adelaide|Agodi	Adelaide	SRR1960505	I	O	f,g	-	Adelaide	PASS	1	1	1	1	1	Type 0: Full Match
SRR3898616	Adelaide		I	O	f,g	-	330	35	O	f,g	-	Adelaide	Adelaide|Agodi	Adelaide	SRR3898616	I	O	f,g	-	Adelaide	PASS	1	1	1	1	1	Type 0: Full Match
SRR1643077	Adelaide		I	O	f,g	-	330	35	O	f,g	-	Adelaide	Adelaide|Agodi	Adelaide	SRR1643077	I	O	f,g	-	Adelaide	PASS	1	1	1	1	1	Type 0: Full Match
SRR3402171	Adelaide		I	O	f,g	-	330	35	O	f,g	-	Adelaide	Adelaide|Agodi	Adelaide	SRR3402171	I	O	f,g	-	Adelaide	PASS	1	1	1	1	1	Type 0: Full Match
SRR4195708	Adelaide		I	O	f,g	-	330	35	O	f,g	-	Adelaide	Adelaide|Agodi	Adelaide	SRR4195708	I	O	f,g	-	Adelaide	PASS	1	1	1	1	1	Type 0: Full Match
SRR1693304	Adelaide		I	O	f,g	-	330	35	O	f,g	-	Adelaide	Adelaide|Agodi	Adelaide	SRR1693304	I	O	f,g	-	Adelaide	PASS	1	1	1	1	1	Type 0: Full Match
SRR1068324	Adelaide		I	O	f,g	-	330	35	O	f,g	-	Adelaide	Adelaide|Agodi	Adelaide	SRR1068324	I	O	f,g	-	Adelaide	PASS	1	1	1	1	1	Type 0: Full Match
SRR1643106	Adelaide		I	O	f,g	-	330	35	O	f,g	-	Adelaide	Adelaide|Agodi	Adelaide	SRR1643106	I	O	f,g	-	Adelaide	PASS	1	1	1	1	1	Type 0: Full Match
SRR1753667	Adelaide		I	O	f,g	-	330	35	O	f,g	-	Adelaide	Adelaide|Agodi	Adelaide	SRR1753667	I	O	f,g	-	Adelaide	PASS	1	1	1	1	1	Type 0: Full Match
SRR1643107	Adelaide		I	O	f,g	-	329	35	O	f,g	-	Adelaide	Adelaide|Agodi	Adelaide	SRR1643107	I	O	f,g	-	Adelaide	PASS	1	1	1	1	1	Type 0: Full Match
SRR1660292	Adelaide		I	O	f,g	-	330	35	O	f,g	-	Adelaide	Adelaide|Agodi	Adelaide	SRR1660292	I	O	f,g	-	Adelaide	PASS	1	1	1	1	1	Type 0: Full Match
SRR3321726	Adelaide		I	O	f,g	-	330	35	O	f,g	-	Adelaide	Adelaide|Agodi	Adelaide	SRR3321726	I	O	f,g	-	Adelaide	PASS	1	1	1	1	1	Type 0: Full Match
SRR1645607	Adelaide		I	O	f,g	-	329	35	O	f,g	-	Adelaide	Adelaide|Agodi	Adelaide	SRR1645607	I	O	f,g	-	Adelaide	PASS	1	1	1	1	1	Type 0: Full Match
SRR3295806	Adelaide		I	O	f,g	-	330	35	O	f,g	-	Adelaide	Adelaide|Agodi	Adelaide	SRR3295806	I	O	f,g	-	Adelaide	PASS	1	1	1	1	1	Type 0: Full Match
SRR1643079	Adelaide		I	O	f,g	-	330	35	O	f,g	-	Adelaide|Agodi	Adelaide|Agodi	Fresno	SRR1643079	I	O	f,g	-	Adelaide	PASS	1	1	1	1	1	Type 0: Full Match
SRR1693283	Adelaide		I	O	f,g	-	330	35	O	f,g	-	Adelaide	Adelaide|Agodi	Adelaide	SRR1693283	I	O	f,g	-	Adelaide	PASS	1	1	1	1	1	Type 0: Full Match
SRR1967630	Adelaide		I	O	f,g	-	330	35	O	f,g	-	Adelaide	Adelaide|Agodi	Adelaide	SRR1967630	I	O	f,g	-	Adelaide	PASS	1	1	1	1	1	Type 0: Full Match
SRR1973599	Adelaide		I	O	f,g	-	330	35	O	f,g	-	Adelaide	Adelaide|Agodi	Adelaide	SRR1973599	I	O	f,g	-	Adelaide	PASS	1	1	1	1	1	Type 0: Full Match
SRR3295834	Adelaide		I	O	f,g	-	330	35	O	f,g	-	Adelaide	Adelaide|Agodi	Adelaide	SRR3295834	I	O	f,g	-	Adelaide	PASS	1	1	1	1	1	Type 0: Full Match
SRR1170863	Adelaide		I	O	f,g	-	330	35	O	f,g	-	Adelaide	Adelaide|Agodi	Adelaide	SRR1170863	I	O	f,g	-	Adelaide	PASS	1	1	1	1	1	Type 0: Full Match
SRR1703339	Adelaide		I	O	f,g	-	330	35	O	f,g	-	Adelaide	Adelaide|Agodi	Adelaide	SRR1703339	I	O	f,g	-	Adelaide	PASS	1	1	1	1	1	Type 0: Full Match
SRR3666657	Adelaide		I	O	f,g	-	330	35	O	f,g	-	Adelaide	Adelaide|Agodi	Adelaide	SRR3666657	I	O	f,g	-	Adelaide	PASS	1	1	1	1	1	Type 0: Full Match
SRR1966228	Adelaide		I	O	f,g	-	330	35	O	f,g	-	Adelaide	Adelaide|Agodi	Adelaide	SRR1966228	I	O	f,g	-	Adelaide	PASS	1	1	1	1	1	Type 0: Full Match
SRR3392877	Adelaide		I	O	f,g	-	330	35	O	f,g	-	Adelaide	Adelaide|Agodi	Adelaide	SRR3392877	I	O	f,g	-	Adelaide	PASS	1	1	1	1	1	Type 0: Full Match
SRR1693291	Adelaide		I	O	f,g	-	330	35	O	f,g	-	Adelaide	Adelaide|Agodi	Adelaide	SRR1693291	I	O	f,g	-	Adelaide	PASS	1	1	1	1	1	Type 0: Full Match
SRR3710731	Adelaide		I	O	f,g	-	330	35	O	f,g	-	Adelaide	Adelaide|Agodi	Adelaide	SRR3710731	I	O	f,g	-	Adelaide	PASS	1	1	1	1	1	Type 0: Full Match
SRR1753672	Adelaide		I	O	f,g	-	330	35	O	f,g	-	Adelaide	Adelaide|Agodi	Adelaide	SRR1753672	I	O	f,g	-	Adelaide	PASS	1	1	1	1	1	Type 0: Full Match
SRR1693411	Adelaide		I	O	f,g	-	330	35	O	f,g	-	Adelaide	Adelaide|Agodi	Adelaide	SRR1693411	I	O	f,g	-	Adelaide	PASS	1	1	1	1	1	Type 0: Full Match
SRR4044965	Adelaide		I	O	f,g	-	330	35	O	f,g	-	Adelaide	Adelaide|Agodi	Adelaide	SRR4044965	I	O	f,g	-	Adelaide	PASS	1	1	1	1	1	Type 0: Full Match
SRR1957815	Adelaide		I	O	f,g	-	330	35	O	f,g	-	Adelaide	Adelaide|Agodi	Adelaide	SRR1957815	I	O	f,g	-	Adelaide	PASS	1	1	1	1	1	Type 0: Full Match
SRR1660290	Adelaide		I	O	f,g	-	330	35	O	f,g	-	Adelaide	Adelaide|Agodi	Adelaide	SRR1660290	I	O	f,g	-	Adelaide	PASS	1	1	1	1	1	Type 0: Full Match
SRR1302809	Adelaide		I	O	f,g	-	330	35	O	f,g	-	Adelaide	Adelaide|Agodi	Adelaide	SRR1302809	I	O	f,g	-	Adelaide	PASS	1	1	1	1	1	Type 0: Full Match
SRR1753677	Adelaide		I	O	f,g	-	330	35	O	f,g	-	Adelaide	Adelaide|Agodi	Adelaide	SRR1753677	I	O	f,g	-	Adelaide	PASS	1	1	1	1	1	Type 0: Full Match
SRR1753664	Adelaide		I	O	f,g	-	330	35	O	f,g	-	Adelaide	Adelaide|Agodi	Adelaide	SRR1753664	I	O	f,g	-	Adelaide	PASS	1	1	1	1	1	Type 0: Full Match
SRR3159936	Adelaide		I	O	f,g	-	330	35	O	f,g	-	Adelaide	Adelaide|Agodi	Adelaide	SRR3159936	I	O	f,g	-	Adelaide	PASS	1	1	1	1	1	Type 0: Full Match
SRR1959293	Adelaide		I	O	f,g	-	330	35	O	f,g	-	Adelaide	Adelaide|Agodi	Adelaide	SRR1959293	I	O	f,g	-	Adelaide	PASS	1	1	1	1	1	Type 0: Full Match
SRR1703340	Adelaide		I	O	f,g	-	330	35	O	f,g	-	Adelaide	Adelaide|Agodi	Adelaide	SRR1703340	I	O	f,g	-	Adelaide	PASS	1	1	1	1	1	Type 0: Full Match
SRR4114382	Adelaide		I	O	f,g	-	330	35	O	f,g	-	Adelaide	Adelaide|Agodi	Adelaide	SRR4114382	I	O	f,g	-	Adelaide	PASS	1	1	1	1	1	Type 0: Full Match
ERR056917	Agama		I	B	i	1,6	330	4,12	B	i	1,6	Agama	Agama	Agama	ERR056917	I	B	i	1,6	Agama	PASS	1	1	1	1	1	Type 0: Full Match
SRR3049252	Agama		I	B	i	1,6	330	4,12	B	i	1,6	Agama	Agama	Agama	SRR3049252	I	B	i	1,6	Agama	PASS	1	1	1	1	1	Type 0: Full Match
SRR3049974	Agama		I	B	i	1,6	330	4,12	B	i	1,6	Agama	Agama	Agama	SRR3049974	I	B	i	1,6	Agama	PASS	1	1	1	1	1	Type 0: Full Match
SRR1965967	Agama		I	B	i	1,6	330	4,12	B	i	1,6	Agama	Agama	Agama	SRR1965967	I	B	i	1,6	Agama	PASS	1	1	1	1	1	Type 0: Full Match
SRR1958503	Agama		I	B	i	1,6	330	4,12	B	i	1,6	Agama	Agama	Agama	SRR1958503	I	B	i	1,6	Agama	PASS	1	1	1	1	1	Type 0: Full Match
SRR1643092	Agama		I	B	i	1,6	330	4,12	B	i	1,6	Agama	Agama	Agama	SRR1643092	I	B	i	1,6	Agama	PASS	1	1	1	1	1	Type 0: Full Match
SRR1959247	Agama		I	B	i	1,6	330	4,12	B	i	1,6	Agama	Agama	Agama	SRR1959247	I	B	i	1,6	Agama	PASS	1	1	1	1	1	Type 0: Full Match
SRR1968438	Agama		I	B	i	1,6	330	4,12	B	i	1,6	Agama	Agama	Agama	SRR1968438	I	B	i	1,6	Agama	PASS	1	1	1	1	1	Type 0: Full Match
SRR1958482	Agama		I	B	i	1,6	330	4,12	B	i	1,6	Agama	Agama	Agama	SRR1958482	I	B	i	1,6	Agama	PASS	1	1	1	1	1	Type 0: Full Match
SRR1968357	Agama		I	B	i	1,6	330	4,12	B	i	1,6	Agama	Agama	Agama	SRR1968357	I	B	i	1,6	Agama	PASS	1	1	1	1	1	Type 0: Full Match
ERR056920	Agama		I	B	i	1,6	330	4,12	B	i	1,6	Agama	Agama	Agama	ERR056920	I	B	i	1,6	Agama	PASS	1	1	1	1	1	Type 0: Full Match
SRR1965241	Agama		I	B	i	1,6	330	4,12	B	i	1,6	Agama	Agama	Agama	SRR1965241	I	B	i	1,6	Agama	PASS	1	1	1	1	1	Type 0: Full Match
SRR1966249	Agama		I	B	i	1,6	330	4,12	B	i	1,6	Agama	Agama	Agama	SRR1966249	I	B	i	1,6	Agama	PASS	1	1	1	1	1	Type 0: Full Match
SRR1643059	Agama		I	B	i	1,6	330	4,12	B	i	1,6	Agama	Agama	Agama	SRR1643059	I	B	i	1,6	Agama	PASS	1	1	1	1	1	Type 0: Full Match
SRR3321613	Agama		I	B	i	1,6	330	4,12	B	i	1,6	Agama	Agama	Agama	SRR3321613	I	B	i	1,6	Agama	PASS	1	1	1	1	1	Type 0: Full Match
SRR1958544	Agama		I	B	i	1,6	330	4,12	B	i	1,6	Agama	Agama	Agama	SRR1958544	I	B	i	1,6	Agama	PASS	1	1	1	1	1	Type 0: Full Match
SRR1967250	Agama		I	B	i	1,6	330	4,12	B	i	1,6	Agama	Agama	Agama	SRR1967250	I	B	i	1,6	Agama	PASS	1	1	1	1	1	Type 0: Full Match
SRR1969987	Agama		I	B	i	1,6	330	4,12	B	i	1,6	Agama	Agama	Agama	SRR1969987	I	B	i	1,6	Agama	PASS	1	1	1	1	1	Type 0: Full Match
SRR1963381	Agama		I	B	i	1,6	330	4,12	B	i	1,6	Agama	Agama	Agama	SRR1963381	I	B	i	1,6	Agama	PASS	1	1	1	1	1	Type 0: Full Match
SRR1965626	Agama		I	B	i	1,6	330	4,12	B	i	1,6	Agama	Agama	Agama	SRR1965626	I	B	i	1,6	Agama	PASS	1	1	1	1	1	Type 0: Full Match
SRR1958615	Agama		I	B	i	1,6	330	4,12	B	i	1,6	Agama	Agama	Agama	SRR1958615	I	B	i	1,6	Agama	PASS	1	1	1	1	1	Type 0: Full Match
SRR1968019	Agama		I	B	i	1,6	330	4,12	B	i	1,6	Agama	Agama	Agama	SRR1968019	I	B	i	1,6	Agama	PASS	1	1	1	1	1	Type 0: Full Match
SRR3286948	Agama		I	B	i	1,6	330	4,12	B	i	1,6	Agama	Agama	Agama	SRR3286948	I	B	i	1,6	Agama	PASS	1	1	1	1	1	Type 0: Full Match
SRR1968518	Agama		I	B	i	1,6	330	4,12	B	i	1,6	Agama	Agama	Agama	SRR1968518	I	B	i	1,6	Agama	PASS	1	1	1	1	1	Type 0: Full Match
SRR1965509	Agama		I	B	i	1,6	330	4,12	B	i	1,6	Agama	Agama	Agama	SRR1965509	I	B	i	1,6	Agama	PASS	1	1	1	1	1	Type 0: Full Match
SRR1968698	Agama		I	B	i	1,6	330	4,12	B	i	1,6	Agama	Agama	Agama	SRR1968698	I	B	i	1,6	Agama	PASS	1	1	1	1	1	Type 0: Full Match
SRR1967155	Agama		I	B	i	1,6	330	4,12	B	i	1,6	Agama	Agama	Agama	SRR1967155	I	B	i	1,6	Agama	PASS	1	1	1	1	1	Type 0: Full Match
SRR1958070	Agama		I	B	i	1,6	330	4,12	B	i	1,6	Agama	Agama	Agama	SRR1958070	I	B	i	1,6	Agama	PASS	1	1	1	1	1	Type 0: Full Match
ERR056918	Agama		I	B	i	1,6	330	4,12	B	i	1,6	Agama	Agama	Agama	ERR056918	I	B	i	1,6	Agama	PASS	1	1	1	1	1	Type 0: Full Match
SRR3049671	Agama		I	B	i	1,6	329	4,12	B	i	1,6	Agama	Agama	Agama	SRR3049671	I	B	i	1,6	Agama	PASS	1	1	1	1	1	Type 0: Full Match
SRR1958045	Agama		I	B	i	1,6	330	4,12	B	i	1,6	Agama	Agama	Agama	SRR1958045	I	B	i	1,6	Agama	PASS	1	1	1	1	1	Type 0: Full Match
SRR1958032	Agama		I	B	i	1,6	330	4,12	B	i	1,6	Agama	Agama	Agama	SRR1958032	I	B	i	1,6	Agama	PASS	1	1	1	1	1	Type 0: Full Match
SRR1958153	Agama		I	B	i	1,6	330	4,12	B	i	1,6	Agama	Agama	Agama	SRR1958153	I	B	i	1,6	Agama	PASS	1	1	1	1	1	Type 0: Full Match
ERR056919	Agama		I	B	i	1,6	330	4,12	B	i	1,6	Agama	Agama	Agama	ERR056919	I	B	i	1,6	Agama	PASS	1	1	1	1	1	Type 0: Full Match
SRR1966699	Agama		I	B	i	1,6	330	4,12	B	i	1,6	Agama	Agama	Agama	SRR1966699	I	B	i	1,6	Agama	PASS	1	1	1	1	1	Type 0: Full Match
SRR3049371	Agama		I	B	i	1,6	330	4,12	B	i	1,6	Agama	Agama	Agama	SRR3049371	I	B	i	1,6	Agama	PASS	1	1	1	1	1	Type 0: Full Match
SRR1645215	Agama		I	B	i	1,6	330	4,12	B	i	1,6	Agama	Agama	Agama	SRR1645215	I	B	i	1,6	Agama	PASS	1	1	1	1	1	Type 0: Full Match
SRR1646277	Agama		I	B	i	1,6	330	4,12	B	i	1,6	Agama	Agama	Agama	SRR1646277	I	B	i	1,6	Agama	PASS	1	1	1	1	1	Type 0: Full Match
SRR1965909	Agama		I	B	i	1,6	330	4,12	B	i	1,6	Agama	Agama	Agama	SRR1965909	I	B	i	1,6	Agama	PASS	1	1	1	1	1	Type 0: Full Match
SRR1970023	Agama		I	B	i	1,6	330	4,12	B	i	1,6	Agama	Agama	Agama	SRR1970023	I	B	i	1,6	Agama	PASS	1	1	1	1	1	Type 0: Full Match
SRR1968148	Agama		I	B	i	1,6	330	4,12	B	i	1,6	Agama	Agama	Agama	SRR1968148	I	B	i	1,6	Agama	PASS	1	1	1	1	1	Type 0: Full Match
SRR1958286	Agama		I	B	i	1,6	330	4,12	B	i	1,6	Agama	Agama	Agama	SRR1958286	I	B	i	1,6	Agama	PASS	1	1	1	1	1	Type 0: Full Match
SRR1643115	Agbeni		I	G	g,m,[s],[t]	-	330	1,13,23	G	g,m	-	Agbeni	Agbeni|Bron	Agbeni	SRR1643115	I	G	g,m	-	Agbeni | Bron	PASS	1	1	0	1	0	Type 1: Full antigen match, multiple serotypes
SRR1645243	Agbeni		I	G	g,m,[s],[t]	-	330	1,13,23	G	g,m	-	Agbeni	Agbeni|Bron	Agbeni	SRR1645243	I	G	g,m	-	Agbeni | Bron	PASS	1	1	0	1	0	Type 1: Full antigen match, multiple serotypes
SRR1645828	Agbeni		I	G	g,m,[s],[t]	-	330	1,13,23	G	g,m	-	Agbeni	Agbeni|Bron	Agbeni	SRR1645828	I	G	g,m	-	Agbeni | Bron	PASS	1	1	0	1	0	Type 1: Full antigen match, multiple serotypes
SRR1645853	Agbeni		I	G	g,m,[s],[t]	-	330	1,13,23	G	g,m	-	Agbeni	Agbeni|Bron	Agbeni	SRR1645853	I	G	g,m	-	Agbeni | Bron	PASS	1	1	0	1	0	Type 1: Full antigen match, multiple serotypes
SRR1753753	Agbeni		I	G	g,m,[s],[t]	-	330	1,13,23	G	g,m	-	Agbeni	Agbeni|Bron	Agbeni	SRR1753753	I	G	g,m	-	Agbeni | Bron	PASS	1	1	0	1	0	Type 1: Full antigen match, multiple serotypes
SRR1753763	Agbeni		I	G	g,m,[s],[t]	-	330	1,13,23	G	g,m	-	Agbeni	Agbeni|Bron	Agbeni	SRR1753763	I	G	g,m	-	Agbeni | Bron	PASS	1	1	0	1	0	Type 1: Full antigen match, multiple serotypes
SRR1753777	Agbeni		I	G	g,m,[s],[t]	-	330	1,13,23	G	g,m	-	Agbeni	Agbeni|Bron	Agbeni	SRR1753777	I	G	g,m	-	Agbeni | Bron	PASS	1	1	0	1	0	Type 1: Full antigen match, multiple serotypes
SRR1957775	Agbeni		I	G	g,m,[s],[t]	-	330	1,13,23	G	g,m	-	Agbeni	Agbeni|Bron	Agbeni	SRR1957775	I	G	g,m	-	Agbeni | Bron	PASS	1	1	0	1	0	Type 1: Full antigen match, multiple serotypes
SRR1958627	Agbeni		I	G	g,m,[s],[t]	-	330	1,13,23	G	g,m	-	Agbeni	Agbeni|Bron	Agbeni	SRR1958627	I	G	g,m	-	Agbeni | Bron	PASS	1	1	0	1	0	Type 1: Full antigen match, multiple serotypes
SRR1965186	Agbeni		I	G	g,m,[s],[t]	-	330	1,13,23	G	g,m	-	Agbeni	Agbeni|Bron	Agbeni	SRR1965186	I	G	g,m	-	Agbeni | Bron	PASS	1	1	0	1	0	Type 1: Full antigen match, multiple serotypes
SRR1965635	Agbeni		I	G	g,m,[s],[t]	-	330	1,13,23	G	g,m	-	Agbeni	Agbeni|Bron	Agbeni	SRR1965635	I	G	g,m	-	Agbeni | Bron	PASS	1	1	0	1	0	Type 1: Full antigen match, multiple serotypes
SRR1967011	Agbeni		I	G	g,m,[s],[t]	-	330	1,13,23	G	g,m	-	Agbeni	Agbeni|Bron	Agbeni	SRR1967011	I	G	g,m	-	Agbeni | Bron	PASS	1	1	0	1	0	Type 1: Full antigen match, multiple serotypes
SRR1967916	Agbeni		I	G	g,m,[s],[t]	-	330	1,13,23	G	g,m	-	Agbeni	Agbeni|Bron	Agbeni	SRR1967916	I	G	g,m	-	Agbeni | Bron	PASS	1	1	0	1	0	Type 1: Full antigen match, multiple serotypes
SRR1968026	Agbeni		I	G	g,m,[s],[t]	-	330	1,13,23	G	g,m	-	Agbeni	Agbeni|Bron	Agbeni	SRR1968026	I	G	g,m	-	Agbeni | Bron	PASS	1	1	0	1	0	Type 1: Full antigen match, multiple serotypes
SRR1969991	Agbeni		I	G	g,m,[s],[t]	-	330	1,13,23	G	g,m	-	Agbeni	Agbeni|Bron	Agbeni	SRR1969991	I	G	g,m	-	Agbeni | Bron	PASS	1	1	0	1	0	Type 1: Full antigen match, multiple serotypes
SRR1970112	Agbeni		I	G	g,m,[s],[t]	-	330	1,13,23	G	g,m	-	Agbeni	Agbeni|Bron	Agbeni	SRR1970112	I	G	g,m	-	Agbeni | Bron	PASS	1	1	0	1	0	Type 1: Full antigen match, multiple serotypes
SRR3049507	Agbeni		I	G	g,m,[s],[t]	-	330	1,13,23	G	g,m	-	Agbeni	Agbeni|Bron	Agbeni	SRR3049507	I	G	g,m	-	Agbeni | Bron	PASS	1	1	0	1	0	Type 1: Full antigen match, multiple serotypes
SRR4040230	Agbeni		I	G	g,m,[s],[t]	-	330	1,13,23	G	g,m	-	Agbeni	Agbeni|Bron	Agbeni	SRR4040230	I	G	g,m	-	Agbeni | Bron	PASS	1	1	0	1	0	Type 1: Full antigen match, multiple serotypes
SRR1643115	Agbeni		I	G	g,m,[s],[t]	-	330	1,13,23	G	g,m	-	Agbeni	Agbeni|Bron	Agbeni	SRR1643115	I	G	g,m	-	Agbeni | Bron	PASS	1	1	0	1	0	Type 1: Full antigen match, multiple serotypes
SRR1645243	Agbeni		I	G	g,m,[s],[t]	-	330	1,13,23	G	g,m	-	Agbeni	Agbeni|Bron	Agbeni	SRR1645243	I	G	g,m	-	Agbeni | Bron	PASS	1	1	0	1	0	Type 1: Full antigen match, multiple serotypes
SRR1645828	Agbeni		I	G	g,m,[s],[t]	-	330	1,13,23	G	g,m	-	Agbeni	Agbeni|Bron	Agbeni	SRR1645828	I	G	g,m	-	Agbeni | Bron	PASS	1	1	0	1	0	Type 1: Full antigen match, multiple serotypes
SRR1645853	Agbeni		I	G	g,m,[s],[t]	-	330	1,13,23	G	g,m	-	Agbeni	Agbeni|Bron	Agbeni	SRR1645853	I	G	g,m	-	Agbeni | Bron	PASS	1	1	0	1	0	Type 1: Full antigen match, multiple serotypes
SRR1753753	Agbeni		I	G	g,m,[s],[t]	-	330	1,13,23	G	g,m	-	Agbeni	Agbeni|Bron	Agbeni	SRR1753753	I	G	g,m	-	Agbeni | Bron	PASS	1	1	0	1	0	Type 1: Full antigen match, multiple serotypes
SRR1753763	Agbeni		I	G	g,m,[s],[t]	-	330	1,13,23	G	g,m	-	Agbeni	Agbeni|Bron	Agbeni	SRR1753763	I	G	g,m	-	Agbeni | Bron	PASS	1	1	0	1	0	Type 1: Full antigen match, multiple serotypes
SRR1753777	Agbeni		I	G	g,m,[s],[t]	-	330	1,13,23	G	g,m	-	Agbeni	Agbeni|Bron	Agbeni	SRR1753777	I	G	g,m	-	Agbeni | Bron	PASS	1	1	0	1	0	Type 1: Full antigen match, multiple serotypes
SRR1957775	Agbeni		I	G	g,m,[s],[t]	-	330	1,13,23	G	g,m	-	Agbeni	Agbeni|Bron	Agbeni	SRR1957775	I	G	g,m	-	Agbeni | Bron	PASS	1	1	0	1	0	Type 1: Full antigen match, multiple serotypes
SRR1958627	Agbeni		I	G	g,m,[s],[t]	-	330	1,13,23	G	g,m	-	Agbeni	Agbeni|Bron	Agbeni	SRR1958627	I	G	g,m	-	Agbeni | Bron	PASS	1	1	0	1	0	Type 1: Full antigen match, multiple serotypes
SRR1965186	Agbeni		I	G	g,m,[s],[t]	-	330	1,13,23	G	g,m	-	Agbeni	Agbeni|Bron	Agbeni	SRR1965186	I	G	g,m	-	Agbeni | Bron	PASS	1	1	0	1	0	Type 1: Full antigen match, multiple serotypes
SRR1965635	Agbeni		I	G	g,m,[s],[t]	-	330	1,13,23	G	g,m	-	Agbeni	Agbeni|Bron	Agbeni	SRR1965635	I	G	g,m	-	Agbeni | Bron	PASS	1	1	0	1	0	Type 1: Full antigen match, multiple serotypes
SRR1967011	Agbeni		I	G	g,m,[s],[t]	-	330	1,13,23	G	g,m	-	Agbeni	Agbeni|Bron	Agbeni	SRR1967011	I	G	g,m	-	Agbeni | Bron	PASS	1	1	0	1	0	Type 1: Full antigen match, multiple serotypes
SRR1967916	Agbeni		I	G	g,m,[s],[t]	-	330	1,13,23	G	g,m	-	Agbeni	Agbeni|Bron	Agbeni	SRR1967916	I	G	g,m	-	Agbeni | Bron	PASS	1	1	0	1	0	Type 1: Full antigen match, multiple serotypes
SRR1968026	Agbeni		I	G	g,m,[s],[t]	-	330	1,13,23	G	g,m	-	Agbeni	Agbeni|Bron	Agbeni	SRR1968026	I	G	g,m	-	Agbeni | Bron	PASS	1	1	0	1	0	Type 1: Full antigen match, multiple serotypes
SRR1969991	Agbeni		I	G	g,m,[s],[t]	-	330	1,13,23	G	g,m	-	Agbeni	Agbeni|Bron	Agbeni	SRR1969991	I	G	g,m	-	Agbeni | Bron	PASS	1	1	0	1	0	Type 1: Full antigen match, multiple serotypes
SRR1970112	Agbeni		I	G	g,m,[s],[t]	-	330	1,13,23	G	g,m	-	Agbeni	Agbeni|Bron	Agbeni	SRR1970112	I	G	g,m	-	Agbeni | Bron	PASS	1	1	0	1	0	Type 1: Full antigen match, multiple serotypes
SRR3049507	Agbeni		I	G	g,m,[s],[t]	-	330	1,13,23	G	g,m	-	Agbeni	Agbeni|Bron	Agbeni	SRR3049507	I	G	g,m	-	Agbeni | Bron	PASS	1	1	0	1	0	Type 1: Full antigen match, multiple serotypes
SRR4040230	Agbeni		I	G	g,m,[s],[t]	-	330	1,13,23	G	g,m	-	Agbeni	Agbeni|Bron	Agbeni	SRR4040230	I	G	g,m	-	Agbeni | Bron	PASS	1	1	0	1	0	Type 1: Full antigen match, multiple serotypes
SRR1965856	Ago		I	N	z38	-	330	30	N	z38	-	Ago	Ago	Ago	SRR1965856	I	N	z38	-	Ago	PASS	1	1	1	1	1	Type 0: Full Match
SRR1967854	Ago		I	N	z38	-	330	30	N	z38	-	Ago	Ago	Ago	SRR1967854	I	N	z38	-	Ago	PASS	1	1	1	1	1	Type 0: Full Match
SRR1643066	Ago		I	N	z38	-	330	30	N	z38	-	I Rough:z38:-	Ago	I Rough:z38:-	SRR1643066	I	N	z38	-	Ago	PASS	1	1	1	1	1	Type 0: Full Match
SRR1643142	Ago		I	N	z38	-	330	30	N	z38	-	Ago	Ago	Ago	SRR1643142	I	N	z38	-	Ago	PASS	1	1	1	1	1	Type 0: Full Match
ERR178899	Agona		I	B	f,g,s	-	328	1,4,[5],12	B	[f],g,[t]	-	Agona	Agona|Budapest|Derby	Agona	ERR178899	I	B	f,g,s	-	Agona	PASS	1	1	1	1	1	Type 0: Full Match
ERR178921	Agona		I	B	f,g,s	-	330	1,4,[5],12	B	[f],g,[t]	-	Agona	Agona|Budapest|Derby	Agona	ERR178921	I	B	f,g,s	-	Agona	PASS	1	1	1	1	1	Type 0: Full Match
SRR1638892	Agona		I	B	f,g,s	-	330	1,4,[5],12	B	[f],g,[t]	-	Agona	Agona|Budapest|Derby	Agona	SRR1638892	I	B	f,g,s	-	Agona	PASS	1	1	1	1	1	Type 0: Full Match
SRR3330241	Agona		I	B	f,g,s	-	330	1,4,[5],12	B	[f],g,[t]	-	Agona	Agona|Budapest|Derby	Agona	SRR3330241	I	B	f,g,s	-	Agona	PASS	1	1	1	1	1	Type 0: Full Match
ERR160955	Agona		I	B	f,g,s	-	330	1,4,[5],12	B	f,g,s	-	Agona	Agona|Budapest|Derby	Agona	ERR160955	I	B	f,g,s	-	Agona	PASS	1	1	1	1	1	Type 0: Full Match
ERR160959	Agona		I	B	f,g,s	-	330	1,4,[5],12	B	f,g,s	-	Agona	Agona|Budapest|Derby	Agona	ERR160959	I	B	f,g,s	-	Agona	PASS	1	1	1	1	1	Type 0: Full Match
ERR178860	Agona		I	B	f,g,s	-	330	1,4,[5],12	B	f,g,s	-	Agona	Agona|Budapest|Derby	Agona	ERR178860	I	B	f,g,s	-	Agona	PASS	1	1	1	1	1	Type 0: Full Match
ERR178862	Agona		I	B	f,g,s	-	330	1,4,[5],12	B	f,g,s	-	Agona	Agona|Budapest|Derby	Agona	ERR178862	I	B	f,g,s	-	Agona	PASS	1	1	1	1	1	Type 0: Full Match
ERR178863	Agona		I	B	f,g,s	-	330	1,4,[5],12	B	f,g,s	-	Agona	Agona|Budapest|Derby	Agona	ERR178863	I	B	f,g,s	-	Agona	PASS	1	1	1	1	1	Type 0: Full Match
ERR178864	Agona		I	B	f,g,s	-	330	1,4,[5],12	B	f,g,s	-	Agona	Agona|Budapest|Derby	Agona	ERR178864	I	B	f,g,s	-	Agona	PASS	1	1	1	1	1	Type 0: Full Match
ERR178865	Agona		I	B	f,g,s	-	330	1,4,[5],12	B	f,g,s	-	Agona	Agona|Budapest|Derby	Agona	ERR178865	I	B	f,g,s	-	Agona	PASS	1	1	1	1	1	Type 0: Full Match
ERR178866	Agona		I	B	f,g,s	-	330	1,4,[5],12	B	f,g,s	-	Agona	Agona|Budapest|Derby	Agona	ERR178866	I	B	f,g,s	-	Agona	PASS	1	1	1	1	1	Type 0: Full Match
ERR178867	Agona		I	B	f,g,s	-	330	1,4,[5],12	B	f,g,s	-	Agona	Agona|Budapest|Derby	Agona	ERR178867	I	B	f,g,s	-	Agona	PASS	1	1	1	1	1	Type 0: Full Match
ERR178868	Agona		I	B	f,g,s	-	330	1,4,[5],12	B	f,g,s	-	Agona	Agona|Budapest|Derby	Agona	ERR178868	I	B	f,g,s	-	Agona	PASS	1	1	1	1	1	Type 0: Full Match
ERR178869	Agona		I	B	f,g,s	-	330	1,4,[5],12	B	f,g,s	-	Agona	Agona|Budapest|Derby	Agona	ERR178869	I	B	f,g,s	-	Agona	PASS	1	1	1	1	1	Type 0: Full Match
ERR178870	Agona		I	B	f,g,s	-	330	1,4,[5],12	B	f,g,s	-	Agona	Agona|Budapest|Derby	Agona	ERR178870	I	B	f,g,s	-	Agona	PASS	1	1	1	1	1	Type 0: Full Match
ERR178871	Agona		I	B	f,g,s	-	330	1,4,[5],12	B	f,g,s	-	Agona	Agona|Budapest|Derby	Agona	ERR178871	I	B	f,g,s	-	Agona	PASS	1	1	1	1	1	Type 0: Full Match
ERR178873	Agona		I	B	f,g,s	-	330	1,4,[5],12	B	f,g,s	-	Agona	Agona|Budapest|Derby	Agona	ERR178873	I	B	f,g,s	-	Agona	PASS	1	1	1	1	1	Type 0: Full Match
ERR178874	Agona		I	B	f,g,s	-	330	1,4,[5],12	B	f,g,s	-	Agona	Agona|Budapest|Derby	Agona	ERR178874	I	B	f,g,s	-	Agona	PASS	1	1	1	1	1	Type 0: Full Match
ERR178875	Agona		I	B	f,g,s	-	330	1,4,[5],12	B	f,g,s	-	Agona	Agona|Budapest|Derby	Agona	ERR178875	I	B	f,g,s	-	Agona	PASS	1	1	1	1	1	Type 0: Full Match
ERR178876	Agona		I	B	f,g,s	-	330	1,4,[5],12	B	f,g,s	-	Agona	Agona|Budapest|Derby	Agona	ERR178876	I	B	f,g,s	-	Agona	PASS	1	1	1	1	1	Type 0: Full Match
ERR178877	Agona		I	B	f,g,s	-	330	1,4,[5],12	B	f,g,s	-	Agona	Agona|Budapest|Derby	Agona	ERR178877	I	B	f,g,s	-	Agona	PASS	1	1	1	1	1	Type 0: Full Match
ERR178878	Agona		I	B	f,g,s	-	330	1,4,[5],12	B	f,g,s	-	Agona	Agona|Budapest|Derby	Agona	ERR178878	I	B	f,g,s	-	Agona	PASS	1	1	1	1	1	Type 0: Full Match
ERR178879	Agona		I	B	f,g,s	-	330	1,4,[5],12	B	f,g,s	-	Agona	Agona|Budapest|Derby	Agona	ERR178879	I	B	f,g,s	-	Agona	PASS	1	1	1	1	1	Type 0: Full Match
ERR178880	Agona		I	B	f,g,s	-	330	1,4,[5],12	B	f,g,s	-	Agona	Agona|Budapest|Derby	Agona	ERR178880	I	B	f,g,s	-	Agona	PASS	1	1	1	1	1	Type 0: Full Match
ERR178881	Agona		I	B	f,g,s	-	330	1,4,[5],12	B	f,g,s	-	Agona	Agona|Budapest|Derby	Agona	ERR178881	I	B	f,g,s	-	Agona	PASS	1	1	1	1	1	Type 0: Full Match
ERR178882	Agona		I	B	f,g,s	-	330	1,4,[5],12	B	f,g,s	-	Agona	Agona|Budapest|Derby	Agona	ERR178882	I	B	f,g,s	-	Agona	PASS	1	1	1	1	1	Type 0: Full Match
ERR178883	Agona		I	B	f,g,s	-	330	1,4,[5],12	B	f,g,s	-	Agona	Agona|Budapest|Derby	Agona	ERR178883	I	B	f,g,s	-	Agona	PASS	1	1	1	1	1	Type 0: Full Match
ERR178885	Agona		I	B	f,g,s	-	330	1,4,[5],12	B	f,g,s	-	Agona	Agona|Budapest|Derby	Agona	ERR178885	I	B	f,g,s	-	Agona	PASS	1	1	1	1	1	Type 0: Full Match
ERR178886	Agona		I	B	f,g,s	-	330	1,4,[5],12	B	f,g,s	-	Agona	Agona|Budapest|Derby	Agona	ERR178886	I	B	f,g,s	-	Agona	PASS	1	1	1	1	1	Type 0: Full Match
ERR178887	Agona		I	B	f,g,s	-	330	1,4,[5],12	B	f,g,s	-	Agona	Agona|Budapest|Derby	Agona	ERR178887	I	B	f,g,s	-	Agona	PASS	1	1	1	1	1	Type 0: Full Match
ERR178888	Agona		I	B	f,g,s	-	330	1,4,[5],12	B	f,g,s	-	Agona	Agona|Budapest|Derby	Agona	ERR178888	I	B	f,g,s	-	Agona	PASS	1	1	1	1	1	Type 0: Full Match
ERR178889	Agona		I	B	f,g,s	-	330	1,4,[5],12	B	f,g,s	-	Agona	Agona|Budapest|Derby	Agona	ERR178889	I	B	f,g,s	-	Agona	PASS	1	1	1	1	1	Type 0: Full Match
ERR178890	Agona		I	B	f,g,s	-	330	1,4,[5],12	B	f,g,s	-	Agona	Agona|Budapest|Derby	Agona	ERR178890	I	B	f,g,s	-	Agona	PASS	1	1	1	1	1	Type 0: Full Match
ERR178891	Agona		I	B	f,g,s	-	330	1,4,[5],12	B	f,g,s	-	Agona	Agona|Budapest|Derby	Agona	ERR178891	I	B	f,g,s	-	Agona	PASS	1	1	1	1	1	Type 0: Full Match
ERR178892	Agona		I	B	f,g,s	-	330	1,4,[5],12	B	f,g,s	-	Agona	Agona|Budapest|Derby	Agona	ERR178892	I	B	f,g,s	-	Agona	PASS	1	1	1	1	1	Type 0: Full Match
ERR178893	Agona		I	B	f,g,s	-	330	1,4,[5],12	B	f,g,s	-	Agona	Agona|Budapest|Derby	Agona	ERR178893	I	B	f,g,s	-	Agona	PASS	1	1	1	1	1	Type 0: Full Match
ERR178894	Agona		I	B	f,g,s	-	330	1,4,[5],12	B	f,g,s	-	Agona	Agona|Budapest|Derby	Agona	ERR178894	I	B	f,g,s	-	Agona	PASS	1	1	1	1	1	Type 0: Full Match
ERR178895	Agona		I	B	f,g,s	-	330	1,4,[5],12	B	f,g,s	-	Agona	Agona|Budapest|Derby	Agona	ERR178895	I	B	f,g,s	-	Agona	PASS	1	1	1	1	1	Type 0: Full Match
ERR178896	Agona		I	B	f,g,s	-	330	1,4,[5],12	B	f,g,s	-	Agona	Agona|Budapest|Derby	Agona	ERR178896	I	B	f,g,s	-	Agona	PASS	1	1	1	1	1	Type 0: Full Match
ERR178898	Agona		I	B	f,g,s	-	330	1,4,[5],12	B	f,g,s	-	Agona	Agona|Budapest|Derby	Agona	ERR178898	I	B	f,g,s	-	Agona	PASS	1	1	1	1	1	Type 0: Full Match
ERR178900	Agona		I	B	f,g,s	-	329	1,4,[5],12	B	f,g,s	-	Agona	Agona|Budapest|Derby	Agona	ERR178900	I	B	f,g,s	-	Agona	PASS	1	1	1	1	1	Type 0: Full Match
ERR178901	Agona		I	B	f,g,s	-	330	1,4,[5],12	B	f,g,s	-	Agona	Agona|Budapest|Derby	Agona	ERR178901	I	B	f,g,s	-	Agona	PASS	1	1	1	1	1	Type 0: Full Match
ERR178902	Agona		I	B	f,g,s	-	330	1,4,[5],12	B	f,g,s	-	Agona	Agona|Budapest|Derby	Agona	ERR178902	I	B	f,g,s	-	Agona	PASS	1	1	1	1	1	Type 0: Full Match
ERR178903	Agona		I	B	f,g,s	-	329	1,4,[5],12	B	f,g,s	-	Agona	Agona|Budapest|Derby	Agona	ERR178903	I	B	f,g,s	-	Agona	PASS	1	1	1	1	1	Type 0: Full Match
ERR178904	Agona		I	B	f,g,s	-	330	1,4,[5],12	B	f,g,s	-	Agona	Agona|Budapest|Derby	Agona	ERR178904	I	B	f,g,s	-	Agona	PASS	1	1	1	1	1	Type 0: Full Match
ERR178905	Agona		I	B	f,g,s	-	329	1,4,[5],12	B	f,g,s	-	Agona	Agona|Budapest|Derby	Agona	ERR178905	I	B	f,g,s	-	Agona	PASS	1	1	1	1	1	Type 0: Full Match
ERR178906	Agona		I	B	f,g,s	-	330	1,4,[5],12	B	f,g,s	-	Agona	Agona|Budapest|Derby	Agona	ERR178906	I	B	f,g,s	-	Agona	PASS	1	1	1	1	1	Type 0: Full Match
ERR178907	Agona		I	B	f,g,s	-	330	1,4,[5],12	B	f,g,s	-	Agona	Agona|Budapest|Derby	Agona	ERR178907	I	B	f,g,s	-	Agona	PASS	1	1	1	1	1	Type 0: Full Match
ERR178909	Agona		I	B	f,g,s	-	330	1,4,[5],12	B	f,g,s	-	Agona	Agona|Budapest|Derby	Agona	ERR178909	I	B	f,g,s	-	Agona	PASS	1	1	1	1	1	Type 0: Full Match
ERR178910	Agona		I	B	f,g,s	-	330	1,4,[5],12	B	f,g,s	-	Agona	Agona|Budapest|Derby	Agona	ERR178910	I	B	f,g,s	-	Agona	PASS	1	1	1	1	1	Type 0: Full Match
ERR178911	Agona		I	B	f,g,s	-	330	1,4,[5],12	B	f,g,s	-	Agona	Agona|Budapest|Derby	Agona	ERR178911	I	B	f,g,s	-	Agona	PASS	1	1	1	1	1	Type 0: Full Match
ERR178912	Agona		I	B	f,g,s	-	330	1,4,[5],12	B	f,g,s	-	Agona	Agona|Budapest|Derby	Agona	ERR178912	I	B	f,g,s	-	Agona	PASS	1	1	1	1	1	Type 0: Full Match
ERR178913	Agona		I	B	f,g,s	-	330	1,4,[5],12	B	f,g,s	-	Agona	Agona|Budapest|Derby	Agona	ERR178913	I	B	f,g,s	-	Agona	PASS	1	1	1	1	1	Type 0: Full Match
ERR178914	Agona		I	B	f,g,s	-	330	1,4,[5],12	B	f,g,s	-	Agona	Agona|Budapest|Derby	Agona	ERR178914	I	B	f,g,s	-	Agona	PASS	1	1	1	1	1	Type 0: Full Match
ERR178915	Agona		I	B	f,g,s	-	330	1,4,[5],12	B	f,g,s	-	Agona	Agona|Budapest|Derby	Agona	ERR178915	I	B	f,g,s	-	Agona	PASS	1	1	1	1	1	Type 0: Full Match
ERR178916	Agona		I	B	f,g,s	-	330	1,4,[5],12	B	f,g,s	-	Agona	Agona|Budapest|Derby	Agona	ERR178916	I	B	f,g,s	-	Agona	PASS	1	1	1	1	1	Type 0: Full Match
ERR178917	Agona		I	B	f,g,s	-	330	1,4,[5],12	B	f,g,s	-	Agona	Agona|Budapest|Derby	Agona	ERR178917	I	B	f,g,s	-	Agona	PASS	1	1	1	1	1	Type 0: Full Match
ERR178918	Agona		I	B	f,g,s	-	330	1,4,[5],12	B	f,g,s	-	Agona	Agona|Budapest|Derby	Agona	ERR178918	I	B	f,g,s	-	Agona	PASS	1	1	1	1	1	Type 0: Full Match
ERR178919	Agona		I	B	f,g,s	-	330	1,4,[5],12	B	f,g,s	-	Agona	Agona|Budapest|Derby	Agona	ERR178919	I	B	f,g,s	-	Agona	PASS	1	1	1	1	1	Type 0: Full Match
ERR178920	Agona		I	B	f,g,s	-	330	1,4,[5],12	B	f,g,s	-	Agona	Agona|Budapest|Derby	Agona	ERR178920	I	B	f,g,s	-	Agona	PASS	1	1	1	1	1	Type 0: Full Match
ERR178922	Agona		I	B	f,g,s	-	330	1,4,[5],12	B	f,g,s	-	Agona	Agona|Budapest|Derby	Agona	ERR178922	I	B	f,g,s	-	Agona	PASS	1	1	1	1	1	Type 0: Full Match
ERR178923	Agona		I	B	f,g,s	-	330	1,4,[5],12	B	f,g,s	-	Agona	Agona|Budapest|Derby	Agona	ERR178923	I	B	f,g,s	-	Agona	PASS	1	1	1	1	1	Type 0: Full Match
ERR178925	Agona		I	B	f,g,s	-	330	1,4,[5],12	B	f,g,s	-	Agona	Agona|Budapest|Derby	Agona	ERR178925	I	B	f,g,s	-	Agona	PASS	1	1	1	1	1	Type 0: Full Match
ERR178926	Agona		I	B	f,g,s	-	330	1,4,[5],12	B	f,g,s	-	Agona	Agona|Budapest|Derby	Agona	ERR178926	I	B	f,g,s	-	Agona	PASS	1	1	1	1	1	Type 0: Full Match
ERR178927	Agona		I	B	f,g,s	-	330	1,4,[5],12	B	f,g,s	-	Agona	Agona|Budapest|Derby	Agona	ERR178927	I	B	f,g,s	-	Agona	PASS	1	1	1	1	1	Type 0: Full Match
ERR178928	Agona		I	B	f,g,s	-	330	1,4,[5],12	B	f,g,s	-	Agona	Agona|Budapest|Derby	Agona	ERR178928	I	B	f,g,s	-	Agona	PASS	1	1	1	1	1	Type 0: Full Match
ERR178929	Agona		I	B	f,g,s	-	330	1,4,[5],12	B	f,g,s	-	Agona	Agona|Budapest|Derby	Agona	ERR178929	I	B	f,g,s	-	Agona	PASS	1	1	1	1	1	Type 0: Full Match
ERR178930	Agona		I	B	f,g,s	-	330	1,4,[5],12	B	f,g,s	-	Agona	Agona|Budapest|Derby	Agona	ERR178930	I	B	f,g,s	-	Agona	PASS	1	1	1	1	1	Type 0: Full Match
ERR178931	Agona		I	B	f,g,s	-	330	1,4,[5],12	B	f,g,s	-	Agona	Agona|Budapest|Derby	Agona	ERR178931	I	B	f,g,s	-	Agona	PASS	1	1	1	1	1	Type 0: Full Match
ERR304848	Agona		I	B	f,g,s	-	330	1,4,[5],12	B	f,g,s	-	Agona	Agona|Budapest|Derby	Agona	ERR304848	I	B	f,g,s	-	Agona	PASS	1	1	1	1	1	Type 0: Full Match
ERR351245	Agona		I	B	f,g,s	-	330	1,4,[5],12	B	f,g,s	-	Agona	Agona|Budapest|Derby	Agona	ERR351245	I	B	f,g,s	-	Agona	PASS	1	1	1	1	1	Type 0: Full Match
SRR1002838	Agona		I	B	f,g,s	-	330	1,4,[5],12	B	f,g,s	-	Agona	Agona|Budapest|Derby	Agona	SRR1002838	I	B	f,g,s	-	Agona	PASS	1	1	1	1	1	Type 0: Full Match
SRR1012302	Agona		I	B	f,g,s	-	330	1,4,[5],12	B	f,g,s	-	Agona	Agona|Budapest|Derby	Agona	SRR1012302	I	B	f,g,s	-	Agona	PASS	1	1	1	1	1	Type 0: Full Match
SRR1033472	Agona		I	B	f,g,s	-	330	1,4,[5],12	B	f,g,s	-	Agona	Agona|Budapest|Derby	Agona	SRR1033472	I	B	f,g,s	-	Agona	PASS	1	1	1	1	1	Type 0: Full Match
SRR1033486	Agona		I	B	f,g,s	-	330	1,4,[5],12	B	f,g,s	-	Agona	Agona|Budapest|Derby	Agona	SRR1033486	I	B	f,g,s	-	Agona	PASS	1	1	1	1	1	Type 0: Full Match
SRR1033487	Agona		I	B	f,g,s	-	330	1,4,[5],12	B	f,g,s	-	Agona	Agona|Budapest|Derby	Agona	SRR1033487	I	B	f,g,s	-	Agona	PASS	1	1	1	1	1	Type 0: Full Match
SRR1033493	Agona		I	B	f,g,s	-	330	1,4,[5],12	B	f,g,s	-	Agona	Agona|Budapest|Derby	Agona	SRR1033493	I	B	f,g,s	-	Agona	PASS	1	1	1	1	1	Type 0: Full Match
SRR1033513	Agona		I	B	f,g,s	-	330	1,4,[5],12	B	f,g,s	-	Agona	Agona|Budapest|Derby	Agona	SRR1033513	I	B	f,g,s	-	Agona	PASS	1	1	1	1	1	Type 0: Full Match
SRR1033515	Agona		I	B	f,g,s	-	330	1,4,[5],12	B	f,g,s	-	Agona	Agona|Budapest|Derby	Agona	SRR1033515	I	B	f,g,s	-	Agona	PASS	1	1	1	1	1	Type 0: Full Match
SRR1033534	Agona		I	B	f,g,s	-	330	1,4,[5],12	B	f,g,s	-	Agona	Agona|Budapest|Derby	Agona	SRR1033534	I	B	f,g,s	-	Agona	PASS	1	1	1	1	1	Type 0: Full Match
SRR1033549	Agona		I	B	f,g,s	-	330	1,4,[5],12	B	f,g,s	-	Agona	Agona|Budapest|Derby	Agona	SRR1033549	I	B	f,g,s	-	Agona	PASS	1	1	1	1	1	Type 0: Full Match
SRR1033571	Agona		I	B	f,g,s	-	330	1,4,[5],12	B	f,g,s	-	Agona	Agona|Budapest|Derby	Agona	SRR1033571	I	B	f,g,s	-	Agona	PASS	1	1	1	1	1	Type 0: Full Match
SRR1060563	Agona		I	B	f,g,s	-	330	1,4,[5],12	B	f,g,s	-	Agona	Agona|Budapest|Derby	Agona	SRR1060563	I	B	f,g,s	-	Agona	PASS	1	1	1	1	1	Type 0: Full Match
SRR1060583	Agona		I	B	f,g,s	-	330	1,4,[5],12	B	f,g,s	-	Agona	Agona|Budapest|Derby	Agona	SRR1060583	I	B	f,g,s	-	Agona	PASS	1	1	1	1	1	Type 0: Full Match
SRR1068367	Agona		I	B	f,g,s	-	330	1,4,[5],12	B	f,g,s	-	Agona	Agona|Budapest|Derby	Agona	SRR1068367	I	B	f,g,s	-	Agona	PASS	1	1	1	1	1	Type 0: Full Match
SRR1105666	Agona		I	B	f,g,s	-	330	1,4,[5],12	B	f,g,s	-	Agona	Agona|Budapest|Derby	Agona	SRR1105666	I	B	f,g,s	-	Agona	PASS	1	1	1	1	1	Type 0: Full Match
SRR1106235	Agona		I	B	f,g,s	-	330	1,4,[5],12	B	f,g,s	-	Agona	Agona|Budapest|Derby	Agona	SRR1106235	I	B	f,g,s	-	Agona	PASS	1	1	1	1	1	Type 0: Full Match
SRR1106395	Agona		I	B	f,g,s	-	330	1,4,[5],12	B	f,g,s	-	Agona	Agona|Budapest|Derby	Agona	SRR1106395	I	B	f,g,s	-	Agona	PASS	1	1	1	1	1	Type 0: Full Match
SRR1106590	Agona		I	B	f,g,s	-	330	1,4,[5],12	B	f,g,s	-	Agona	Agona|Budapest|Derby	Agona	SRR1106590	I	B	f,g,s	-	Agona	PASS	1	1	1	1	1	Type 0: Full Match
SRR1106607	Agona		I	B	f,g,s	-	330	1,4,[5],12	B	f,g,s	-	Agona	Agona|Budapest|Derby	Agona	SRR1106607	I	B	f,g,s	-	Agona	PASS	1	1	1	1	1	Type 0: Full Match
SRR1122601	Agona		I	B	f,g,s	-	330	1,4,[5],12	B	f,g,s	-	Agona	Agona|Budapest|Derby	Agona	SRR1122601	I	B	f,g,s	-	Agona	PASS	1	1	1	1	1	Type 0: Full Match
SRR1122603	Agona		I	B	f,g,s	-	330	1,4,[5],12	B	f,g,s	-	Agona	Agona|Budapest|Derby	Agona	SRR1122603	I	B	f,g,s	-	Agona	PASS	1	1	1	1	1	Type 0: Full Match
SRR1122734	Agona		I	B	f,g,s	-	330	1,4,[5],12	B	f,g,s	-	Agona	Agona|Budapest|Derby	Agona	SRR1122734	I	B	f,g,s	-	Agona	PASS	1	1	1	1	1	Type 0: Full Match
SRR1133228	Agona		I	B	f,g,s	-	330	1,4,[5],12	B	f,g,s	-	Agona	Agona|Budapest|Derby	Agona	SRR1133228	I	B	f,g,s	-	Agona	PASS	1	1	1	1	1	Type 0: Full Match
SRR1133230	Agona		I	B	f,g,s	-	330	1,4,[5],12	B	f,g,s	-	Agona	Agona|Budapest|Derby	Agona	SRR1133230	I	B	f,g,s	-	Agona	PASS	1	1	1	1	1	Type 0: Full Match
SRR1139512	Agona		I	B	f,g,s	-	330	1,4,[5],12	B	f,g,s	-	Agona	Agona|Budapest|Derby	Agona	SRR1139512	I	B	f,g,s	-	Agona	PASS	1	1	1	1	1	Type 0: Full Match
SRR1157906	Agona		I	B	f,g,s	-	330	1,4,[5],12	B	f,g,s	-	Agona	Agona|Budapest|Derby	Agona	SRR1157906	I	B	f,g,s	-	Agona	PASS	1	1	1	1	1	Type 0: Full Match
SRR1166601	Agona		I	B	f,g,s	-	330	1,4,[5],12	B	f,g,s	-	Agona	Agona|Budapest|Derby	Agona	SRR1166601	I	B	f,g,s	-	Agona	PASS	1	1	1	1	1	Type 0: Full Match
SRR1166641	Agona		I	B	f,g,s	-	330	1,4,[5],12	B	f,g,s	-	Agona	Agona|Budapest|Derby	Agona	SRR1166641	I	B	f,g,s	-	Agona	PASS	1	1	1	1	1	Type 0: Full Match
SRR1175776	Agona		I	B	f,g,s	-	330	1,4,[5],12	B	f,g,s	-	Agona	Agona|Budapest|Derby	Agona	SRR1175776	I	B	f,g,s	-	Agona	PASS	1	1	1	1	1	Type 0: Full Match
SRR1177232	Agona		I	B	f,g,s	-	330	1,4,[5],12	B	f,g,s	-	Agona	Agona|Budapest|Derby	Agona	SRR1177232	I	B	f,g,s	-	Agona	PASS	1	1	1	1	1	Type 0: Full Match
SRR1177603	Agona		I	B	f,g,s	-	330	1,4,[5],12	B	f,g,s	-	Agona	Agona|Budapest|Derby	Agona	SRR1177603	I	B	f,g,s	-	Agona	PASS	1	1	1	1	1	Type 0: Full Match
SRR1182730	Agona		I	B	f,g,s	-	330	1,4,[5],12	B	f,g,s	-	Agona	Agona|Budapest|Derby	Agona	SRR1182730	I	B	f,g,s	-	Agona	PASS	1	1	1	1	1	Type 0: Full Match
SRR1185781	Agona		I	B	f,g,s	-	330	1,4,[5],12	B	f,g,s	-	Agona	Agona|Budapest|Derby	Agona	SRR1185781	I	B	f,g,s	-	Agona	PASS	1	1	1	1	1	Type 0: Full Match
SRR1185826	Agona		I	B	f,g,s	-	330	1,4,[5],12	B	f,g,s	-	Agona	Agona|Budapest|Derby	Agona	SRR1185826	I	B	f,g,s	-	Agona	PASS	1	1	1	1	1	Type 0: Full Match
SRR1188431	Agona		I	B	f,g,s	-	330	1,4,[5],12	B	f,g,s	-	Agona	Agona|Budapest|Derby	Agona	SRR1188431	I	B	f,g,s	-	Agona	PASS	1	1	1	1	1	Type 0: Full Match
SRR1188437	Agona		I	B	f,g,s	-	330	1,4,[5],12	B	f,g,s	-	Agona	Agona|Budapest|Derby	Agona	SRR1188437	I	B	f,g,s	-	Agona	PASS	1	1	1	1	1	Type 0: Full Match
SRR1188449	Agona		I	B	f,g,s	-	330	1,4,[5],12	B	f,g,s	-	Agona	Agona|Budapest|Derby	Agona	SRR1188449	I	B	f,g,s	-	Agona	PASS	1	1	1	1	1	Type 0: Full Match
SRR1188541	Agona		I	B	f,g,s	-	330	1,4,[5],12	B	f,g,s	-	Agona	Agona|Budapest|Derby	Agona	SRR1188541	I	B	f,g,s	-	Agona	PASS	1	1	1	1	1	Type 0: Full Match
SRR1198958	Agona		I	B	f,g,s	-	330	1,4,[5],12	B	f,g,s	-	Agona	Agona|Budapest|Derby	Agona	SRR1198958	I	B	f,g,s	-	Agona	PASS	1	1	1	1	1	Type 0: Full Match
SRR1202986	Agona		I	B	f,g,s	-	330	1,4,[5],12	B	f,g,s	-	Agona	Agona|Budapest|Derby	Agona	SRR1202986	I	B	f,g,s	-	Agona	PASS	1	1	1	1	1	Type 0: Full Match
SRR1212325	Agona		I	B	f,g,s	-	330	1,4,[5],12	B	f,g,s	-	Agona	Agona|Budapest|Derby	Agona	SRR1212325	I	B	f,g,s	-	Agona	PASS	1	1	1	1	1	Type 0: Full Match
SRR1212373	Agona		I	B	f,g,s	-	330	1,4,[5],12	B	f,g,s	-	Agona	Agona|Budapest|Derby	Agona	SRR1212373	I	B	f,g,s	-	Agona	PASS	1	1	1	1	1	Type 0: Full Match
SRR1233942	Agona		I	B	f,g,s	-	330	1,4,[5],12	B	f,g,s	-	Agona	Agona|Budapest|Derby	Agona	SRR1233942	I	B	f,g,s	-	Agona	PASS	1	1	1	1	1	Type 0: Full Match
SRR1258566	Agona		I	B	f,g,s	-	330	1,4,[5],12	B	f,g,s	-	Agona	Agona|Budapest|Derby	Agona	SRR1258566	I	B	f,g,s	-	Agona	PASS	1	1	1	1	1	Type 0: Full Match
SRR1272499	Agona		I	B	f,g,s	-	330	1,4,[5],12	B	f,g,s	-	Agona	Agona|Budapest|Derby	Agona	SRR1272499	I	B	f,g,s	-	Agona	PASS	1	1	1	1	1	Type 0: Full Match
SRR1272885	Agona		I	B	f,g,s	-	330	1,4,[5],12	B	f,g,s	-	Agona	Agona|Budapest|Derby	Agona	SRR1272885	I	B	f,g,s	-	Agona	PASS	1	1	1	1	1	Type 0: Full Match
SRR1272890	Agona		I	B	f,g,s	-	330	1,4,[5],12	B	f,g,s	-	Agona	Agona|Budapest|Derby	Agona	SRR1272890	I	B	f,g,s	-	Agona	PASS	1	1	1	1	1	Type 0: Full Match
SRR1272895	Agona		I	B	f,g,s	-	330	1,4,[5],12	B	f,g,s	-	Agona	Agona|Budapest|Derby	Agona	SRR1272895	I	B	f,g,s	-	Agona	PASS	1	1	1	1	1	Type 0: Full Match
SRR1288357	Agona		I	B	f,g,s	-	330	1,4,[5],12	B	f,g,s	-	Agona	Agona|Budapest|Derby	Agona	SRR1288357	I	B	f,g,s	-	Agona	PASS	1	1	1	1	1	Type 0: Full Match
SRR1288380	Agona		I	B	f,g,s	-	330	1,4,[5],12	B	f,g,s	-	Agona	Agona|Budapest|Derby	Agona	SRR1288380	I	B	f,g,s	-	Agona	PASS	1	1	1	1	1	Type 0: Full Match
SRR1292261	Agona		I	B	f,g,s	-	330	1,4,[5],12	B	f,g,s	-	Agona	Agona|Budapest|Derby	Agona	SRR1292261	I	B	f,g,s	-	Agona	PASS	1	1	1	1	1	Type 0: Full Match
SRR1292334	Agona		I	B	f,g,s	-	330	1,4,[5],12	B	f,g,s	-	Agona	Agona|Budapest|Derby	Agona	SRR1292334	I	B	f,g,s	-	Agona	PASS	1	1	1	1	1	Type 0: Full Match
SRR1299376	Agona		I	B	f,g,s	-	330	1,4,[5],12	B	f,g,s	-	Agona	Agona|Budapest|Derby	Agona	SRR1299376	I	B	f,g,s	-	Agona	PASS	1	1	1	1	1	Type 0: Full Match
SRR1299424	Agona		I	B	f,g,s	-	330	1,4,[5],12	B	f,g,s	-	Agona	Agona|Budapest|Derby	Agona	SRR1299424	I	B	f,g,s	-	Agona	PASS	1	1	1	1	1	Type 0: Full Match
SRR1363291	Agona		I	B	f,g,s	-	330	1,4,[5],12	B	f,g,s	-	Agona	Agona|Budapest|Derby	Agona	SRR1363291	I	B	f,g,s	-	Agona	PASS	1	1	1	1	1	Type 0: Full Match
SRR1384856	Agona		I	B	f,g,s	-	330	1,4,[5],12	B	f,g,s	-	Agona	Agona|Budapest|Derby	Agona	SRR1384856	I	B	f,g,s	-	Agona	PASS	1	1	1	1	1	Type 0: Full Match
SRR1411126	Agona		I	B	f,g,s	-	330	1,4,[5],12	B	f,g,s	-	Agona	Agona|Budapest|Derby	Agona	SRR1411126	I	B	f,g,s	-	Agona	PASS	1	1	1	1	1	Type 0: Full Match
SRR1425277	Agona		I	B	f,g,s	-	330	1,4,[5],12	B	f,g,s	-	Agona	Agona|Budapest|Derby	Agona	SRR1425277	I	B	f,g,s	-	Agona	PASS	1	1	1	1	1	Type 0: Full Match
SRR1448864	Agona		I	B	f,g,s	-	330	1,4,[5],12	B	f,g,s	-	Agona	Agona|Budapest|Derby	Agona	SRR1448864	I	B	f,g,s	-	Agona	PASS	1	1	1	1	1	Type 0: Full Match
SRR1448928	Agona		I	B	f,g,s	-	330	1,4,[5],12	B	f,g,s	-	Agona	Agona|Budapest|Derby	Agona	SRR1448928	I	B	f,g,s	-	Agona	PASS	1	1	1	1	1	Type 0: Full Match
SRR1461808	Agona		I	B	f,g,s	-	330	1,4,[5],12	B	f,g,s	-	Agona	Agona|Budapest|Derby	Agona	SRR1461808	I	B	f,g,s	-	Agona	PASS	1	1	1	1	1	Type 0: Full Match
SRR1501654	Agona		I	B	f,g,s	-	330	1,4,[5],12	B	f,g,s	-	Agona	Agona|Budapest|Derby	Agona	SRR1501654	I	B	f,g,s	-	Agona	PASS	1	1	1	1	1	Type 0: Full Match
SRR1511525	Agona		I	B	f,g,s	-	330	1,4,[5],12	B	f,g,s	-	Agona	Agona|Budapest|Derby	Agona	SRR1511525	I	B	f,g,s	-	Agona	PASS	1	1	1	1	1	Type 0: Full Match
SRR1514987	Agona		I	B	f,g,s	-	330	1,4,[5],12	B	f,g,s	-	Agona	Agona|Budapest|Derby	Agona	SRR1514987	I	B	f,g,s	-	Agona	PASS	1	1	1	1	1	Type 0: Full Match
SRR1514988	Agona		I	B	f,g,s	-	330	1,4,[5],12	B	f,g,s	-	Agona	Agona|Budapest|Derby	Agona	SRR1514988	I	B	f,g,s	-	Agona	PASS	1	1	1	1	1	Type 0: Full Match
SRR1514989	Agona		I	B	f,g,s	-	330	1,4,[5],12	B	f,g,s	-	Agona	Agona|Budapest|Derby	Agona	SRR1514989	I	B	f,g,s	-	Agona	PASS	1	1	1	1	1	Type 0: Full Match
SRR1521560	Agona		I	B	f,g,s	-	330	1,4,[5],12	B	f,g,s	-	Agona	Agona|Budapest|Derby	Agona	SRR1521560	I	B	f,g,s	-	Agona	PASS	1	1	1	1	1	Type 0: Full Match
SRR1528493	Agona		I	B	f,g,s	-	330	1,4,[5],12	B	f,g,s	-	Agona	Agona|Budapest|Derby	Agona	SRR1528493	I	B	f,g,s	-	Agona	PASS	1	1	1	1	1	Type 0: Full Match
SRR1528494	Agona		I	B	f,g,s	-	330	1,4,[5],12	B	f,g,s	-	Agona	Agona|Budapest|Derby	Agona	SRR1528494	I	B	f,g,s	-	Agona	PASS	1	1	1	1	1	Type 0: Full Match
SRR1544207	Agona		I	B	f,g,s	-	330	1,4,[5],12	B	f,g,s	-	Agona	Agona|Budapest|Derby	Agona	SRR1544207	I	B	f,g,s	-	Agona	PASS	1	1	1	1	1	Type 0: Full Match
SRR1544370	Agona		I	B	f,g,s	-	330	1,4,[5],12	B	f,g,s	-	Agona	Agona|Budapest|Derby	Agona	SRR1544370	I	B	f,g,s	-	Agona	PASS	1	1	1	1	1	Type 0: Full Match
SRR1548399	Agona		I	B	f,g,s	-	330	1,4,[5],12	B	f,g,s	-	Agona	Agona|Budapest|Derby	Agona	SRR1548399	I	B	f,g,s	-	Agona	PASS	1	1	1	1	1	Type 0: Full Match
SRR1548405	Agona		I	B	f,g,s	-	330	1,4,[5],12	B	f,g,s	-	Agona	Agona|Budapest|Derby	Agona	SRR1548405	I	B	f,g,s	-	Agona	PASS	1	1	1	1	1	Type 0: Full Match
SRR1548406	Agona		I	B	f,g,s	-	330	1,4,[5],12	B	f,g,s	-	Agona	Agona|Budapest|Derby	Agona	SRR1548406	I	B	f,g,s	-	Agona	PASS	1	1	1	1	1	Type 0: Full Match
SRR1548462	Agona		I	B	f,g,s	-	330	1,4,[5],12	B	f,g,s	-	Agona	Agona|Budapest|Derby	Agona	SRR1548462	I	B	f,g,s	-	Agona	PASS	1	1	1	1	1	Type 0: Full Match
SRR1556071	Agona		I	B	f,g,s	-	330	1,4,[5],12	B	f,g,s	-	Agona	Agona|Budapest|Derby	Agona	SRR1556071	I	B	f,g,s	-	Agona	PASS	1	1	1	1	1	Type 0: Full Match
SRR1556097	Agona		I	B	f,g,s	-	330	1,4,[5],12	B	f,g,s	-	Agona	Agona|Budapest|Derby	Agona	SRR1556097	I	B	f,g,s	-	Agona	PASS	1	1	1	1	1	Type 0: Full Match
SRR1560595	Agona		I	B	f,g,s	-	330	1,4,[5],12	B	f,g,s	-	Agona	Agona|Budapest|Derby	Agona	SRR1560595	I	B	f,g,s	-	Agona	PASS	1	1	1	1	1	Type 0: Full Match
SRR1566332	Agona		I	B	f,g,s	-	330	1,4,[5],12	B	f,g,s	-	Agona	Agona|Budapest|Derby	Agona	SRR1566332	I	B	f,g,s	-	Agona	PASS	1	1	1	1	1	Type 0: Full Match
SRR1566386	Agona		I	B	f,g,s	-	330	1,4,[5],12	B	f,g,s	-	Agona	Agona|Budapest|Derby	Agona	SRR1566386	I	B	f,g,s	-	Agona	PASS	1	1	1	1	1	Type 0: Full Match
SRR1566456	Agona		I	B	f,g,s	-	330	1,4,[5],12	B	f,g,s	-	Agona	Agona|Budapest|Derby	Agona	SRR1566456	I	B	f,g,s	-	Agona	PASS	1	1	1	1	1	Type 0: Full Match
SRR1566522	Agona		I	B	f,g,s	-	330	1,4,[5],12	B	f,g,s	-	Agona	Agona|Budapest|Derby	Agona	SRR1566522	I	B	f,g,s	-	Agona	PASS	1	1	1	1	1	Type 0: Full Match
SRR1566523	Agona		I	B	f,g,s	-	330	1,4,[5],12	B	f,g,s	-	Agona	Agona|Budapest|Derby	Agona	SRR1566523	I	B	f,g,s	-	Agona	PASS	1	1	1	1	1	Type 0: Full Match
SRR1569727	Agona		I	B	f,g,s	-	330	1,4,[5],12	B	f,g,s	-	Agona	Agona|Budapest|Derby	Agona	SRR1569727	I	B	f,g,s	-	Agona	PASS	1	1	1	1	1	Type 0: Full Match
SRR1574313	Agona		I	B	f,g,s	-	330	1,4,[5],12	B	f,g,s	-	Agona	Agona|Budapest|Derby	Agona	SRR1574313	I	B	f,g,s	-	Agona	PASS	1	1	1	1	1	Type 0: Full Match
SRR1578505	Agona		I	B	f,g,s	-	330	1,4,[5],12	B	f,g,s	-	Agona	Agona|Budapest|Derby	Agona	SRR1578505	I	B	f,g,s	-	Agona	PASS	1	1	1	1	1	Type 0: Full Match
SRR1593375	Agona		I	B	f,g,s	-	330	1,4,[5],12	B	f,g,s	-	Agona	Agona|Budapest|Derby	Agona	SRR1593375	I	B	f,g,s	-	Agona	PASS	1	1	1	1	1	Type 0: Full Match
SRR1609681	Agona		I	B	f,g,s	-	330	1,4,[5],12	B	f,g,s	-	Agona	Agona|Budapest|Derby	Agona	SRR1609681	I	B	f,g,s	-	Agona	PASS	1	1	1	1	1	Type 0: Full Match
SRR1609699	Agona		I	B	f,g,s	-	330	1,4,[5],12	B	f,g,s	-	Agona	Agona|Budapest|Derby	Agona	SRR1609699	I	B	f,g,s	-	Agona	PASS	1	1	1	1	1	Type 0: Full Match
SRR1619553	Agona		I	B	f,g,s	-	330	1,4,[5],12	B	f,g,s	-	Agona	Agona|Budapest|Derby	Agona	SRR1619553	I	B	f,g,s	-	Agona	PASS	1	1	1	1	1	Type 0: Full Match
SRR1637068	Agona		I	B	f,g,s	-	330	1,4,[5],12	B	f,g,s	-	Agona	Agona|Budapest|Derby	Agona	SRR1637068	I	B	f,g,s	-	Agona	PASS	1	1	1	1	1	Type 0: Full Match
SRR1645170	Agona		I	B	f,g,s	-	330	1,4,[5],12	B	f,g,s	-	Agona	Agona|Budapest|Derby	Agona	SRR1645170	I	B	f,g,s	-	Agona	PASS	1	1	1	1	1	Type 0: Full Match
SRR1645194	Agona		I	B	f,g,s	-	330	1,4,[5],12	B	f,g,s	-	Agona	Agona|Budapest|Derby	Agona	SRR1645194	I	B	f,g,s	-	Agona	PASS	1	1	1	1	1	Type 0: Full Match
SRR1645560	Agona		I	B	f,g,s	-	330	1,4,[5],12	B	f,g,s	-	Agona	Agona|Budapest|Derby	Agona	SRR1645560	I	B	f,g,s	-	Agona	PASS	1	1	1	1	1	Type 0: Full Match
SRR1645992	Agona		I	B	f,g,s	-	330	1,4,[5],12	B	f,g,s	-	Agona	Agona|Budapest|Derby	Agona	SRR1645992	I	B	f,g,s	-	Agona	PASS	1	1	1	1	1	Type 0: Full Match
SRR1646048	Agona		I	B	f,g,s	-	330	1,4,[5],12	B	f,g,s	-	Agona	Agona|Budapest|Derby	Agona	SRR1646048	I	B	f,g,s	-	Agona	PASS	1	1	1	1	1	Type 0: Full Match
SRR1646137	Agona		I	B	f,g,s	-	330	1,4,[5],12	B	f,g,s	-	Agona	Agona|Budapest|Derby	Agona	SRR1646137	I	B	f,g,s	-	Agona	PASS	1	1	1	1	1	Type 0: Full Match
SRR1646166	Agona		I	B	f,g,s	-	329	1,4,[5],12	B	f,g,s	-	Agona	Agona|Budapest|Derby	Agona	SRR1646166	I	B	f,g,s	-	Agona	PASS	1	1	1	1	1	Type 0: Full Match
SRR1646199	Agona		I	B	f,g,s	-	330	1,4,[5],12	B	f,g,s	-	Agona	Agona|Budapest|Derby	Agona	SRR1646199	I	B	f,g,s	-	Agona	PASS	1	1	1	1	1	Type 0: Full Match
SRR1646282	Agona		I	B	f,g,s	-	330	1,4,[5],12	B	f,g,s	-	Agona	Agona|Budapest|Derby	Agona	SRR1646282	I	B	f,g,s	-	Agona	PASS	1	1	1	1	1	Type 0: Full Match
SRR1646400	Agona		I	B	f,g,s	-	330	1,4,[5],12	B	f,g,s	-	Agona	Agona|Budapest|Derby	Agona	SRR1646400	I	B	f,g,s	-	Agona	PASS	1	1	1	1	1	Type 0: Full Match
SRR1646425	Agona		I	B	f,g,s	-	330	1,4,[5],12	B	f,g,s	-	Agona	Agona|Budapest|Derby	Agona	SRR1646425	I	B	f,g,s	-	Agona	PASS	1	1	1	1	1	Type 0: Full Match
SRR1646928	Agona		I	B	f,g,s	-	330	1,4,[5],12	B	f,g,s	-	Agona	Agona|Budapest|Derby	Agona	SRR1646928	I	B	f,g,s	-	Agona	PASS	1	1	1	1	1	Type 0: Full Match
SRR1653354	Agona		I	B	f,g,s	-	330	1,4,[5],12	B	f,g,s	-	Agona	Agona|Budapest|Derby	Agona	SRR1653354	I	B	f,g,s	-	Agona	PASS	1	1	1	1	1	Type 0: Full Match
SRR1653373	Agona		I	B	f,g,s	-	330	1,4,[5],12	B	f,g,s	-	Agona	Agona|Budapest|Derby	Agona	SRR1653373	I	B	f,g,s	-	Agona	PASS	1	1	1	1	1	Type 0: Full Match
SRR1658082	Agona		I	B	f,g,s	-	330	1,4,[5],12	B	f,g,s	-	Agona	Agona|Budapest|Derby	Agona	SRR1658082	I	B	f,g,s	-	Agona	PASS	1	1	1	1	1	Type 0: Full Match
SRR1660412	Agona		I	B	f,g,s	-	330	1,4,[5],12	B	f,g,s	-	Agona	Agona|Budapest|Derby	Agona	SRR1660412	I	B	f,g,s	-	Agona	PASS	1	1	1	1	1	Type 0: Full Match
SRR1664367	Agona		I	B	f,g,s	-	330	1,4,[5],12	B	f,g,s	-	Agona	Agona|Budapest|Derby	Agona	SRR1664367	I	B	f,g,s	-	Agona	PASS	1	1	1	1	1	Type 0: Full Match
SRR1664368	Agona		I	B	f,g,s	-	330	1,4,[5],12	B	f,g,s	-	Agona	Agona|Budapest|Derby	Agona	SRR1664368	I	B	f,g,s	-	Agona	PASS	1	1	1	1	1	Type 0: Full Match
SRR1664371	Agona		I	B	f,g,s	-	330	1,4,[5],12	B	f,g,s	-	Agona	Agona|Budapest|Derby	Agona	SRR1664371	I	B	f,g,s	-	Agona	PASS	1	1	1	1	1	Type 0: Full Match
SRR1664372	Agona		I	B	f,g,s	-	330	1,4,[5],12	B	f,g,s	-	Agona	Agona|Budapest|Derby	Agona	SRR1664372	I	B	f,g,s	-	Agona	PASS	1	1	1	1	1	Type 0: Full Match
SRR1664373	Agona		I	B	f,g,s	-	330	1,4,[5],12	B	f,g,s	-	Agona	Agona|Budapest|Derby	Agona	SRR1664373	I	B	f,g,s	-	Agona	PASS	1	1	1	1	1	Type 0: Full Match
SRR1664375	Agona		I	B	f,g,s	-	330	1,4,[5],12	B	f,g,s	-	Agona	Agona|Budapest|Derby	Agona	SRR1664375	I	B	f,g,s	-	Agona	PASS	1	1	1	1	1	Type 0: Full Match
SRR1664379	Agona		I	B	f,g,s	-	330	1,4,[5],12	B	f,g,s	-	Agona	Agona|Budapest|Derby	Agona	SRR1664379	I	B	f,g,s	-	Agona	PASS	1	1	1	1	1	Type 0: Full Match
SRR1664381	Agona		I	B	f,g,s	-	330	1,4,[5],12	B	f,g,s	-	Agona	Agona|Budapest|Derby	Agona	SRR1664381	I	B	f,g,s	-	Agona	PASS	1	1	1	1	1	Type 0: Full Match
SRR1664382	Agona		I	B	f,g,s	-	330	1,4,[5],12	B	f,g,s	-	Agona	Agona|Budapest|Derby	Agona	SRR1664382	I	B	f,g,s	-	Agona	PASS	1	1	1	1	1	Type 0: Full Match
SRR1664383	Agona		I	B	f,g,s	-	330	1,4,[5],12	B	f,g,s	-	Agona	Agona|Budapest|Derby	Agona	SRR1664383	I	B	f,g,s	-	Agona	PASS	1	1	1	1	1	Type 0: Full Match
SRR1705589	Agona		I	B	f,g,s	-	330	1,4,[5],12	B	f,g,s	-	Agona	Agona|Budapest|Derby	Agona	SRR1705589	I	B	f,g,s	-	Agona	PASS	1	1	1	1	1	Type 0: Full Match
SRR1726151	Agona		I	B	f,g,s	-	330	1,4,[5],12	B	f,g,s	-	Agona	Agona|Budapest|Derby	Agona	SRR1726151	I	B	f,g,s	-	Agona	PASS	1	1	1	1	1	Type 0: Full Match
SRR1726167	Agona		I	B	f,g,s	-	330	1,4,[5],12	B	f,g,s	-	Agona	Agona|Budapest|Derby	Agona	SRR1726167	I	B	f,g,s	-	Agona	PASS	1	1	1	1	1	Type 0: Full Match
SRR1731972	Agona		I	B	f,g,s	-	328	1,4,[5],12	B	f,g,s	-	Agona	Agona|Budapest|Derby	Agona	SRR1731972	I	B	f,g,s	-	Agona	PASS	1	1	1	1	1	Type 0: Full Match
SRR1731973	Agona		I	B	f,g,s	-	329	1,4,[5],12	B	f,g,s	-	Agona	Agona|Budapest|Derby	Agona	SRR1731973	I	B	f,g,s	-	Agona	PASS	1	1	1	1	1	Type 0: Full Match
SRR1731983	Agona		I	B	f,g,s	-	328	1,4,[5],12	B	f,g,s	-	Agona	Agona|Budapest|Derby	Agona	SRR1731983	I	B	f,g,s	-	Agona	PASS	1	1	1	1	1	Type 0: Full Match
SRR1735418	Agona		I	B	f,g,s	-	330	1,4,[5],12	B	f,g,s	-	Agona	Agona|Budapest|Derby	Agona	SRR1735418	I	B	f,g,s	-	Agona	PASS	1	1	1	1	1	Type 0: Full Match
SRR1752711	Agona		I	B	f,g,s	-	330	1,4,[5],12	B	f,g,s	-	Agona	Agona|Budapest|Derby	Agona	SRR1752711	I	B	f,g,s	-	Agona	PASS	1	1	1	1	1	Type 0: Full Match
SRR1752726	Agona		I	B	f,g,s	-	330	1,4,[5],12	B	f,g,s	-	Agona	Agona|Budapest|Derby	Agona	SRR1752726	I	B	f,g,s	-	Agona	PASS	1	1	1	1	1	Type 0: Full Match
SRR1752879	Agona		I	B	f,g,s	-	330	1,4,[5],12	B	f,g,s	-	Agona	Agona|Budapest|Derby	Agona	SRR1752879	I	B	f,g,s	-	Agona	PASS	1	1	1	1	1	Type 0: Full Match
SRR1767766	Agona		I	B	f,g,s	-	330	1,4,[5],12	B	f,g,s	-	Agona	Agona|Budapest|Derby	Agona	SRR1767766	I	B	f,g,s	-	Agona	PASS	1	1	1	1	1	Type 0: Full Match
SRR1777686	Agona		I	B	f,g,s	-	330	1,4,[5],12	B	f,g,s	-	Agona	Agona|Budapest|Derby	Agona	SRR1777686	I	B	f,g,s	-	Agona	PASS	1	1	1	1	1	Type 0: Full Match
SRR1778034	Agona		I	B	f,g,s	-	330	1,4,[5],12	B	f,g,s	-	Agona	Agona|Budapest|Derby	Agona	SRR1778034	I	B	f,g,s	-	Agona	PASS	1	1	1	1	1	Type 0: Full Match
SRR1783184	Agona		I	B	f,g,s	-	330	1,4,[5],12	B	f,g,s	-	Agona	Agona|Budapest|Derby	Agona	SRR1783184	I	B	f,g,s	-	Agona	PASS	1	1	1	1	1	Type 0: Full Match
SRR1783196	Agona		I	B	f,g,s	-	330	1,4,[5],12	B	f,g,s	-	Agona	Agona|Budapest|Derby	Agona	SRR1783196	I	B	f,g,s	-	Agona	PASS	1	1	1	1	1	Type 0: Full Match
SRR1793243	Agona		I	B	f,g,s	-	329	1,4,[5],12	B	f,g,s	-	Agona	Agona|Budapest|Derby	Agona	SRR1793243	I	B	f,g,s	-	Agona	PASS	1	1	1	1	1	Type 0: Full Match
SRR1793257	Agona		I	B	f,g,s	-	330	1,4,[5],12	B	f,g,s	-	Agona	Agona|Budapest|Derby	Agona	SRR1793257	I	B	f,g,s	-	Agona	PASS	1	1	1	1	1	Type 0: Full Match
SRR1803101	Agona		I	B	f,g,s	-	330	1,4,[5],12	B	f,g,s	-	Agona	Agona|Budapest|Derby	Agona	SRR1803101	I	B	f,g,s	-	Agona	PASS	1	1	1	1	1	Type 0: Full Match
SRR1810526	Agona		I	B	f,g,s	-	330	1,4,[5],12	B	f,g,s	-	Agona	Agona|Budapest|Derby	Agona	SRR1810526	I	B	f,g,s	-	Agona	PASS	1	1	1	1	1	Type 0: Full Match
SRR1816827	Agona		I	B	f,g,s	-	330	1,4,[5],12	B	f,g,s	-	Agona	Agona|Budapest|Derby	Agona	SRR1816827	I	B	f,g,s	-	Agona	PASS	1	1	1	1	1	Type 0: Full Match
SRR1816855	Agona		I	B	f,g,s	-	330	1,4,[5],12	B	f,g,s	-	Agona	Agona|Budapest|Derby	Agona	SRR1816855	I	B	f,g,s	-	Agona	PASS	1	1	1	1	1	Type 0: Full Match
SRR1840614	Agona		I	B	f,g,s	-	330	1,4,[5],12	B	f,g,s	-	Agona	Agona|Budapest|Derby	Agona	SRR1840614	I	B	f,g,s	-	Agona	PASS	1	1	1	1	1	Type 0: Full Match
SRR1840616	Agona		I	B	f,g,s	-	330	1,4,[5],12	B	f,g,s	-	Agona	Agona|Budapest|Derby	Agona	SRR1840616	I	B	f,g,s	-	Agona	PASS	1	1	1	1	1	Type 0: Full Match
SRR1840734	Agona		I	B	f,g,s	-	330	1,4,[5],12	B	f,g,s	-	Agona	Agona|Budapest|Derby	Agona	SRR1840734	I	B	f,g,s	-	Agona	PASS	1	1	1	1	1	Type 0: Full Match
SRR1840736	Agona		I	B	f,g,s	-	330	1,4,[5],12	B	f,g,s	-	Agona	Agona|Budapest|Derby	Agona	SRR1840736	I	B	f,g,s	-	Agona	PASS	1	1	1	1	1	Type 0: Full Match
SRR1840739	Agona		I	B	f,g,s	-	330	1,4,[5],12	B	f,g,s	-	Agona	Agona|Budapest|Derby	Agona	SRR1840739	I	B	f,g,s	-	Agona	PASS	1	1	1	1	1	Type 0: Full Match
SRR1840747	Agona		I	B	f,g,s	-	330	1,4,[5],12	B	f,g,s	-	Agona	Agona|Budapest|Derby	Agona	SRR1840747	I	B	f,g,s	-	Agona	PASS	1	1	1	1	1	Type 0: Full Match
SRR1840749	Agona		I	B	f,g,s	-	330	1,4,[5],12	B	f,g,s	-	Agona	Agona|Budapest|Derby	Agona	SRR1840749	I	B	f,g,s	-	Agona	PASS	1	1	1	1	1	Type 0: Full Match
SRR1840754	Agona		I	B	f,g,s	-	330	1,4,[5],12	B	f,g,s	-	Agona	Agona|Budapest|Derby	Agona	SRR1840754	I	B	f,g,s	-	Agona	PASS	1	1	1	1	1	Type 0: Full Match
SRR1849406	Agona		I	B	f,g,s	-	330	1,4,[5],12	B	f,g,s	-	Agona	Agona|Budapest|Derby	Agona	SRR1849406	I	B	f,g,s	-	Agona	PASS	1	1	1	1	1	Type 0: Full Match
SRR1917471	Agona		I	B	f,g,s	-	330	1,4,[5],12	B	f,g,s	-	Agona	Agona|Budapest|Derby	Agona	SRR1917471	I	B	f,g,s	-	Agona	PASS	1	1	1	1	1	Type 0: Full Match
SRR1946885	Agona		I	B	f,g,s	-	330	1,4,[5],12	B	f,g,s	-	Agona	Agona|Budapest|Derby	Agona	SRR1946885	I	B	f,g,s	-	Agona	PASS	1	1	1	1	1	Type 0: Full Match
SRR1946917	Agona		I	B	f,g,s	-	330	1,4,[5],12	B	f,g,s	-	Agona	Agona|Budapest|Derby	Agona	SRR1946917	I	B	f,g,s	-	Agona	PASS	1	1	1	1	1	Type 0: Full Match
SRR1946970	Agona		I	B	f,g,s	-	330	1,4,[5],12	B	f,g,s	-	Agona	Agona|Budapest|Derby	Agona	SRR1946970	I	B	f,g,s	-	Agona	PASS	1	1	1	1	1	Type 0: Full Match
SRR1947001	Agona		I	B	f,g,s	-	330	1,4,[5],12	B	f,g,s	-	Agona	Agona|Budapest|Derby	Agona	SRR1947001	I	B	f,g,s	-	Agona	PASS	1	1	1	1	1	Type 0: Full Match
SRR1951851	Agona		I	B	f,g,s	-	330	1,4,[5],12	B	f,g,s	-	Agona	Agona|Budapest|Derby	Agona	SRR1951851	I	B	f,g,s	-	Agona	PASS	1	1	1	1	1	Type 0: Full Match
SRR1951868	Agona		I	B	f,g,s	-	330	1,4,[5],12	B	f,g,s	-	Agona	Agona|Budapest|Derby	Agona	SRR1951868	I	B	f,g,s	-	Agona	PASS	1	1	1	1	1	Type 0: Full Match
SRR1957817	Agona		I	B	f,g,s	-	330	1,4,[5],12	B	f,g,s	-	Agona	Agona|Budapest|Derby	Agona	SRR1957817	I	B	f,g,s	-	Agona	PASS	1	1	1	1	1	Type 0: Full Match
SRR1957968	Agona		I	B	f,g,s	-	330	1,4,[5],12	B	f,g,s	-	Agona	Agona|Budapest|Derby	Agona	SRR1957968	I	B	f,g,s	-	Agona	PASS	1	1	1	1	1	Type 0: Full Match
SRR1958030	Agona		I	B	f,g,s	-	330	1,4,[5],12	B	f,g,s	-	Agona	Agona|Budapest|Derby	Agona	SRR1958030	I	B	f,g,s	-	Agona	PASS	1	1	1	1	1	Type 0: Full Match
SRR1958391	Agona		I	B	f,g,s	-	330	1,4,[5],12	B	f,g,s	-	Agona	Agona|Budapest|Derby	Agona	SRR1958391	I	B	f,g,s	-	Agona	PASS	1	1	1	1	1	Type 0: Full Match
SRR1958523	Agona		I	B	f,g,s	-	330	1,4,[5],12	B	f,g,s	-	Agona	Agona|Budapest|Derby	Agona	SRR1958523	I	B	f,g,s	-	Agona	PASS	1	1	1	1	1	Type 0: Full Match
SRR1958582	Agona		I	B	f,g,s	-	330	1,4,[5],12	B	f,g,s	-	Agona	Agona|Budapest|Derby	Agona	SRR1958582	I	B	f,g,s	-	Agona	PASS	1	1	1	1	1	Type 0: Full Match
SRR1958665	Agona		I	B	f,g,s	-	330	1,4,[5],12	B	f,g,s	-	Agona	Agona|Budapest|Derby	Agona	SRR1958665	I	B	f,g,s	-	Agona	PASS	1	1	1	1	1	Type 0: Full Match
SRR1958693	Agona		I	B	f,g,s	-	330	1,4,[5],12	B	f,g,s	-	Agona	Agona|Budapest|Derby	Agona	SRR1958693	I	B	f,g,s	-	Agona	PASS	1	1	1	1	1	Type 0: Full Match
SRR1959246	Agona		I	B	f,g,s	-	329	1,4,[5],12	B	f,g,s	-	Agona	Agona|Budapest|Derby	Agona	SRR1959246	I	B	f,g,s	-	Agona	PASS	1	1	1	1	1	Type 0: Full Match
SRR1959303	Agona		I	B	f,g,s	-	330	1,4,[5],12	B	f,g,s	-	Agona	Agona|Budapest|Derby	Agona	SRR1959303	I	B	f,g,s	-	Agona	PASS	1	1	1	1	1	Type 0: Full Match
SRR1959449	Agona		I	B	f,g,s	-	330	1,4,[5],12	B	f,g,s	-	Agona	Agona|Budapest|Derby	Agona	SRR1959449	I	B	f,g,s	-	Agona	PASS	1	1	1	1	1	Type 0: Full Match
SRR1959464	Agona		I	B	f,g,s	-	330	1,4,[5],12	B	f,g,s	-	Agona	Agona|Budapest|Derby	Agona	SRR1959464	I	B	f,g,s	-	Agona	PASS	1	1	1	1	1	Type 0: Full Match
SRR1960047	Agona		I	B	f,g,s	-	330	1,4,[5],12	B	f,g,s	-	Agona	Agona|Budapest|Derby	Agona	SRR1960047	I	B	f,g,s	-	Agona	PASS	1	1	1	1	1	Type 0: Full Match
SRR1960102	Agona		I	B	f,g,s	-	329	1,4,[5],12	B	f,g,s	-	Agona	Agona|Budapest|Derby	Agona	SRR1960102	I	B	f,g,s	-	Agona	PASS	1	1	1	1	1	Type 0: Full Match
SRR1960198	Agona		I	B	f,g,s	-	330	1,4,[5],12	B	f,g,s	-	Agona	Agona|Budapest|Derby	Agona	SRR1960198	I	B	f,g,s	-	Agona	PASS	1	1	1	1	1	Type 0: Full Match
SRR1960203	Agona		I	B	f,g,s	-	330	1,4,[5],12	B	f,g,s	-	Agona	Agona|Budapest|Derby	Agona	SRR1960203	I	B	f,g,s	-	Agona	PASS	1	1	1	1	1	Type 0: Full Match
SRR1960258	Agona		I	B	f,g,s	-	330	1,4,[5],12	B	f,g,s	-	Agona	Agona|Budapest|Derby	Agona	SRR1960258	I	B	f,g,s	-	Agona	PASS	1	1	1	1	1	Type 0: Full Match
SRR1960632	Agona		I	B	f,g,s	-	330	1,4,[5],12	B	f,g,s	-	Agona	Agona|Budapest|Derby	Agona	SRR1960632	I	B	f,g,s	-	Agona	PASS	1	1	1	1	1	Type 0: Full Match
SRR1961504	Agona		I	B	f,g,s	-	330	1,4,[5],12	B	f,g,s	-	Agona	Agona|Budapest|Derby	Agona	SRR1961504	I	B	f,g,s	-	Agona	PASS	1	1	1	1	1	Type 0: Full Match
SRR1962560	Agona		I	B	f,g,s	-	330	1,4,[5],12	B	f,g,s	-	Agona	Agona|Budapest|Derby	Agona	SRR1962560	I	B	f,g,s	-	Agona	PASS	1	1	1	1	1	Type 0: Full Match
SRR1965065	Agona		I	B	f,g,s	-	330	1,4,[5],12	B	f,g,s	-	Agona	Agona|Budapest|Derby	Agona	SRR1965065	I	B	f,g,s	-	Agona	PASS	1	1	1	1	1	Type 0: Full Match
SRR1965070	Agona		I	B	f,g,s	-	330	1,4,[5],12	B	f,g,s	-	Agona	Agona|Budapest|Derby	Agona	SRR1965070	I	B	f,g,s	-	Agona	PASS	1	1	1	1	1	Type 0: Full Match
SRR1965227	Agona		I	B	f,g,s	-	330	1,4,[5],12	B	f,g,s	-	Agona	Agona|Budapest|Derby	Agona	SRR1965227	I	B	f,g,s	-	Agona	PASS	1	1	1	1	1	Type 0: Full Match
SRR1965332	Agona		I	B	f,g,s	-	330	1,4,[5],12	B	f,g,s	-	Agona	Agona|Budapest|Derby	Agona	SRR1965332	I	B	f,g,s	-	Agona	PASS	1	1	1	1	1	Type 0: Full Match
SRR1965381	Agona		I	B	f,g,s	-	330	1,4,[5],12	B	f,g,s	-	Agona	Agona|Budapest|Derby	Agona	SRR1965381	I	B	f,g,s	-	Agona	PASS	1	1	1	1	1	Type 0: Full Match
SRR1965426	Agona		I	B	f,g,s	-	330	1,4,[5],12	B	f,g,s	-	Agona	Agona|Budapest|Derby	Agona	SRR1965426	I	B	f,g,s	-	Agona	PASS	1	1	1	1	1	Type 0: Full Match
SRR1965449	Agona		I	B	f,g,s	-	330	1,4,[5],12	B	f,g,s	-	Agona	Agona|Budapest|Derby	Agona	SRR1965449	I	B	f,g,s	-	Agona	PASS	1	1	1	1	1	Type 0: Full Match
SRR1965511	Agona		I	B	f,g,s	-	330	1,4,[5],12	B	f,g,s	-	Agona	Agona|Budapest|Derby	Agona	SRR1965511	I	B	f,g,s	-	Agona	PASS	1	1	1	1	1	Type 0: Full Match
SRR1965536	Agona		I	B	f,g,s	-	330	1,4,[5],12	B	f,g,s	-	Agona	Agona|Budapest|Derby	Agona	SRR1965536	I	B	f,g,s	-	Agona	PASS	1	1	1	1	1	Type 0: Full Match
SRR1965544	Agona		I	B	f,g,s	-	330	1,4,[5],12	B	f,g,s	-	Agona	Agona|Budapest|Derby	Agona	SRR1965544	I	B	f,g,s	-	Agona	PASS	1	1	1	1	1	Type 0: Full Match
SRR1965605	Agona		I	B	f,g,s	-	330	1,4,[5],12	B	f,g,s	-	Agona	Agona|Budapest|Derby	Agona	SRR1965605	I	B	f,g,s	-	Agona	PASS	1	1	1	1	1	Type 0: Full Match
SRR1965608	Agona		I	B	f,g,s	-	330	1,4,[5],12	B	f,g,s	-	Agona	Agona|Budapest|Derby	Agona	SRR1965608	I	B	f,g,s	-	Agona	PASS	1	1	1	1	1	Type 0: Full Match
SRR1965650	Agona		I	B	f,g,s	-	330	1,4,[5],12	B	f,g,s	-	Agona	Agona|Budapest|Derby	Agona	SRR1965650	I	B	f,g,s	-	Agona	PASS	1	1	1	1	1	Type 0: Full Match
SRR1965714	Agona		I	B	f,g,s	-	330	1,4,[5],12	B	f,g,s	-	Agona	Agona|Budapest|Derby	Agona	SRR1965714	I	B	f,g,s	-	Agona	PASS	1	1	1	1	1	Type 0: Full Match
SRR1965921	Agona		I	B	f,g,s	-	330	1,4,[5],12	B	f,g,s	-	Agona	Agona|Budapest|Derby	Agona	SRR1965921	I	B	f,g,s	-	Agona	PASS	1	1	1	1	1	Type 0: Full Match
SRR1966163	Agona		I	B	f,g,s	-	330	1,4,[5],12	B	f,g,s	-	Agona	Agona|Budapest|Derby	Agona	SRR1966163	I	B	f,g,s	-	Agona	PASS	1	1	1	1	1	Type 0: Full Match
SRR1966244	Agona		I	B	f,g,s	-	330	1,4,[5],12	B	f,g,s	-	Agona	Agona|Budapest|Derby	Agona	SRR1966244	I	B	f,g,s	-	Agona	PASS	1	1	1	1	1	Type 0: Full Match
SRR1966246	Agona		I	B	f,g,s	-	330	1,4,[5],12	B	f,g,s	-	Agona	Agona|Budapest|Derby	Agona	SRR1966246	I	B	f,g,s	-	Agona	PASS	1	1	1	1	1	Type 0: Full Match
SRR1966285	Agona		I	B	f,g,s	-	330	1,4,[5],12	B	f,g,s	-	Agona	Agona|Budapest|Derby	Agona	SRR1966285	I	B	f,g,s	-	Agona	PASS	1	1	1	1	1	Type 0: Full Match
SRR1966323	Agona		I	B	f,g,s	-	330	1,4,[5],12	B	f,g,s	-	Agona	Agona|Budapest|Derby	Agona	SRR1966323	I	B	f,g,s	-	Agona	PASS	1	1	1	1	1	Type 0: Full Match
SRR1966384	Agona		I	B	f,g,s	-	330	1,4,[5],12	B	f,g,s	-	Agona	Agona|Budapest|Derby	Agona	SRR1966384	I	B	f,g,s	-	Agona	PASS	1	1	1	1	1	Type 0: Full Match
SRR1966395	Agona		I	B	f,g,s	-	330	1,4,[5],12	B	f,g,s	-	Agona	Agona|Budapest|Derby	Agona	SRR1966395	I	B	f,g,s	-	Agona	PASS	1	1	1	1	1	Type 0: Full Match
SRR1966428	Agona		I	B	f,g,s	-	330	1,4,[5],12	B	f,g,s	-	Agona	Agona|Budapest|Derby	Agona	SRR1966428	I	B	f,g,s	-	Agona	PASS	1	1	1	1	1	Type 0: Full Match
SRR1966445	Agona		I	B	f,g,s	-	330	1,4,[5],12	B	f,g,s	-	Agona	Agona|Budapest|Derby	Agona	SRR1966445	I	B	f,g,s	-	Agona	PASS	1	1	1	1	1	Type 0: Full Match
SRR1966562	Agona		I	B	f,g,s	-	330	1,4,[5],12	B	f,g,s	-	Agona	Agona|Budapest|Derby	Agona	SRR1966562	I	B	f,g,s	-	Agona	PASS	1	1	1	1	1	Type 0: Full Match
SRR1966958	Agona		I	B	f,g,s	-	330	1,4,[5],12	B	f,g,s	-	Agona	Agona|Budapest|Derby	Agona	SRR1966958	I	B	f,g,s	-	Agona	PASS	1	1	1	1	1	Type 0: Full Match
SRR1967095	Agona		I	B	f,g,s	-	330	1,4,[5],12	B	f,g,s	-	Agona	Agona|Budapest|Derby	Agona	SRR1967095	I	B	f,g,s	-	Agona	PASS	1	1	1	1	1	Type 0: Full Match
SRR1967220	Agona		I	B	f,g,s	-	329	1,4,[5],12	B	f,g,s	-	Agona	Agona|Budapest|Derby	Agona	SRR1967220	I	B	f,g,s	-	Agona	PASS	1	1	1	1	1	Type 0: Full Match
SRR1967305	Agona		I	B	f,g,s	-	330	1,4,[5],12	B	f,g,s	-	Agona	Agona|Budapest|Derby	Agona	SRR1967305	I	B	f,g,s	-	Agona	PASS	1	1	1	1	1	Type 0: Full Match
SRR1967308	Agona		I	B	f,g,s	-	330	1,4,[5],12	B	f,g,s	-	Agona	Agona|Budapest|Derby	Agona	SRR1967308	I	B	f,g,s	-	Agona	PASS	1	1	1	1	1	Type 0: Full Match
SRR1967314	Agona		I	B	f,g,s	-	330	1,4,[5],12	B	f,g,s	-	Agona	Agona|Budapest|Derby	Agona	SRR1967314	I	B	f,g,s	-	Agona	PASS	1	1	1	1	1	Type 0: Full Match
SRR1967315	Agona		I	B	f,g,s	-	330	1,4,[5],12	B	f,g,s	-	Agona	Agona|Budapest|Derby	Agona	SRR1967315	I	B	f,g,s	-	Agona	PASS	1	1	1	1	1	Type 0: Full Match
SRR1967369	Agona		I	B	f,g,s	-	330	1,4,[5],12	B	f,g,s	-	Agona	Agona|Budapest|Derby	Agona	SRR1967369	I	B	f,g,s	-	Agona	PASS	1	1	1	1	1	Type 0: Full Match
SRR1967392	Agona		I	B	f,g,s	-	330	1,4,[5],12	B	f,g,s	-	Agona	Agona|Budapest|Derby	Agona	SRR1967392	I	B	f,g,s	-	Agona	PASS	1	1	1	1	1	Type 0: Full Match
SRR1967446	Agona		I	B	f,g,s	-	330	1,4,[5],12	B	f,g,s	-	Agona	Agona|Budapest|Derby	Agona	SRR1967446	I	B	f,g,s	-	Agona	PASS	1	1	1	1	1	Type 0: Full Match
SRR1967573	Agona		I	B	f,g,s	-	329	1,4,[5],12	B	f,g,s	-	Agona	Agona|Budapest|Derby	Agona	SRR1967573	I	B	f,g,s	-	Agona	PASS	1	1	1	1	1	Type 0: Full Match
SRR1967602	Agona		I	B	f,g,s	-	330	1,4,[5],12	B	f,g,s	-	Agona	Agona|Budapest|Derby	Agona	SRR1967602	I	B	f,g,s	-	Agona	PASS	1	1	1	1	1	Type 0: Full Match
SRR1967680	Agona		I	B	f,g,s	-	330	1,4,[5],12	B	f,g,s	-	Agona	Agona|Budapest|Derby	Agona	SRR1967680	I	B	f,g,s	-	Agona	PASS	1	1	1	1	1	Type 0: Full Match
SRR1967797	Agona		I	B	f,g,s	-	330	1,4,[5],12	B	f,g,s	-	Agona	Agona|Budapest|Derby	Agona	SRR1967797	I	B	f,g,s	-	Agona	PASS	1	1	1	1	1	Type 0: Full Match
SRR1967871	Agona		I	B	f,g,s	-	330	1,4,[5],12	B	f,g,s	-	Agona	Agona|Budapest|Derby	Agona	SRR1967871	I	B	f,g,s	-	Agona	PASS	1	1	1	1	1	Type 0: Full Match
SRR1967972	Agona		I	B	f,g,s	-	330	1,4,[5],12	B	f,g,s	-	Agona	Agona|Budapest|Derby	Agona	SRR1967972	I	B	f,g,s	-	Agona	PASS	1	1	1	1	1	Type 0: Full Match
SRR1968076	Agona		I	B	f,g,s	-	330	1,4,[5],12	B	f,g,s	-	Agona	Agona|Budapest|Derby	Agona	SRR1968076	I	B	f,g,s	-	Agona	PASS	1	1	1	1	1	Type 0: Full Match
SRR1968304	Agona		I	B	f,g,s	-	329	1,4,[5],12	B	f,g,s	-	Agona	Agona|Budapest|Derby	Agona	SRR1968304	I	B	f,g,s	-	Agona	PASS	1	1	1	1	1	Type 0: Full Match
SRR1968372	Agona		I	B	f,g,s	-	330	1,4,[5],12	B	f,g,s	-	Agona	Agona|Budapest|Derby	Agona	SRR1968372	I	B	f,g,s	-	Agona	PASS	1	1	1	1	1	Type 0: Full Match
SRR1968402	Agona		I	B	f,g,s	-	330	1,4,[5],12	B	f,g,s	-	Agona	Agona|Budapest|Derby	Agona	SRR1968402	I	B	f,g,s	-	Agona	PASS	1	1	1	1	1	Type 0: Full Match
SRR1968547	Agona		I	B	f,g,s	-	330	1,4,[5],12	B	f,g,s	-	Agona	Agona|Budapest|Derby	Agona	SRR1968547	I	B	f,g,s	-	Agona	PASS	1	1	1	1	1	Type 0: Full Match
SRR1968596	Agona		I	B	f,g,s	-	330	1,4,[5],12	B	f,g,s	-	Agona	Agona|Budapest|Derby	Agona	SRR1968596	I	B	f,g,s	-	Agona	PASS	1	1	1	1	1	Type 0: Full Match
SRR1968708	Agona		I	B	f,g,s	-	330	1,4,[5],12	B	f,g,s	-	Agona	Agona|Budapest|Derby	Agona	SRR1968708	I	B	f,g,s	-	Agona	PASS	1	1	1	1	1	Type 0: Full Match
SRR1968955	Agona		I	B	f,g,s	-	330	1,4,[5],12	B	f,g,s	-	Agona	Agona|Budapest|Derby	Agona	SRR1968955	I	B	f,g,s	-	Agona	PASS	1	1	1	1	1	Type 0: Full Match
SRR1968957	Agona		I	B	f,g,s	-	330	1,4,[5],12	B	f,g,s	-	Agona	Agona|Budapest|Derby	Agona	SRR1968957	I	B	f,g,s	-	Agona	PASS	1	1	1	1	1	Type 0: Full Match
SRR1969009	Agona		I	B	f,g,s	-	330	1,4,[5],12	B	f,g,s	-	Agona	Agona|Budapest|Derby	Agona	SRR1969009	I	B	f,g,s	-	Agona	PASS	1	1	1	1	1	Type 0: Full Match
SRR1969049	Agona		I	B	f,g,s	-	329	1,4,[5],12	B	f,g,s	-	Agona	Agona|Budapest|Derby	Agona	SRR1969049	I	B	f,g,s	-	Agona	PASS	1	1	1	1	1	Type 0: Full Match
SRR1969099	Agona		I	B	f,g,s	-	330	1,4,[5],12	B	f,g,s	-	Agona	Agona|Budapest|Derby	Agona	SRR1969099	I	B	f,g,s	-	Agona	PASS	1	1	1	1	1	Type 0: Full Match
SRR1969220	Agona		I	B	f,g,s	-	330	1,4,[5],12	B	f,g,s	-	Agona	Agona|Budapest|Derby	Agona	SRR1969220	I	B	f,g,s	-	Agona	PASS	1	1	1	1	1	Type 0: Full Match
SRR1969296	Agona		I	B	f,g,s	-	330	1,4,[5],12	B	f,g,s	-	Agona	Agona|Budapest|Derby	Agona	SRR1969296	I	B	f,g,s	-	Agona	PASS	1	1	1	1	1	Type 0: Full Match
SRR1969362	Agona		I	B	f,g,s	-	330	1,4,[5],12	B	f,g,s	-	Agona	Agona|Budapest|Derby	Agona	SRR1969362	I	B	f,g,s	-	Agona	PASS	1	1	1	1	1	Type 0: Full Match
SRR1969423	Agona		I	B	f,g,s	-	330	1,4,[5],12	B	f,g,s	-	Agona	Agona|Budapest|Derby	Agona	SRR1969423	I	B	f,g,s	-	Agona	PASS	1	1	1	1	1	Type 0: Full Match
SRR1969455	Agona		I	B	f,g,s	-	330	1,4,[5],12	B	f,g,s	-	Agona	Agona|Budapest|Derby	Agona	SRR1969455	I	B	f,g,s	-	Agona	PASS	1	1	1	1	1	Type 0: Full Match
SRR1969582	Agona		I	B	f,g,s	-	329	1,4,[5],12	B	f,g,s	-	Agona	Agona|Budapest|Derby	Agona	SRR1969582	I	B	f,g,s	-	Agona	PASS	1	1	1	1	1	Type 0: Full Match
SRR1969633	Agona		I	B	f,g,s	-	330	1,4,[5],12	B	f,g,s	-	Agona	Agona|Budapest|Derby	Agona	SRR1969633	I	B	f,g,s	-	Agona	PASS	1	1	1	1	1	Type 0: Full Match
SRR1969644	Agona		I	B	f,g,s	-	330	1,4,[5],12	B	f,g,s	-	Agona	Agona|Budapest|Derby	Agona	SRR1969644	I	B	f,g,s	-	Agona	PASS	1	1	1	1	1	Type 0: Full Match
SRR1969792	Agona		I	B	f,g,s	-	330	1,4,[5],12	B	f,g,s	-	Agona	Agona|Budapest|Derby	Agona	SRR1969792	I	B	f,g,s	-	Agona	PASS	1	1	1	1	1	Type 0: Full Match
SRR1969818	Agona		I	B	f,g,s	-	330	1,4,[5],12	B	f,g,s	-	Agona	Agona|Budapest|Derby	Agona	SRR1969818	I	B	f,g,s	-	Agona	PASS	1	1	1	1	1	Type 0: Full Match
SRR1969915	Agona		I	B	f,g,s	-	330	1,4,[5],12	B	f,g,s	-	Agona	Agona|Budapest|Derby	Agona	SRR1969915	I	B	f,g,s	-	Agona	PASS	1	1	1	1	1	Type 0: Full Match
SRR1970259	Agona		I	B	f,g,s	-	330	1,4,[5],12	B	f,g,s	-	Agona	Agona|Budapest|Derby	Agona	SRR1970259	I	B	f,g,s	-	Agona	PASS	1	1	1	1	1	Type 0: Full Match
SRR1981678	Agona		I	B	f,g,s	-	330	1,4,[5],12	B	f,g,s	-	Agona	Agona|Budapest|Derby	Agona	SRR1981678	I	B	f,g,s	-	Agona	PASS	1	1	1	1	1	Type 0: Full Match
SRR1995524	Agona		I	B	f,g,s	-	330	1,4,[5],12	B	f,g,s	-	Agona	Agona|Budapest|Derby	Agona	SRR1995524	I	B	f,g,s	-	Agona	PASS	1	1	1	1	1	Type 0: Full Match
SRR2002470	Agona		I	B	f,g,s	-	330	1,4,[5],12	B	f,g,s	-	Agona	Agona|Budapest|Derby	Agona	SRR2002470	I	B	f,g,s	-	Agona	PASS	1	1	1	1	1	Type 0: Full Match
SRR2011411	Agona		I	B	f,g,s	-	330	1,4,[5],12	B	f,g,s	-	Agona	Agona|Budapest|Derby	Agona	SRR2011411	I	B	f,g,s	-	Agona	PASS	1	1	1	1	1	Type 0: Full Match
SRR2053315	Agona		I	B	f,g,s	-	330	1,4,[5],12	B	f,g,s	-	Agona	Agona|Budapest|Derby	Agona	SRR2053315	I	B	f,g,s	-	Agona	PASS	1	1	1	1	1	Type 0: Full Match
SRR2053331	Agona		I	B	f,g,s	-	330	1,4,[5],12	B	f,g,s	-	Agona	Agona|Budapest|Derby	Agona	SRR2053331	I	B	f,g,s	-	Agona	PASS	1	1	1	1	1	Type 0: Full Match
SRR2054130	Agona		I	B	f,g,s	-	330	1,4,[5],12	B	f,g,s	-	Agona	Agona|Budapest|Derby	Agona	SRR2054130	I	B	f,g,s	-	Agona	PASS	1	1	1	1	1	Type 0: Full Match
SRR2077408	Agona		I	B	f,g,s	-	330	1,4,[5],12	B	f,g,s	-	Agona	Agona|Budapest|Derby	Agona	SRR2077408	I	B	f,g,s	-	Agona	PASS	1	1	1	1	1	Type 0: Full Match
SRR2096545	Agona		I	B	f,g,s	-	330	1,4,[5],12	B	f,g,s	-	Agona	Agona|Budapest|Derby	Agona	SRR2096545	I	B	f,g,s	-	Agona	PASS	1	1	1	1	1	Type 0: Full Match
SRR2096613	Agona		I	B	f,g,s	-	330	1,4,[5],12	B	f,g,s	-	Agona	Agona|Budapest|Derby	Agona	SRR2096613	I	B	f,g,s	-	Agona	PASS	1	1	1	1	1	Type 0: Full Match
SRR2143363	Agona		I	B	f,g,s	-	330	1,4,[5],12	B	f,g,s	-	Agona	Agona|Budapest|Derby	Agona	SRR2143363	I	B	f,g,s	-	Agona	PASS	1	1	1	1	1	Type 0: Full Match
SRR2143498	Agona		I	B	f,g,s	-	330	1,4,[5],12	B	f,g,s	-	Agona	Agona|Budapest|Derby	Agona	SRR2143498	I	B	f,g,s	-	Agona	PASS	1	1	1	1	1	Type 0: Full Match
SRR2156498	Agona		I	B	f,g,s	-	330	1,4,[5],12	B	f,g,s	-	Agona	Agona|Budapest|Derby	Agona	SRR2156498	I	B	f,g,s	-	Agona	PASS	1	1	1	1	1	Type 0: Full Match
SRR2174160	Agona		I	B	f,g,s	-	330	1,4,[5],12	B	f,g,s	-	Agona	Agona|Budapest|Derby	Agona	SRR2174160	I	B	f,g,s	-	Agona	PASS	1	1	1	1	1	Type 0: Full Match
SRR2239742	Agona		I	B	f,g,s	-	330	1,4,[5],12	B	f,g,s	-	Agona	Agona|Budapest|Derby	Agona	SRR2239742	I	B	f,g,s	-	Agona	PASS	1	1	1	1	1	Type 0: Full Match
SRR2533328	Agona		I	B	f,g,s	-	330	1,4,[5],12	B	f,g,s	-	Agona	Agona|Budapest|Derby	Agona	SRR2533328	I	B	f,g,s	-	Agona	PASS	1	1	1	1	1	Type 0: Full Match
SRR2533489	Agona		I	B	f,g,s	-	330	1,4,[5],12	B	f,g,s	-	Agona	Agona|Budapest|Derby	Agona	SRR2533489	I	B	f,g,s	-	Agona	PASS	1	1	1	1	1	Type 0: Full Match
SRR2533557	Agona		I	B	f,g,s	-	330	1,4,[5],12	B	f,g,s	-	Agona	Agona|Budapest|Derby	Agona	SRR2533557	I	B	f,g,s	-	Agona	PASS	1	1	1	1	1	Type 0: Full Match
SRR2534082	Agona		I	B	f,g,s	-	330	1,4,[5],12	B	f,g,s	-	Agona	Agona|Budapest|Derby	Agona	SRR2534082	I	B	f,g,s	-	Agona	PASS	1	1	1	1	1	Type 0: Full Match
SRR2534087	Agona		I	B	f,g,s	-	330	1,4,[5],12	B	f,g,s	-	Agona	Agona|Budapest|Derby	Agona	SRR2534087	I	B	f,g,s	-	Agona	PASS	1	1	1	1	1	Type 0: Full Match
SRR2542496	Agona		I	B	f,g,s	-	330	1,4,[5],12	B	f,g,s	-	Agona	Agona|Budapest|Derby	Agona	SRR2542496	I	B	f,g,s	-	Agona	PASS	1	1	1	1	1	Type 0: Full Match
SRR2566901	Agona		I	B	f,g,s	-	330	1,4,[5],12	B	f,g,s	-	Agona	Agona|Budapest|Derby	Agona	SRR2566901	I	B	f,g,s	-	Agona	PASS	1	1	1	1	1	Type 0: Full Match
SRR2567058	Agona		I	B	f,g,s	-	330	1,4,[5],12	B	f,g,s	-	Agona	Agona|Budapest|Derby	Agona	SRR2567058	I	B	f,g,s	-	Agona	PASS	1	1	1	1	1	Type 0: Full Match
SRR2567072	Agona		I	B	f,g,s	-	330	1,4,[5],12	B	f,g,s	-	Agona	Agona|Budapest|Derby	Agona	SRR2567072	I	B	f,g,s	-	Agona	PASS	1	1	1	1	1	Type 0: Full Match
SRR2583946	Agona		I	B	f,g,s	-	330	1,4,[5],12	B	f,g,s	-	Agona	Agona|Budapest|Derby	Agona	SRR2583946	I	B	f,g,s	-	Agona	PASS	1	1	1	1	1	Type 0: Full Match
SRR2583956	Agona		I	B	f,g,s	-	330	1,4,[5],12	B	f,g,s	-	Agona	Agona|Budapest|Derby	Agona	SRR2583956	I	B	f,g,s	-	Agona	PASS	1	1	1	1	1	Type 0: Full Match
SRR2670719	Agona		I	B	f,g,s	-	330	1,4,[5],12	B	f,g,s	-	Agona	Agona|Budapest|Derby	Agona	SRR2670719	I	B	f,g,s	-	Agona	PASS	1	1	1	1	1	Type 0: Full Match
SRR2911770	Agona		I	B	f,g,s	-	330	1,4,[5],12	B	f,g,s	-	Agona	Agona|Budapest|Derby	Agona	SRR2911770	I	B	f,g,s	-	Agona	PASS	1	1	1	1	1	Type 0: Full Match
SRR2954365	Agona		I	B	f,g,s	-	330	1,4,[5],12	B	f,g,s	-	Agona	Agona|Budapest|Derby	Agona	SRR2954365	I	B	f,g,s	-	Agona	PASS	1	1	1	1	1	Type 0: Full Match
SRR2962652	Agona		I	B	f,g,s	-	330	1,4,[5],12	B	f,g,s	-	Agona	Agona|Budapest|Derby	Agona	SRR2962652	I	B	f,g,s	-	Agona	PASS	1	1	1	1	1	Type 0: Full Match
SRR2962897	Agona		I	B	f,g,s	-	330	1,4,[5],12	B	f,g,s	-	Agona	Agona|Budapest|Derby	Agona	SRR2962897	I	B	f,g,s	-	Agona	PASS	1	1	1	1	1	Type 0: Full Match
SRR2973726	Agona		I	B	f,g,s	-	330	1,4,[5],12	B	f,g,s	-	Agona	Agona|Budapest|Derby	Agona	SRR2973726	I	B	f,g,s	-	Agona	PASS	1	1	1	1	1	Type 0: Full Match
SRR2973732	Agona		I	B	f,g,s	-	330	1,4,[5],12	B	f,g,s	-	Agona	Agona|Budapest|Derby	Agona	SRR2973732	I	B	f,g,s	-	Agona	PASS	1	1	1	1	1	Type 0: Full Match
SRR2976779	Agona		I	B	f,g,s	-	330	1,4,[5],12	B	f,g,s	-	Agona	Agona|Budapest|Derby	Agona	SRR2976779	I	B	f,g,s	-	Agona	PASS	1	1	1	1	1	Type 0: Full Match
SRR2976800	Agona		I	B	f,g,s	-	330	1,4,[5],12	B	f,g,s	-	Agona	Agona|Budapest|Derby	Agona	SRR2976800	I	B	f,g,s	-	Agona	PASS	1	1	1	1	1	Type 0: Full Match
SRR2976803	Agona		I	B	f,g,s	-	330	1,4,[5],12	B	f,g,s	-	Agona	Agona|Budapest|Derby	Agona	SRR2976803	I	B	f,g,s	-	Agona	PASS	1	1	1	1	1	Type 0: Full Match
SRR2976818	Agona		I	B	f,g,s	-	330	1,4,[5],12	B	f,g,s	-	Agona	Agona|Budapest|Derby	Agona	SRR2976818	I	B	f,g,s	-	Agona	PASS	1	1	1	1	1	Type 0: Full Match
SRR3000029	Agona		I	B	f,g,s	-	330	1,4,[5],12	B	f,g,s	-	Agona	Agona|Budapest|Derby	Agona	SRR3000029	I	B	f,g,s	-	Agona	PASS	1	1	1	1	1	Type 0: Full Match
SRR3000043	Agona		I	B	f,g,s	-	330	1,4,[5],12	B	f,g,s	-	Agona	Agona|Budapest|Derby	Agona	SRR3000043	I	B	f,g,s	-	Agona	PASS	1	1	1	1	1	Type 0: Full Match
SRR3048527	Agona		I	B	f,g,s	-	330	1,4,[5],12	B	f,g,s	-	Agona	Agona|Budapest|Derby	Agona	SRR3048527	I	B	f,g,s	-	Agona	PASS	1	1	1	1	1	Type 0: Full Match
SRR3048845	Agona		I	B	f,g,s	-	330	1,4,[5],12	B	f,g,s	-	Agona	Agona|Budapest|Derby	Agona	SRR3048845	I	B	f,g,s	-	Agona	PASS	1	1	1	1	1	Type 0: Full Match
SRR3049036	Agona		I	B	f,g,s	-	330	1,4,[5],12	B	f,g,s	-	Agona	Agona|Budapest|Derby	Agona	SRR3049036	I	B	f,g,s	-	Agona	PASS	1	1	1	1	1	Type 0: Full Match
SRR3049175	Agona		I	B	f,g,s	-	330	1,4,[5],12	B	f,g,s	-	Agona	Agona|Budapest|Derby	Agona	SRR3049175	I	B	f,g,s	-	Agona	PASS	1	1	1	1	1	Type 0: Full Match
SRR3049210	Agona		I	B	f,g,s	-	330	1,4,[5],12	B	f,g,s	-	Agona	Agona|Budapest|Derby	Agona	SRR3049210	I	B	f,g,s	-	Agona	PASS	1	1	1	1	1	Type 0: Full Match
SRR3049312	Agona		I	B	f,g,s	-	329	1,4,[5],12	B	f,g,s	-	Agona	Agona|Budapest|Derby	Agona	SRR3049312	I	B	f,g,s	-	Agona	PASS	1	1	1	1	1	Type 0: Full Match
SRR3049315	Agona		I	B	f,g,s	-	330	1,4,[5],12	B	f,g,s	-	Agona	Agona|Budapest|Derby	Agona	SRR3049315	I	B	f,g,s	-	Agona	PASS	1	1	1	1	1	Type 0: Full Match
SRR3049338	Agona		I	B	f,g,s	-	330	1,4,[5],12	B	f,g,s	-	Agona	Agona|Budapest|Derby	Agona	SRR3049338	I	B	f,g,s	-	Agona	PASS	1	1	1	1	1	Type 0: Full Match
SRR3049439	Agona		I	B	f,g,s	-	330	1,4,[5],12	B	f,g,s	-	Agona	Agona|Budapest|Derby	Agona	SRR3049439	I	B	f,g,s	-	Agona	PASS	1	1	1	1	1	Type 0: Full Match
SRR3049449	Agona		I	B	f,g,s	-	330	1,4,[5],12	B	f,g,s	-	Agona	Agona|Budapest|Derby	Agona	SRR3049449	I	B	f,g,s	-	Agona	PASS	1	1	1	1	1	Type 0: Full Match
SRR3049465	Agona		I	B	f,g,s	-	330	1,4,[5],12	B	f,g,s	-	Agona	Agona|Budapest|Derby	Agona	SRR3049465	I	B	f,g,s	-	Agona	PASS	1	1	1	1	1	Type 0: Full Match
SRR3049606	Agona		I	B	f,g,s	-	329	1,4,[5],12	B	f,g,s	-	Agona	Agona|Budapest|Derby	Agona	SRR3049606	I	B	f,g,s	-	Agona	PASS	1	1	1	1	1	Type 0: Full Match
SRR3049639	Agona		I	B	f,g,s	-	330	1,4,[5],12	B	f,g,s	-	Agona	Agona|Budapest|Derby	Agona	SRR3049639	I	B	f,g,s	-	Agona	PASS	1	1	1	1	1	Type 0: Full Match
SRR3049641	Agona		I	B	f,g,s	-	330	1,4,[5],12	B	f,g,s	-	Agona	Agona|Budapest|Derby	Agona	SRR3049641	I	B	f,g,s	-	Agona	PASS	1	1	1	1	1	Type 0: Full Match
SRR3049903	Agona		I	B	f,g,s	-	330	1,4,[5],12	B	f,g,s	-	Agona	Agona|Budapest|Derby	Agona	SRR3049903	I	B	f,g,s	-	Agona	PASS	1	1	1	1	1	Type 0: Full Match
SRR3062416	Agona		I	B	f,g,s	-	330	1,4,[5],12	B	f,g,s	-	Agona	Agona|Budapest|Derby	Agona	SRR3062416	I	B	f,g,s	-	Agona	PASS	1	1	1	1	1	Type 0: Full Match
SRR3062687	Agona		I	B	f,g,s	-	330	1,4,[5],12	B	f,g,s	-	Agona	Agona|Budapest|Derby	Agona	SRR3062687	I	B	f,g,s	-	Agona	PASS	1	1	1	1	1	Type 0: Full Match
SRR3096097	Agona		I	B	f,g,s	-	330	1,4,[5],12	B	f,g,s	-	Agona	Agona|Budapest|Derby	Agona	SRR3096097	I	B	f,g,s	-	Agona	PASS	1	1	1	1	1	Type 0: Full Match
SRR3098664	Agona		I	B	f,g,s	-	330	1,4,[5],12	B	f,g,s	-	Agona	Agona|Budapest|Derby	Agona	SRR3098664	I	B	f,g,s	-	Agona	PASS	1	1	1	1	1	Type 0: Full Match
SRR3110328	Agona		I	B	f,g,s	-	330	1,4,[5],12	B	f,g,s	-	Agona	Agona|Budapest|Derby	Agona	SRR3110328	I	B	f,g,s	-	Agona	PASS	1	1	1	1	1	Type 0: Full Match
SRR3110331	Agona		I	B	f,g,s	-	330	1,4,[5],12	B	f,g,s	-	Agona	Agona|Budapest|Derby	Agona	SRR3110331	I	B	f,g,s	-	Agona	PASS	1	1	1	1	1	Type 0: Full Match
SRR3115184	Agona		I	B	f,g,s	-	330	1,4,[5],12	B	f,g,s	-	Agona	Agona|Budapest|Derby	Agona	SRR3115184	I	B	f,g,s	-	Agona	PASS	1	1	1	1	1	Type 0: Full Match
SRR3122693	Agona		I	B	f,g,s	-	330	1,4,[5],12	B	f,g,s	-	Agona	Agona|Budapest|Derby	Agona	SRR3122693	I	B	f,g,s	-	Agona	PASS	1	1	1	1	1	Type 0: Full Match
SRR3148240	Agona		I	B	f,g,s	-	330	1,4,[5],12	B	f,g,s	-	Agona	Agona|Budapest|Derby	Agona	SRR3148240	I	B	f,g,s	-	Agona	PASS	1	1	1	1	1	Type 0: Full Match
SRR3159939	Agona		I	B	f,g,s	-	327	1,4,[5],12	B	f,g,s	-	Agona	Agona|Budapest|Derby	Agona	SRR3159939	I	B	f,g,s	-	Agona	PASS	1	1	1	1	1	Type 0: Full Match
SRR3173515	Agona		I	B	f,g,s	-	330	1,4,[5],12	B	f,g,s	-	Agona	Agona|Budapest|Derby	Agona	SRR3173515	I	B	f,g,s	-	Agona	PASS	1	1	1	1	1	Type 0: Full Match
SRR3185220	Agona		I	B	f,g,s	-	329	1,4,[5],12	B	f,g,s	-	Agona	Agona|Budapest|Derby	Agona	SRR3185220	I	B	f,g,s	-	Agona	PASS	1	1	1	1	1	Type 0: Full Match
SRR3185221	Agona		I	B	f,g,s	-	330	1,4,[5],12	B	f,g,s	-	Agona	Agona|Budapest|Derby	Agona	SRR3185221	I	B	f,g,s	-	Agona	PASS	1	1	1	1	1	Type 0: Full Match
SRR3185222	Agona		I	B	f,g,s	-	330	1,4,[5],12	B	f,g,s	-	Agona	Agona|Budapest|Derby	Agona	SRR3185222	I	B	f,g,s	-	Agona	PASS	1	1	1	1	1	Type 0: Full Match
SRR3205945	Agona		I	B	f,g,s	-	330	1,4,[5],12	B	f,g,s	-	Agona	Agona|Budapest|Derby	Agona	SRR3205945	I	B	f,g,s	-	Agona	PASS	1	1	1	1	1	Type 0: Full Match
SRR3205951	Agona		I	B	f,g,s	-	330	1,4,[5],12	B	f,g,s	-	Agona	Agona|Budapest|Derby	Agona	SRR3205951	I	B	f,g,s	-	Agona	PASS	1	1	1	1	1	Type 0: Full Match
SRR3205952	Agona		I	B	f,g,s	-	330	1,4,[5],12	B	f,g,s	-	Agona	Agona|Budapest|Derby	Agona	SRR3205952	I	B	f,g,s	-	Agona	PASS	1	1	1	1	1	Type 0: Full Match
SRR3210445	Agona		I	B	f,g,s	-	330	1,4,[5],12	B	f,g,s	-	Agona	Agona|Budapest|Derby	Agona	SRR3210445	I	B	f,g,s	-	Agona	PASS	1	1	1	1	1	Type 0: Full Match
SRR3223092	Agona		I	B	f,g,s	-	330	1,4,[5],12	B	f,g,s	-	Agona	Agona|Budapest|Derby	Agona	SRR3223092	I	B	f,g,s	-	Agona	PASS	1	1	1	1	1	Type 0: Full Match
SRR3242350	Agona		I	B	f,g,s	-	330	1,4,[5],12	B	f,g,s	-	Agona	Agona|Budapest|Derby	Agona	SRR3242350	I	B	f,g,s	-	Agona	PASS	1	1	1	1	1	Type 0: Full Match
SRR3284678	Agona		I	B	f,g,s	-	330	1,4,[5],12	B	f,g,s	-	Agona	Agona|Budapest|Derby	Agona	SRR3284678	I	B	f,g,s	-	Agona	PASS	1	1	1	1	1	Type 0: Full Match
SRR3285108	Agona		I	B	f,g,s	-	330	1,4,[5],12	B	f,g,s	-	Agona	Agona|Budapest|Derby	Agona	SRR3285108	I	B	f,g,s	-	Agona	PASS	1	1	1	1	1	Type 0: Full Match
SRR3285450	Agona		I	B	f,g,s	-	330	1,4,[5],12	B	f,g,s	-	Agona	Agona|Budapest|Derby	Agona	SRR3285450	I	B	f,g,s	-	Agona	PASS	1	1	1	1	1	Type 0: Full Match
SRR3286732	Agona		I	B	f,g,s	-	330	1,4,[5],12	B	f,g,s	-	Agona	Agona|Budapest|Derby	Agona	SRR3286732	I	B	f,g,s	-	Agona	PASS	1	1	1	1	1	Type 0: Full Match
SRR3294536	Agona		I	B	f,g,s	-	330	1,4,[5],12	B	f,g,s	-	Agona	Agona|Budapest|Derby	Agona	SRR3294536	I	B	f,g,s	-	Agona	PASS	1	1	1	1	1	Type 0: Full Match
SRR3295643	Agona		I	B	f,g,s	-	330	1,4,[5],12	B	f,g,s	-	Agona	Agona|Budapest|Derby	Agona	SRR3295643	I	B	f,g,s	-	Agona	PASS	1	1	1	1	1	Type 0: Full Match
SRR3295655	Agona		I	B	f,g,s	-	330	1,4,[5],12	B	f,g,s	-	Agona	Agona|Budapest|Derby	Agona	SRR3295655	I	B	f,g,s	-	Agona	PASS	1	1	1	1	1	Type 0: Full Match
SRR3295669	Agona		I	B	f,g,s	-	330	1,4,[5],12	B	f,g,s	-	Agona	Agona|Budapest|Derby	Agona	SRR3295669	I	B	f,g,s	-	Agona	PASS	1	1	1	1	1	Type 0: Full Match
SRR3295676	Agona		I	B	f,g,s	-	330	1,4,[5],12	B	f,g,s	-	Agona	Agona|Budapest|Derby	Agona	SRR3295676	I	B	f,g,s	-	Agona	PASS	1	1	1	1	1	Type 0: Full Match
SRR3295706	Agona		I	B	f,g,s	-	330	1,4,[5],12	B	f,g,s	-	Agona	Agona|Budapest|Derby	Agona	SRR3295706	I	B	f,g,s	-	Agona	PASS	1	1	1	1	1	Type 0: Full Match
SRR3295722	Agona		I	B	f,g,s	-	330	1,4,[5],12	B	f,g,s	-	Agona	Agona|Budapest|Derby	Agona	SRR3295722	I	B	f,g,s	-	Agona	PASS	1	1	1	1	1	Type 0: Full Match
SRR3295728	Agona		I	B	f,g,s	-	330	1,4,[5],12	B	f,g,s	-	Agona	Agona|Budapest|Derby	Agona	SRR3295728	I	B	f,g,s	-	Agona	PASS	1	1	1	1	1	Type 0: Full Match
SRR3295732	Agona		I	B	f,g,s	-	330	1,4,[5],12	B	f,g,s	-	Agona	Agona|Budapest|Derby	Agona	SRR3295732	I	B	f,g,s	-	Agona	PASS	1	1	1	1	1	Type 0: Full Match
SRR3295743	Agona		I	B	f,g,s	-	330	1,4,[5],12	B	f,g,s	-	Agona	Agona|Budapest|Derby	Agona	SRR3295743	I	B	f,g,s	-	Agona	PASS	1	1	1	1	1	Type 0: Full Match
SRR3295750	Agona		I	B	f,g,s	-	330	1,4,[5],12	B	f,g,s	-	Agona	Agona|Budapest|Derby	Agona	SRR3295750	I	B	f,g,s	-	Agona	PASS	1	1	1	1	1	Type 0: Full Match
SRR3295753	Agona		I	B	f,g,s	-	330	1,4,[5],12	B	f,g,s	-	Agona	Agona|Budapest|Derby	Agona	SRR3295753	I	B	f,g,s	-	Agona	PASS	1	1	1	1	1	Type 0: Full Match
SRR3295758	Agona		I	B	f,g,s	-	330	1,4,[5],12	B	f,g,s	-	Agona	Agona|Budapest|Derby	Agona	SRR3295758	I	B	f,g,s	-	Agona	PASS	1	1	1	1	1	Type 0: Full Match
SRR3295761	Agona		I	B	f,g,s	-	330	1,4,[5],12	B	f,g,s	-	Agona	Agona|Budapest|Derby	Agona	SRR3295761	I	B	f,g,s	-	Agona	PASS	1	1	1	1	1	Type 0: Full Match
SRR3295835	Agona		I	B	f,g,s	-	330	1,4,[5],12	B	f,g,s	-	Agona	Agona|Budapest|Derby	Agona	SRR3295835	I	B	f,g,s	-	Agona	PASS	1	1	1	1	1	Type 0: Full Match
SRR3295849	Agona		I	B	f,g,s	-	330	1,4,[5],12	B	f,g,s	-	Agona	Agona|Budapest|Derby	Agona	SRR3295849	I	B	f,g,s	-	Agona	PASS	1	1	1	1	1	Type 0: Full Match
SRR3295858	Agona		I	B	f,g,s	-	330	1,4,[5],12	B	f,g,s	-	Agona	Agona|Budapest|Derby	Agona	SRR3295858	I	B	f,g,s	-	Agona	PASS	1	1	1	1	1	Type 0: Full Match
SRR3295865	Agona		I	B	f,g,s	-	330	1,4,[5],12	B	f,g,s	-	Agona	Agona|Budapest|Derby	Agona	SRR3295865	I	B	f,g,s	-	Agona	PASS	1	1	1	1	1	Type 0: Full Match
SRR3295869	Agona		I	B	f,g,s	-	330	1,4,[5],12	B	f,g,s	-	Agona	Agona|Budapest|Derby	Agona	SRR3295869	I	B	f,g,s	-	Agona	PASS	1	1	1	1	1	Type 0: Full Match
SRR3295872	Agona		I	B	f,g,s	-	330	1,4,[5],12	B	f,g,s	-	Agona	Agona|Budapest|Derby	Agona	SRR3295872	I	B	f,g,s	-	Agona	PASS	1	1	1	1	1	Type 0: Full Match
SRR3295890	Agona		I	B	f,g,s	-	330	1,4,[5],12	B	f,g,s	-	Agona	Agona|Budapest|Derby	Agona	SRR3295890	I	B	f,g,s	-	Agona	PASS	1	1	1	1	1	Type 0: Full Match
SRR3295908	Agona		I	B	f,g,s	-	330	1,4,[5],12	B	f,g,s	-	Agona	Agona|Budapest|Derby	Agona	SRR3295908	I	B	f,g,s	-	Agona	PASS	1	1	1	1	1	Type 0: Full Match
SRR3295909	Agona		I	B	f,g,s	-	330	1,4,[5],12	B	f,g,s	-	Agona	Agona|Budapest|Derby	Agona	SRR3295909	I	B	f,g,s	-	Agona	PASS	1	1	1	1	1	Type 0: Full Match
SRR3295916	Agona		I	B	f,g,s	-	330	1,4,[5],12	B	f,g,s	-	Agona	Agona|Budapest|Derby	Agona	SRR3295916	I	B	f,g,s	-	Agona	PASS	1	1	1	1	1	Type 0: Full Match
SRR3306053	Agona		I	B	f,g,s	-	330	1,4,[5],12	B	f,g,s	-	Agona	Agona|Budapest|Derby	Agona	SRR3306053	I	B	f,g,s	-	Agona	PASS	1	1	1	1	1	Type 0: Full Match
SRR3321800	Agona		I	B	f,g,s	-	330	1,4,[5],12	B	f,g,s	-	Agona	Agona|Budapest|Derby	Agona	SRR3321800	I	B	f,g,s	-	Agona	PASS	1	1	1	1	1	Type 0: Full Match
SRR3330955	Agona		I	B	f,g,s	-	330	1,4,[5],12	B	f,g,s	-	Agona	Agona|Budapest|Derby	Agona	SRR3330955	I	B	f,g,s	-	Agona	PASS	1	1	1	1	1	Type 0: Full Match
SRR3331540	Agona		I	B	f,g,s	-	330	1,4,[5],12	B	f,g,s	-	Agona	Agona|Budapest|Derby	Agona	SRR3331540	I	B	f,g,s	-	Agona	PASS	1	1	1	1	1	Type 0: Full Match
SRR3360266	Agona		I	B	f,g,s	-	330	1,4,[5],12	B	f,g,s	-	Agona	Agona|Budapest|Derby	Agona	SRR3360266	I	B	f,g,s	-	Agona	PASS	1	1	1	1	1	Type 0: Full Match
SRR3360267	Agona		I	B	f,g,s	-	330	1,4,[5],12	B	f,g,s	-	Agona	Agona|Budapest|Derby	Agona	SRR3360267	I	B	f,g,s	-	Agona	PASS	1	1	1	1	1	Type 0: Full Match
SRR3437290	Agona		I	B	f,g,s	-	330	1,4,[5],12	B	f,g,s	-	Agona	Agona|Budapest|Derby	Agona	SRR3437290	I	B	f,g,s	-	Agona	PASS	1	1	1	1	1	Type 0: Full Match
SRR3437291	Agona		I	B	f,g,s	-	330	1,4,[5],12	B	f,g,s	-	Agona	Agona|Budapest|Derby	Agona	SRR3437291	I	B	f,g,s	-	Agona	PASS	1	1	1	1	1	Type 0: Full Match
SRR3440534	Agona		I	B	f,g,s	-	330	1,4,[5],12	B	f,g,s	-	Agona	Agona|Budapest|Derby	Agona	SRR3440534	I	B	f,g,s	-	Agona	PASS	1	1	1	1	1	Type 0: Full Match
SRR3457705	Agona		I	B	f,g,s	-	330	1,4,[5],12	B	f,g,s	-	Agona	Agona|Budapest|Derby	Agona	SRR3457705	I	B	f,g,s	-	Agona	PASS	1	1	1	1	1	Type 0: Full Match
SRR3474707	Agona		I	B	f,g,s	-	330	1,4,[5],12	B	f,g,s	-	Agona	Agona|Budapest|Derby	Agona	SRR3474707	I	B	f,g,s	-	Agona	PASS	1	1	1	1	1	Type 0: Full Match
SRR3474708	Agona		I	B	f,g,s	-	330	1,4,[5],12	B	f,g,s	-	Agona	Agona|Budapest|Derby	Agona	SRR3474708	I	B	f,g,s	-	Agona	PASS	1	1	1	1	1	Type 0: Full Match
SRR3474709	Agona		I	B	f,g,s	-	330	1,4,[5],12	B	f,g,s	-	Agona	Agona|Budapest|Derby	Agona	SRR3474709	I	B	f,g,s	-	Agona	PASS	1	1	1	1	1	Type 0: Full Match
SRR3476371	Agona		I	B	f,g,s	-	330	1,4,[5],12	B	f,g,s	-	Agona	Agona|Budapest|Derby	Agona	SRR3476371	I	B	f,g,s	-	Agona	PASS	1	1	1	1	1	Type 0: Full Match
SRR3476372	Agona		I	B	f,g,s	-	330	1,4,[5],12	B	f,g,s	-	Agona	Agona|Budapest|Derby	Agona	SRR3476372	I	B	f,g,s	-	Agona	PASS	1	1	1	1	1	Type 0: Full Match
SRR3476382	Agona		I	B	f,g,s	-	330	1,4,[5],12	B	f,g,s	-	Agona	Agona|Budapest|Derby	Agona	SRR3476382	I	B	f,g,s	-	Agona	PASS	1	1	1	1	1	Type 0: Full Match
SRR3489301	Agona		I	B	f,g,s	-	330	1,4,[5],12	B	f,g,s	-	Agona	Agona|Budapest|Derby	Agona	SRR3489301	I	B	f,g,s	-	Agona	PASS	1	1	1	1	1	Type 0: Full Match
SRR3489319	Agona		I	B	f,g,s	-	330	1,4,[5],12	B	f,g,s	-	Agona	Agona|Budapest|Derby	Agona	SRR3489319	I	B	f,g,s	-	Agona	PASS	1	1	1	1	1	Type 0: Full Match
SRR3489325	Agona		I	B	f,g,s	-	330	1,4,[5],12	B	f,g,s	-	Agona	Agona|Budapest|Derby	Agona	SRR3489325	I	B	f,g,s	-	Agona	PASS	1	1	1	1	1	Type 0: Full Match
SRR3489819	Agona		I	B	f,g,s	-	330	1,4,[5],12	B	f,g,s	-	Agona	Agona|Budapest|Derby	Agona	SRR3489819	I	B	f,g,s	-	Agona	PASS	1	1	1	1	1	Type 0: Full Match
SRR3497942	Agona		I	B	f,g,s	-	330	1,4,[5],12	B	f,g,s	-	Agona	Agona|Budapest|Derby	Agona	SRR3497942	I	B	f,g,s	-	Agona	PASS	1	1	1	1	1	Type 0: Full Match
SRR3503465	Agona		I	B	f,g,s	-	330	1,4,[5],12	B	f,g,s	-	Agona	Agona|Budapest|Derby	Agona	SRR3503465	I	B	f,g,s	-	Agona	PASS	1	1	1	1	1	Type 0: Full Match
SRR3509871	Agona		I	B	f,g,s	-	330	1,4,[5],12	B	f,g,s	-	Agona	Agona|Budapest|Derby	Agona	SRR3509871	I	B	f,g,s	-	Agona	PASS	1	1	1	1	1	Type 0: Full Match
SRR3585373	Agona		I	B	f,g,s	-	330	1,4,[5],12	B	f,g,s	-	Agona	Agona|Budapest|Derby	Agona	SRR3585373	I	B	f,g,s	-	Agona	PASS	1	1	1	1	1	Type 0: Full Match
SRR3606589	Agona		I	B	f,g,s	-	330	1,4,[5],12	B	f,g,s	-	Agona	Agona|Budapest|Derby	Agona	SRR3606589	I	B	f,g,s	-	Agona	PASS	1	1	1	1	1	Type 0: Full Match
SRR3664631	Agona		I	B	f,g,s	-	330	1,4,[5],12	B	f,g,s	-	Agona	Agona|Budapest|Derby	Agona	SRR3664631	I	B	f,g,s	-	Agona	PASS	1	1	1	1	1	Type 0: Full Match
SRR3664651	Agona		I	B	f,g,s	-	330	1,4,[5],12	B	f,g,s	-	Agona	Agona|Budapest|Derby	Agona	SRR3664651	I	B	f,g,s	-	Agona	PASS	1	1	1	1	1	Type 0: Full Match
SRR3664661	Agona		I	B	f,g,s	-	330	1,4,[5],12	B	f,g,s	-	Agona	Agona|Budapest|Derby	Agona	SRR3664661	I	B	f,g,s	-	Agona	PASS	1	1	1	1	1	Type 0: Full Match
SRR3664767	Agona		I	B	f,g,s	-	330	1,4,[5],12	B	f,g,s	-	Agona	Agona|Budapest|Derby	Agona	SRR3664767	I	B	f,g,s	-	Agona	PASS	1	1	1	1	1	Type 0: Full Match
SRR3664880	Agona		I	B	f,g,s	-	330	1,4,[5],12	B	f,g,s	-	Agona	Agona|Budapest|Derby	Agona	SRR3664880	I	B	f,g,s	-	Agona	PASS	1	1	1	1	1	Type 0: Full Match
SRR3664889	Agona		I	B	f,g,s	-	330	1,4,[5],12	B	f,g,s	-	Agona	Agona|Budapest|Derby	Agona	SRR3664889	I	B	f,g,s	-	Agona	PASS	1	1	1	1	1	Type 0: Full Match
SRR3664901	Agona		I	B	f,g,s	-	330	1,4,[5],12	B	f,g,s	-	Agona	Agona|Budapest|Derby	Agona	SRR3664901	I	B	f,g,s	-	Agona	PASS	1	1	1	1	1	Type 0: Full Match
SRR3664951	Agona		I	B	f,g,s	-	330	1,4,[5],12	B	f,g,s	-	Agona	Agona|Budapest|Derby	Agona	SRR3664951	I	B	f,g,s	-	Agona	PASS	1	1	1	1	1	Type 0: Full Match
SRR3664970	Agona		I	B	f,g,s	-	330	1,4,[5],12	B	f,g,s	-	Agona	Agona|Budapest|Derby	Agona	SRR3664970	I	B	f,g,s	-	Agona	PASS	1	1	1	1	1	Type 0: Full Match
SRR3664979	Agona		I	B	f,g,s	-	330	1,4,[5],12	B	f,g,s	-	Agona	Agona|Budapest|Derby	Agona	SRR3664979	I	B	f,g,s	-	Agona	PASS	1	1	1	1	1	Type 0: Full Match
SRR3664983	Agona		I	B	f,g,s	-	330	1,4,[5],12	B	f,g,s	-	Agona	Agona|Budapest|Derby	Agona	SRR3664983	I	B	f,g,s	-	Agona	PASS	1	1	1	1	1	Type 0: Full Match
SRR3664995	Agona		I	B	f,g,s	-	330	1,4,[5],12	B	f,g,s	-	Agona	Agona|Budapest|Derby	Agona	SRR3664995	I	B	f,g,s	-	Agona	PASS	1	1	1	1	1	Type 0: Full Match
SRR3665061	Agona		I	B	f,g,s	-	330	1,4,[5],12	B	f,g,s	-	Agona	Agona|Budapest|Derby	Agona	SRR3665061	I	B	f,g,s	-	Agona	PASS	1	1	1	1	1	Type 0: Full Match
SRR3665065	Agona		I	B	f,g,s	-	330	1,4,[5],12	B	f,g,s	-	Agona	Agona|Budapest|Derby	Agona	SRR3665065	I	B	f,g,s	-	Agona	PASS	1	1	1	1	1	Type 0: Full Match
SRR3665110	Agona		I	B	f,g,s	-	330	1,4,[5],12	B	f,g,s	-	Agona	Agona|Budapest|Derby	Agona	SRR3665110	I	B	f,g,s	-	Agona	PASS	1	1	1	1	1	Type 0: Full Match
SRR3665129	Agona		I	B	f,g,s	-	330	1,4,[5],12	B	f,g,s	-	Agona	Agona|Budapest|Derby	Agona	SRR3665129	I	B	f,g,s	-	Agona	PASS	1	1	1	1	1	Type 0: Full Match
SRR3665230	Agona		I	B	f,g,s	-	330	1,4,[5],12	B	f,g,s	-	Agona	Agona|Budapest|Derby	Agona	SRR3665230	I	B	f,g,s	-	Agona	PASS	1	1	1	1	1	Type 0: Full Match
SRR3721585	Agona		I	B	f,g,s	-	330	1,4,[5],12	B	f,g,s	-	Agona	Agona|Budapest|Derby	Agona	SRR3721585	I	B	f,g,s	-	Agona	PASS	1	1	1	1	1	Type 0: Full Match
SRR3898615	Agona		I	B	f,g,s	-	330	1,4,[5],12	B	f,g,s	-	Agona	Agona|Budapest|Derby	Agona	SRR3898615	I	B	f,g,s	-	Agona	PASS	1	1	1	1	1	Type 0: Full Match
SRR3928685	Agona		I	B	f,g,s	-	330	1,4,[5],12	B	f,g,s	-	Agona	Agona|Budapest|Derby	Agona	SRR3928685	I	B	f,g,s	-	Agona	PASS	1	1	1	1	1	Type 0: Full Match
SRR3932902	Agona		I	B	f,g,s	-	330	1,4,[5],12	B	f,g,s	-	Agona	Agona|Budapest|Derby	Agona	SRR3932902	I	B	f,g,s	-	Agona	PASS	1	1	1	1	1	Type 0: Full Match
SRR3933024	Agona		I	B	f,g,s	-	330	1,4,[5],12	B	f,g,s	-	Agona	Agona|Budapest|Derby	Agona	SRR3933024	I	B	f,g,s	-	Agona	PASS	1	1	1	1	1	Type 0: Full Match
SRR3933032	Agona		I	B	f,g,s	-	330	1,4,[5],12	B	f,g,s	-	Agona	Agona|Budapest|Derby	Agona	SRR3933032	I	B	f,g,s	-	Agona	PASS	1	1	1	1	1	Type 0: Full Match
SRR3933035	Agona		I	B	f,g,s	-	330	1,4,[5],12	B	f,g,s	-	Agona	Agona|Budapest|Derby	Agona	SRR3933035	I	B	f,g,s	-	Agona	PASS	1	1	1	1	1	Type 0: Full Match
SRR3933043	Agona		I	B	f,g,s	-	330	1,4,[5],12	B	f,g,s	-	Agona	Agona|Budapest|Derby	Agona	SRR3933043	I	B	f,g,s	-	Agona	PASS	1	1	1	1	1	Type 0: Full Match
SRR3944427	Agona		I	B	f,g,s	-	330	1,4,[5],12	B	f,g,s	-	Agona	Agona|Budapest|Derby	Agona	SRR3944427	I	B	f,g,s	-	Agona	PASS	1	1	1	1	1	Type 0: Full Match
SRR3953254	Agona		I	B	f,g,s	-	330	1,4,[5],12	B	f,g,s	-	Agona	Agona|Budapest|Derby	Agona	SRR3953254	I	B	f,g,s	-	Agona	PASS	1	1	1	1	1	Type 0: Full Match
SRR3954049	Agona		I	B	f,g,s	-	330	1,4,[5],12	B	f,g,s	-	Agona	Agona|Budapest|Derby	Agona	SRR3954049	I	B	f,g,s	-	Agona	PASS	1	1	1	1	1	Type 0: Full Match
SRR3954063	Agona		I	B	f,g,s	-	330	1,4,[5],12	B	f,g,s	-	Agona	Agona|Budapest|Derby	Agona	SRR3954063	I	B	f,g,s	-	Agona	PASS	1	1	1	1	1	Type 0: Full Match
SRR3981179	Agona		I	B	f,g,s	-	330	1,4,[5],12	B	f,g,s	-	Agona	Agona|Budapest|Derby	Agona	SRR3981179	I	B	f,g,s	-	Agona	PASS	1	1	1	1	1	Type 0: Full Match
SRR4005290	Agona		I	B	f,g,s	-	330	1,4,[5],12	B	f,g,s	-	Agona	Agona|Budapest|Derby	Agona	SRR4005290	I	B	f,g,s	-	Agona	PASS	1	1	1	1	1	Type 0: Full Match
SRR4011098	Agona		I	B	f,g,s	-	330	1,4,[5],12	B	f,g,s	-	Agona	Agona|Budapest|Derby	Agona	SRR4011098	I	B	f,g,s	-	Agona	PASS	1	1	1	1	1	Type 0: Full Match
SRR4014998	Agona		I	B	f,g,s	-	330	1,4,[5],12	B	f,g,s	-	Agona	Agona|Budapest|Derby	Agona	SRR4014998	I	B	f,g,s	-	Agona	PASS	1	1	1	1	1	Type 0: Full Match
SRR4022322	Agona		I	B	f,g,s	-	330	1,4,[5],12	B	f,g,s	-	Agona	Agona|Budapest|Derby	Agona	SRR4022322	I	B	f,g,s	-	Agona	PASS	1	1	1	1	1	Type 0: Full Match
SRR4024763	Agona		I	B	f,g,s	-	330	1,4,[5],12	B	f,g,s	-	Agona	Agona|Budapest|Derby	Agona	SRR4024763	I	B	f,g,s	-	Agona	PASS	1	1	1	1	1	Type 0: Full Match
SRR4035039	Agona		I	B	f,g,s	-	330	1,4,[5],12	B	f,g,s	-	Agona	Agona|Budapest|Derby	Agona	SRR4035039	I	B	f,g,s	-	Agona	PASS	1	1	1	1	1	Type 0: Full Match
SRR4035040	Agona		I	B	f,g,s	-	330	1,4,[5],12	B	f,g,s	-	Agona	Agona|Budapest|Derby	Agona	SRR4035040	I	B	f,g,s	-	Agona	PASS	1	1	1	1	1	Type 0: Full Match
SRR4035045	Agona		I	B	f,g,s	-	330	1,4,[5],12	B	f,g,s	-	Agona	Agona|Budapest|Derby	Agona	SRR4035045	I	B	f,g,s	-	Agona	PASS	1	1	1	1	1	Type 0: Full Match
SRR4048892	Agona		I	B	f,g,s	-	329	1,4,[5],12	B	f,g,s	-	Agona	Agona|Budapest|Derby	Agona	SRR4048892	I	B	f,g,s	-	Agona	PASS	1	1	1	1	1	Type 0: Full Match
SRR4065755	Agona		I	B	f,g,s	-	330	1,4,[5],12	B	f,g,s	-	Agona	Agona|Budapest|Derby	Agona	SRR4065755	I	B	f,g,s	-	Agona	PASS	1	1	1	1	1	Type 0: Full Match
SRR4120110	Agona		I	B	f,g,s	-	328	1,4,[5],12	B	f,g,s	-	Agona	Agona|Budapest|Derby	Agona	SRR4120110	I	B	f,g,s	-	Agona	PASS	1	1	1	1	1	Type 0: Full Match
SRR4120111	Agona		I	B	f,g,s	-	330	1,4,[5],12	B	f,g,s	-	Agona	Agona|Budapest|Derby	Agona	SRR4120111	I	B	f,g,s	-	Agona	PASS	1	1	1	1	1	Type 0: Full Match
SRR4195699	Agona		I	B	f,g,s	-	330	1,4,[5],12	B	f,g,s	-	Agona	Agona|Budapest|Derby	Agona	SRR4195699	I	B	f,g,s	-	Agona	PASS	1	1	1	1	1	Type 0: Full Match
SRR4204655	Agona		I	B	f,g,s	-	330	1,4,[5],12	B	f,g,s	-	Agona	Agona|Budapest|Derby	Agona	SRR4204655	I	B	f,g,s	-	Agona	PASS	1	1	1	1	1	Type 0: Full Match
SRR4237693	Agona		I	B	f,g,s	-	330	1,4,[5],12	B	f,g,s	-	Agona	Agona|Budapest|Derby	Agona	SRR4237693	I	B	f,g,s	-	Agona	PASS	1	1	1	1	1	Type 0: Full Match
SRR4243103	Agona		I	B	f,g,s	-	330	1,4,[5],12	B	f,g,s	-	Agona	Agona|Budapest|Derby	Agona	SRR4243103	I	B	f,g,s	-	Agona	PASS	1	1	1	1	1	Type 0: Full Match
SRR4245573	Agona		I	B	f,g,s	-	330	1,4,[5],12	B	f,g,s	-	Agona	Agona|Budapest|Derby	Agona	SRR4245573	I	B	f,g,s	-	Agona	PASS	1	1	1	1	1	Type 0: Full Match
SRR4281423	Agona		I	B	f,g,s	-	330	1,4,[5],12	B	f,g,s	-	Agona	Agona|Budapest|Derby	Agona	SRR4281423	I	B	f,g,s	-	Agona	PASS	1	1	1	1	1	Type 0: Full Match
SRR4292706	Agona		I	B	f,g,s	-	330	1,4,[5],12	B	f,g,s	-	Agona	Agona|Budapest|Derby	Agona	SRR4292706	I	B	f,g,s	-	Agona	PASS	1	1	1	1	1	Type 0: Full Match
SRR4319130	Agona		I	B	f,g,s	-	330	1,4,[5],12	B	f,g,s	-	Agona	Agona|Budapest|Derby	Agona	SRR4319130	I	B	f,g,s	-	Agona	PASS	1	1	1	1	1	Type 0: Full Match
SRR4841760	Agona		I	B	f,g,s	-	330	1,4,[5],12	B	f,g,s	-	Agona	Agona|Budapest|Derby	Agona	SRR4841760	I	B	f,g,s	-	Agona	PASS	1	1	1	1	1	Type 0: Full Match
SRR5000219	Agona		I	B	f,g,s	-	329	1,4,[5],12	B	f,g,s	-	Agona	Agona|Budapest|Derby	Agona	SRR5000219	I	B	f,g,s	-	Agona	PASS	1	1	1	1	1	Type 0: Full Match
SRR5000238	Agona		I	B	f,g,s	-	330	1,4,[5],12	B	f,g,s	-	Agona	Agona|Budapest|Derby	Agona	SRR5000238	I	B	f,g,s	-	Agona	PASS	1	1	1	1	1	Type 0: Full Match
SRR5010539	Agona		I	B	f,g,s	-	330	1,4,[5],12	B	f,g,s	-	Agona	Agona|Budapest|Derby	Agona	SRR5010539	I	B	f,g,s	-	Agona	PASS	1	1	1	1	1	Type 0: Full Match
SRR5016680	Agona		I	B	f,g,s	-	330	1,4,[5],12	B	f,g,s	-	Agona	Agona|Budapest|Derby	Agona	SRR5016680	I	B	f,g,s	-	Agona	PASS	1	1	1	1	1	Type 0: Full Match
SRR5019471	Agona		I	B	f,g,s	-	330	1,4,[5],12	B	f,g,s	-	Agona	Agona|Budapest|Derby	Agona	SRR5019471	I	B	f,g,s	-	Agona	PASS	1	1	1	1	1	Type 0: Full Match
SRR5040807	Agona		I	B	f,g,s	-	330	1,4,[5],12	B	f,g,s	-	Agona	Agona|Budapest|Derby	Agona	SRR5040807	I	B	f,g,s	-	Agona	PASS	1	1	1	1	1	Type 0: Full Match
SRR5044916	Agona		I	B	f,g,s	-	330	1,4,[5],12	B	f,g,s	-	Agona	Agona|Budapest|Derby	Agona	SRR5044916	I	B	f,g,s	-	Agona	PASS	1	1	1	1	1	Type 0: Full Match
SRR5044930	Agona		I	B	f,g,s	-	330	1,4,[5],12	B	f,g,s	-	Agona	Agona|Budapest|Derby	Agona	SRR5044930	I	B	f,g,s	-	Agona	PASS	1	1	1	1	1	Type 0: Full Match
SRR5105531	Agona		I	B	f,g,s	-	330	1,4,[5],12	B	f,g,s	-	Agona	Agona|Budapest|Derby	Agona	SRR5105531	I	B	f,g,s	-	Agona	PASS	1	1	1	1	1	Type 0: Full Match
SRR5105534	Agona		I	B	f,g,s	-	330	1,4,[5],12	B	f,g,s	-	Agona	Agona|Budapest|Derby	Agona	SRR5105534	I	B	f,g,s	-	Agona	PASS	1	1	1	1	1	Type 0: Full Match
SRR5110093	Agona		I	B	f,g,s	-	330	1,4,[5],12	B	f,g,s	-	Agona	Agona|Budapest|Derby	Agona	SRR5110093	I	B	f,g,s	-	Agona	PASS	1	1	1	1	1	Type 0: Full Match
SRR5121031	Agona		I	B	f,g,s	-	330	1,4,[5],12	B	f,g,s	-	Agona	Agona|Budapest|Derby	Agona	SRR5121031	I	B	f,g,s	-	Agona	PASS	1	1	1	1	1	Type 0: Full Match
SRR949597	Agona		I	B	f,g,s	-	330	1,4,[5],12	B	f,g,s	-	Agona	Agona|Budapest|Derby	Agona	SRR949597	I	B	f,g,s	-	Agona	PASS	1	1	1	1	1	Type 0: Full Match
SRR1448929	Agona		I	B	f,g,s	-	330	1,4,[5],12	B	f,g,s	-	Agona	Agona|Budapest|Derby	Agona	SRR1448929	I	B	f,g,s	-	Agona	PASS	1	1	1	1	1	Type 0: Full Match
SRR1969685	Agona		I	B	f,g,s	-	330	1,4,[5],12	B	f,g,s	-	Agona	Agona|Budapest|Derby	Agona	SRR1969685	I	B	f,g,s	-	Agona	PASS	1	1	1	1	1	Type 0: Full Match
SRR1970095	Agona		I	B	f,g,s	-	330	1,4,[5],12	B	f,g,s	-	Agona	Agona|Budapest|Derby	Agona	SRR1970095	I	-	f,g,s	-	-:f,g,s:-	PASS	1	0	1	1	0	Type 3: Matching partial antigen calls
SRR3185037	Agona		I	B	f,g,s	-	330	1,4,[5],12	B	f,g,s	-	Agona	Agona|Budapest|Derby	Agona	SRR3185037	I	-	f,g,s	-	-:f,g,s:-	PASS	1	0	1	1	0	Type 3: Matching partial antigen calls
SRR3185038	Agona		I	B	f,g,s	-	330	1,4,[5],12	B	f,g,s	-	Agona	Agona|Budapest|Derby	Agona	SRR3185038	I	-	f,g,s	-	-:f,g,s:-	PASS	1	0	1	1	0	Type 3: Matching partial antigen calls
SRR3185055	Agona		I	B	f,g,s	-	330	1,4,[5],12	B	f,g,s	-	Agona	Agona|Budapest|Derby	Agona	SRR3185055	I	-	f,g,s	-	-:f,g,s:-	PASS	1	0	1	1	0	Type 3: Matching partial antigen calls
SRR1968325	Agona		I	B	f,g,s	-	329	1,4,[5],12	B	f,g,s	-	Agona	Agona|Budapest|Derby	Agona	SRR1968325	I	B	f,g	-	Derby	PASS	1	1	0	1	0	Type 4: Incorrect antigenic calls
ERR161890	Agoueve		I	G	z29	-	330	1,13,23	G	z29	-	Cubana	Agoueve|Cubana	Cubana	ERR161890	I	G	z29	-	Agoueve |Cubana	PASS	1	1	1	1	0	Type 1: Full antigen match, multiple serotypes
SRR1643074	Ajiobo		I	G	z4,z23	-	330	13,23	G	z4,z23	-	Ajiobo	Ajiobo|Ried	Ajiobo	SRR1643074	I	G	z4,z23	-	Ajiobo |Ried	PASS	1	1	1	1	0	Type 1: Full antigen match, multiple serotypes
SRR1643091	Ajiobo		I	G	z4,z23	-	330	13,23	G	z4,z23	-	Ajiobo	Ajiobo|Ried	Ajiobo	SRR1643091	I	G	z4,z23	-	Ajiobo |Ried	PASS	1	1	1	1	0	Type 1: Full antigen match, multiple serotypes
SRR1643116	Ajiobo		I	G	z4,z23	-	330	13,23	G	z4,z23	-	Ajiobo	Ajiobo|Ried	Ajiobo	SRR1643116	I	G	z4,z23	-	Ajiobo |Ried	PASS	1	1	1	1	0	Type 1: Full antigen match, multiple serotypes
SRR1958345	Ajiobo		I	G	z4,z23	-	330	13,23	G	z4,z23	-	Ajiobo	Ajiobo|Ried	Ajiobo	SRR1958345	I	G	z4,z23	-	Ajiobo |Ried	PASS	1	1	1	1	0	Type 1: Full antigen match, multiple serotypes
SRR1958566	Ajiobo		I	G	z4,z23	-	330	13,23	G	z4,z23	-	Ajiobo	Ajiobo|Ried	Ajiobo	SRR1958566	I	G	z4,z23	-	Ajiobo |Ried	PASS	1	1	1	1	0	Type 1: Full antigen match, multiple serotypes
SRR1968752	Ajiobo		I	G	z4,z23	-	330	13,23	G	z4,z23	-	Ajiobo	Ajiobo|Ried	Ajiobo	SRR1968752	I	G	z4,z23	-	Ajiobo |Ried	PASS	1	1	1	1	0	Type 1: Full antigen match, multiple serotypes
SRR1968963	Ajiobo		I	G	z4,z23	-	330	13,23	G	z4,z23	-	Ajiobo	Ajiobo|Ried	Ajiobo	SRR1968963	I	G	z4,z23	-	Ajiobo |Ried	PASS	1	1	1	1	0	Type 1: Full antigen match, multiple serotypes
SRR1969874	Ajiobo		I	G	z4,z23	-	330	13,23	G	z4,z23	-	Ajiobo	Ajiobo|Ried	Ajiobo	SRR1969874	I	G	z4,z23	-	Ajiobo |Ried	PASS	1	1	1	1	0	Type 1: Full antigen match, multiple serotypes
SRR3048824	Ajiobo		I	G	z4,z23	-	330	13,23	G	z4,z23	-	Ajiobo	Ajiobo|Ried	Ajiobo	SRR3048824	I	G	z4,z23	-	Ajiobo |Ried	PASS	1	1	1	1	0	Type 1: Full antigen match, multiple serotypes
SRR3049135	Ajiobo		I	G	z4,z23	-	330	13,23	G	z4,z23	-	Ajiobo	Ajiobo|Ried	Ajiobo	SRR3049135	I	G	z4,z23	-	Ajiobo |Ried	PASS	1	1	1	1	0	Type 1: Full antigen match, multiple serotypes
SRR3049277	Ajiobo		I	G	z4,z23	-	330	13,23	G	z4,z23	-	Ajiobo	Ajiobo|Ried	Ajiobo	SRR3049277	I	G	z4,z23	-	Ajiobo |Ried	PASS	1	1	1	1	0	Type 1: Full antigen match, multiple serotypes
SRR3321828	Ajiobo		I	G	z4,z23	-	328	13,23	G	z4,z23	-	Ajiobo	Ajiobo|Ried	Ajiobo	SRR3321828	I	G	z4,z23	-	Ajiobo |Ried	PASS	1	1	1	1	0	Type 1: Full antigen match, multiple serotypes
SRR1023857	Alachua		I	O	z4,z23	-	330	35	O	z4,z23	-	Alachua	Alachua	Alachua	SRR1023857	I	O	z4,z23	-	Alachua	PASS	1	1	1	1	1	Type 0: Full Match
SRR1041476	Alachua		I	O	z4,z23	-	330	35	O	z4,z23	-	Alachua	Alachua	Alachua	SRR1041476	I	O	z4,z23	-	Alachua	PASS	1	1	1	1	1	Type 0: Full Match
SRR1048301	Alachua		I	O	z4,z23	-	330	35	O	z4,z23	-	Alachua	Alachua	Alachua	SRR1048301	I	O	z4,z23	-	Alachua	PASS	1	1	1	1	1	Type 0: Full Match
SRR1060554	Alachua		I	O	z4,z23	-	330	35	O	z4,z23	-	Alachua	Alachua	Alachua	SRR1060554	I	O	z4,z23	-	Alachua	PASS	1	1	1	1	1	Type 0: Full Match
SRR1060581	Alachua		I	O	z4,z23	-	329	35	O	z4,z23	-	Alachua	Alachua	Alachua	SRR1060581	I	O	z4,z23	-	Alachua	PASS	1	1	1	1	1	Type 0: Full Match
SRR1122663	Alachua		I	O	z4,z23	-	330	35	O	z4,z23	-	Alachua	Alachua	Alachua	SRR1122663	I	O	z4,z23	-	Alachua	PASS	1	1	1	1	1	Type 0: Full Match
SRR1171435	Alachua		I	O	z4,z23	-	330	35	O	z4,z23	-	Alachua	Alachua	Alachua	SRR1171435	I	O	z4,z23	-	Alachua	PASS	1	1	1	1	1	Type 0: Full Match
SRR1539593	Alachua		I	O	z4,z23	-	330	35	O	z4,z23	-	Alachua	Alachua	Alachua	SRR1539593	I	O	z4,z23	-	Alachua	PASS	1	1	1	1	1	Type 0: Full Match
SRR1643084	Alachua		I	O	z4,z23	-	330	35	O	z4,z23	-	Alachua	Alachua	Alachua	SRR1643084	I	O	z4,z23	-	Alachua	PASS	1	1	1	1	1	Type 0: Full Match
SRR1643088	Alachua		I	O	z4,z23	-	330	35	O	z4,z23	-	Alachua	Alachua	Alachua	SRR1643088	I	O	z4,z23	-	Alachua	PASS	1	1	1	1	1	Type 0: Full Match
SRR1643124	Alachua		I	O	z4,z23	-	330	35	O	z4,z23	-	Alachua	Alachua	Braenderup	SRR1643124	I	O	z4,z23	-	Alachua	PASS	1	1	1	1	1	Type 0: Full Match
SRR1643144	Alachua		I	O	z4,z23	-	330	35	O	z4,z23	-	Alachua	Alachua	Alachua	SRR1643144	I	O	z4,z23	-	Alachua	PASS	1	1	1	1	1	Type 0: Full Match
SRR1643150	Alachua		I	O	z4,z23	-	330	35	O	z4,z23	-	Alachua	Alachua	Alachua	SRR1643150	I	O	z4,z23	-	Alachua	PASS	1	1	1	1	1	Type 0: Full Match
SRR1753784	Alachua		I	O	z4,z23	-	330	35	O	z4,z23	-	Alachua	Alachua	Alachua	SRR1753784	I	O	z4,z23	-	Alachua	PASS	1	1	1	1	1	Type 0: Full Match
SRR1753789	Alachua		I	O	z4,z23	-	330	35	O	z4,z23	-	Alachua	Alachua	Alachua	SRR1753789	I	O	z4,z23	-	Alachua	PASS	1	1	1	1	1	Type 0: Full Match
SRR1753805	Alachua		I	O	z4,z23	-	330	35	O	z4,z23	-	Alachua	Alachua	Alachua	SRR1753805	I	O	z4,z23	-	Alachua	PASS	1	1	1	1	1	Type 0: Full Match
SRR1753811	Alachua		I	O	z4,z23	-	330	35	O	z4,z23	-	Alachua	Alachua	Alachua	SRR1753811	I	O	z4,z23	-	Alachua	PASS	1	1	1	1	1	Type 0: Full Match
SRR1774091	Alachua		I	O	z4,z23	-	330	35	O	z4,z23	-	Alachua	Alachua	Alachua	SRR1774091	I	O	z4,z23	-	Alachua	PASS	1	1	1	1	1	Type 0: Full Match
SRR1957935	Alachua		I	O	z4,z23	-	330	35	O	z4,z23	-	Alachua	Alachua	Alachua	SRR1957935	I	O	z4,z23	-	Alachua	PASS	1	1	1	1	1	Type 0: Full Match
SRR1967180	Alachua		I	O	z4,z23	-	330	35	O	z4,z23	-	Alachua	Alachua	Alachua	SRR1967180	I	O	z4,z23	-	Alachua	PASS	1	1	1	1	1	Type 0: Full Match
SRR1967676	Alachua		I	O	z4,z23	-	330	35	O	z4,z23	-	Alachua	Alachua	Alachua	SRR1967676	I	O	z4,z23	-	Alachua	PASS	1	1	1	1	1	Type 0: Full Match
SRR1969054	Alachua		I	O	z4,z23	-	330	35	O	z4,z23	-	Alachua	Alachua	Alachua	SRR1969054	I	O	z4,z23	-	Alachua	PASS	1	1	1	1	1	Type 0: Full Match
SRR1969179	Alachua		I	O	z4,z23	-	330	35	O	z4,z23	-	Alachua	Alachua	Alachua	SRR1969179	I	O	z4,z23	-	Alachua	PASS	1	1	1	1	1	Type 0: Full Match
SRR1969575	Alachua		I	O	z4,z23	-	330	35	O	z4,z23	-	Alachua	Alachua	Alachua	SRR1969575	I	O	z4,z23	-	Alachua	PASS	1	1	1	1	1	Type 0: Full Match
SRR2005894	Alachua		I	O	z4,z23	-	330	35	O	z4,z23	-	Alachua	Alachua	Alachua	SRR2005894	I	O	z4,z23	-	Alachua	PASS	1	1	1	1	1	Type 0: Full Match
SRR2005919	Alachua		I	O	z4,z23	-	330	35	O	z4,z23	-	Alachua	Alachua	Alachua	SRR2005919	I	O	z4,z23	-	Alachua	PASS	1	1	1	1	1	Type 0: Full Match
SRR2962405	Alachua		I	O	z4,z23	-	330	35	O	z4,z23	-	Alachua	Alachua	Alachua	SRR2962405	I	O	z4,z23	-	Alachua	PASS	1	1	1	1	1	Type 0: Full Match
SRR3048514	Alachua		I	O	z4,z23	-	330	35	O	z4,z23	-	Alachua	Alachua	Alachua	SRR3048514	I	O	z4,z23	-	Alachua	PASS	1	1	1	1	1	Type 0: Full Match
SRR3049447	Alachua		I	O	z4,z23	-	330	35	O	z4,z23	-	Alachua	Alachua	Alachua	SRR3049447	I	O	z4,z23	-	Alachua	PASS	1	1	1	1	1	Type 0: Full Match
SRR3219163	Alachua		I	O	z4,z23	-	330	35	O	z4,z23	-	Alachua	Alachua	Alachua	SRR3219163	I	O	z4,z23	-	Alachua	PASS	1	1	1	1	1	Type 0: Full Match
SRR3219165	Alachua		I	O	z4,z23	-	330	35	O	z4,z23	-	Alachua	Alachua	Alachua	SRR3219165	I	O	z4,z23	-	Alachua	PASS	1	1	1	1	1	Type 0: Full Match
SRR3289796	Alachua		I	O	z4,z23	-	330	35	O	z4,z23	-	Alachua	Alachua	Alachua	SRR3289796	I	O	z4,z23	-	Alachua	PASS	1	1	1	1	1	Type 0: Full Match
SRR3289797	Alachua		I	O	z4,z23	-	330	35	O	z4,z23	-	Alachua	Alachua	Alachua	SRR3289797	I	O	z4,z23	-	Alachua	PASS	1	1	1	1	1	Type 0: Full Match
SRR3295587	Alachua		I	O	z4,z23	-	330	35	O	z4,z23	-	Alachua	Alachua	Alachua	SRR3295587	I	O	z4,z23	-	Alachua	PASS	1	1	1	1	1	Type 0: Full Match
SRR3372427	Alachua		I	O	z4,z23	-	330	35	O	z4,z23	-	Alachua	Alachua	Alachua	SRR3372427	I	O	z4,z23	-	Alachua	PASS	1	1	1	1	1	Type 0: Full Match
SRR3622922	Alachua		I	O	z4,z23	-	330	35	O	z4,z23	-	Alachua	Alachua	Alachua	SRR3622922	I	O	z4,z23	-	Alachua	PASS	1	1	1	1	1	Type 0: Full Match
SRR3622923	Alachua		I	O	z4,z23	-	330	35	O	z4,z23	-	Alachua	Alachua	Alachua	SRR3622923	I	O	z4,z23	-	Alachua	PASS	1	1	1	1	1	Type 0: Full Match
SRR3622924	Alachua		I	O	z4,z23	-	330	35	O	z4,z23	-	Alachua	Alachua	Alachua	SRR3622924	I	O	z4,z23	-	Alachua	PASS	1	1	1	1	1	Type 0: Full Match
SRR3622925	Alachua		I	O	z4,z23	-	330	35	O	z4,z23	-	Alachua	Alachua	Alachua	SRR3622925	I	O	z4,z23	-	Alachua	PASS	1	1	1	1	1	Type 0: Full Match
SRR3622926	Alachua		I	O	z4,z23	-	330	35	O	z4,z23	-	Alachua	Alachua	Alachua	SRR3622926	I	O	z4,z23	-	Alachua	PASS	1	1	1	1	1	Type 0: Full Match
SRR3641753	Alachua		I	O	z4,z23	-	330	35	O	z4,z23	-	Alachua	Alachua	Alachua	SRR3641753	I	O	z4,z23	-	Alachua	PASS	1	1	1	1	1	Type 0: Full Match
SRR3641764	Alachua		I	O	z4,z23	-	330	35	O	z4,z23	-	Alachua	Alachua	Alachua	SRR3641764	I	O	z4,z23	-	Alachua	PASS	1	1	1	1	1	Type 0: Full Match
SRR3641768	Alachua		I	O	z4,z23	-	330	35	O	z4,z23	-	Alachua	Alachua	Alachua	SRR3641768	I	O	z4,z23	-	Alachua	PASS	1	1	1	1	1	Type 0: Full Match
SRR3665123	Alachua		I	O	z4,z23	-	330	35	O	z4,z23	-	Alachua	Alachua	Alachua	SRR3665123	I	O	z4,z23	-	Alachua	PASS	1	1	1	1	1	Type 0: Full Match
SRR3747674	Alachua		I	O	z4,z23	-	330	35	O	z4,z23	-	Alachua	Alachua	Alachua	SRR3747674	I	O	z4,z23	-	Alachua	PASS	1	1	1	1	1	Type 0: Full Match
SRR5045022	Alachua		I	O	z4,z23	-	330	35	O	z4,z23	-	Alachua	Alachua	Alachua	SRR5045022	I	O	z4,z23	-	Alachua	PASS	1	1	1	1	1	Type 0: Full Match
SRR3110464	Alachua		I	O	z4,z23	-	330	35	O	z4,z23	-	Alachua	Alachua	Alachua	SRR3110464	I	-	z4,z23	-	-:z4,z23:-	PASS	1	0	1	1	0	Type 3: Matching partial antigen calls
SRR3055301	Albany		I	C2-C3	z4,z24	-	330	8,20	C2-C3	z4,z24	-	Albany	Albany|Duesseldorf	Albany	SRR3055301	I	C2-C3	z4,z24	-	Albany |Duesseldorf	PASS	1	1	1	1	0	Type 1: Full antigen match, multiple serotypes
SRR2982354	Albany		I	C2-C3	z4,z24	-	330	8,20	C2-C3	z4,z24	-	Albany	Albany|Duesseldorf	Albany	SRR2982354	I	C2-C3	z4,z24	-	Albany |Duesseldorf	PASS	1	1	1	1	0	Type 1: Full antigen match, multiple serotypes
SRR1122620	Albany		I	C2-C3	z4,z24	-	330	8,20	C2-C3	z4,z24	-	Albany	Albany|Duesseldorf	Albany	SRR1122620	I	C2-C3	z4,z24	-	Albany |Duesseldorf	PASS	1	1	1	1	0	Type 1: Full antigen match, multiple serotypes
SRR1753775	Albany		I	C2-C3	z4,z24	-	330	8,20	C2-C3	z4,z24	-	Albany	Albany|Duesseldorf	Albany	SRR1753775	I	C2-C3	z4,z24	-	Albany |Duesseldorf	PASS	1	1	1	1	0	Type 1: Full antigen match, multiple serotypes
SRR2407787	Albany		I	C2-C3	z4,z24	-	330	8,20	C2-C3	z4,z24	-	Albany	Albany|Duesseldorf	Albany	SRR2407787	I	C2-C3	z4,z24	-	Albany |Duesseldorf	PASS	1	1	1	1	0	Type 1: Full antigen match, multiple serotypes
SRR3330381	Albany		I	C2-C3	z4,z24	-	330	8,20	C2-C3	z4,z24	-	Albany	Albany|Duesseldorf	Albany	SRR3330381	I	C2-C3	z4,z24	-	Albany |Duesseldorf	PASS	1	1	1	1	0	Type 1: Full antigen match, multiple serotypes
SRR3532909	Albany		I	C2-C3	z4,z24	-	330	8,20	C2-C3	z4,z24	-	Albany	Albany|Duesseldorf	Albany	SRR3532909	I	C2-C3	z4,z24	-	Albany |Duesseldorf	PASS	1	1	1	1	0	Type 1: Full antigen match, multiple serotypes
SRR1960195	Albany		I	C2-C3	z4,z24	-	330	8,20	C2-C3	z4,z24	-	Albany	Albany|Duesseldorf	Albany	SRR1960195	I	C2-C3	z4,z24	-	Albany |Duesseldorf	PASS	1	1	1	1	0	Type 1: Full antigen match, multiple serotypes
SRR3470662	Albany		I	C2-C3	z4,z24	-	330	8,20	C2-C3	z4,z24	-	Albany	Albany|Duesseldorf	Albany	SRR3470662	I	C2-C3	z4,z24	-	Albany |Duesseldorf	PASS	1	1	1	1	0	Type 1: Full antigen match, multiple serotypes
SRR1427713	Albany		I	C2-C3	z4,z24	-	330	8,20	C2-C3	z4,z24	-	Albany	Albany|Duesseldorf	Albany	SRR1427713	I	C2-C3	z4,z24	-	Albany |Duesseldorf	PASS	1	1	1	1	0	Type 1: Full antigen match, multiple serotypes
SRR1002842	Albany		I	C2-C3	z4,z24	-	330	8,20	C2-C3	z4,z24	-	Albany	Albany|Duesseldorf	Albany	SRR1002842	I	C2-C3	z4,z24	-	Albany |Duesseldorf	PASS	1	1	1	1	0	Type 1: Full antigen match, multiple serotypes
SRR2407707	Albany		I	C2-C3	z4,z24	-	330	8,20	C2-C3	z4,z24	-	Albany	Albany|Duesseldorf	Albany	SRR2407707	I	C2-C3	z4,z24	-	Albany |Duesseldorf	PASS	1	1	1	1	0	Type 1: Full antigen match, multiple serotypes
SRR1969483	Albany		I	C2-C3	z4,z24	-	330	8,20	C2-C3	z4,z24	-	Albany	Albany|Duesseldorf	Albany	SRR1969483	I	C2-C3	z4,z24	-	Albany |Duesseldorf	PASS	1	1	1	1	0	Type 1: Full antigen match, multiple serotypes
SRR1969851	Albany		I	C2-C3	z4,z24	-	330	8,20	C2-C3	z4,z24	-	Albany	Albany|Duesseldorf	Albany	SRR1969851	I	C2-C3	z4,z24	-	Albany |Duesseldorf	PASS	1	1	1	1	0	Type 1: Full antigen match, multiple serotypes
SRR1031976	Albany		I	C2-C3	z4,z24	-	330	8,20	C2-C3	z4,z24	-	Albany	Albany|Duesseldorf	Albany	SRR1031976	I	C2-C3	z4,z24	-	Albany |Duesseldorf	PASS	1	1	1	1	0	Type 1: Full antigen match, multiple serotypes
SRR3642956	Albany		I	C2-C3	z4,z24	-	330	8,20	C2-C3	z4,z24	-	Albany	Albany|Duesseldorf	Albany	SRR3642956	I	C2-C3	z4,z24	-	Albany |Duesseldorf	PASS	1	1	1	1	0	Type 1: Full antigen match, multiple serotypes
SRR1548427	Albany		I	C2-C3	z4,z24	-	330	8,20	C2-C3	z4,z24	-	Albany	Albany|Duesseldorf	Albany	SRR1548427	I	C2-C3	z4,z24	-	Albany |Duesseldorf	PASS	1	1	1	1	0	Type 1: Full antigen match, multiple serotypes
SRR3096081	Albany		I	C2-C3	z4,z24	-	330	8,20	C2-C3	z4,z24	-	Albany	Albany|Duesseldorf	Albany	SRR3096081	I	C2-C3	z4,z24	-	Albany |Duesseldorf	PASS	1	1	1	1	0	Type 1: Full antigen match, multiple serotypes
SRR2567008	Albany		I	C2-C3	z4,z24	-	330	8,20	C2-C3	z4,z24	-	Albany	Albany|Duesseldorf	Albany	SRR2567008	I	C2-C3	z4,z24	-	Albany |Duesseldorf	PASS	1	1	1	1	0	Type 1: Full antigen match, multiple serotypes
SRR1767816	Albany		I	C2-C3	z4,z24	-	330	8,20	C2-C3	z4,z24	-	Albany	Albany|Duesseldorf	Albany	SRR1767816	I	C2-C3	z4,z24	-	Albany |Duesseldorf	PASS	1	1	1	1	0	Type 1: Full antigen match, multiple serotypes
SRR2567171	Albany		I	C2-C3	z4,z24	-	330	8,20	C2-C3	z4,z24	-	Albany	Albany|Duesseldorf	Albany	SRR2567171	I	C2-C3	z4,z24	-	Albany |Duesseldorf	PASS	1	1	1	1	0	Type 1: Full antigen match, multiple serotypes
SRR1753747	Albany		I	C2-C3	z4,z24	-	330	8,20	C2-C3	z4,z24	-	Albany	Albany|Duesseldorf	Albany	SRR1753747	I	C2-C3	z4,z24	-	Albany |Duesseldorf	PASS	1	1	1	1	0	Type 1: Full antigen match, multiple serotypes
SRR2993937	Albany		I	C2-C3	z4,z24	-	330	8,20	C2-C3	z4,z24	-	Albany	Albany|Duesseldorf	Albany	SRR2993937	I	C2-C3	z4,z24	-	Albany |Duesseldorf	PASS	1	1	1	1	0	Type 1: Full antigen match, multiple serotypes
SRR3932939	Albany		I	C2-C3	z4,z24	-	330	8,20	C2-C3	z4,z24	-	Albany	Albany|Duesseldorf	Albany	SRR3932939	I	C2-C3	z4,z24	-	Albany |Duesseldorf	PASS	1	1	1	1	0	Type 1: Full antigen match, multiple serotypes
SRR1548410	Albany		I	C2-C3	z4,z24	-	330	8,20	C2-C3	z4,z24	-	Albany	Albany|Duesseldorf	Albany	SRR1548410	I	C2-C3	z4,z24	-	Albany |Duesseldorf	PASS	1	1	1	1	0	Type 1: Full antigen match, multiple serotypes
SRR1544220	Albany		I	C2-C3	z4,z24	-	330	8,20	C2-C3	z4,z24	-	Albany	Albany|Duesseldorf	Albany	SRR1544220	I	C2-C3	z4,z24	-	Albany |Duesseldorf	PASS	1	1	1	1	0	Type 1: Full antigen match, multiple serotypes
SRR3470664	Albany		I	C2-C3	z4,z24	-	330	8,20	C2-C3	z4,z24	-	Albany	Albany|Duesseldorf	Albany	SRR3470664	I	C2-C3	z4,z24	-	Albany |Duesseldorf	PASS	1	1	1	1	0	Type 1: Full antigen match, multiple serotypes
SRR1272861	Albany		I	C2-C3	z4,z24	-	330	8,20	C2-C3	z4,z24	-	Albany	Albany|Duesseldorf	Albany	SRR1272861	I	C2-C3	z4,z24	-	Albany |Duesseldorf	PASS	1	1	1	1	0	Type 1: Full antigen match, multiple serotypes
SRR1511535	Albany		I	C2-C3	z4,z24	-	330	8,20	C2-C3	z4,z24	-	Albany	Albany|Duesseldorf	Albany	SRR1511535	I	C2-C3	z4,z24	-	Albany |Duesseldorf	PASS	1	1	1	1	0	Type 1: Full antigen match, multiple serotypes
SRR1561168	Albany		I	C2-C3	z4,z24	-	330	8,20	C2-C3	z4,z24	-	Albany	Albany|Duesseldorf	Albany	SRR1561168	I	C2-C3	z4,z24	-	Albany |Duesseldorf	PASS	1	1	1	1	0	Type 1: Full antigen match, multiple serotypes
SRR1535747	Albany		I	C2-C3	z4,z24	-	330	8,20	C2-C3	z4,z24	-	Albany	Albany|Duesseldorf	Albany	SRR1535747	I	C2-C3	z4,z24	-	Albany |Duesseldorf	PASS	1	1	1	1	0	Type 1: Full antigen match, multiple serotypes
SRR2407795	Albany		I	C2-C3	z4,z24	-	330	8,20	C2-C3	z4,z24	-	Albany	Albany|Duesseldorf	Albany	SRR2407795	I	C2-C3	z4,z24	-	Albany |Duesseldorf	PASS	1	1	1	1	0	Type 1: Full antigen match, multiple serotypes
SRR1753744	Albany		I	C2-C3	z4,z24	-	330	8,20	C2-C3	z4,z24	-	Albany	Albany|Duesseldorf	Albany	SRR1753744	I	C2-C3	z4,z24	-	Albany |Duesseldorf	PASS	1	1	1	1	0	Type 1: Full antigen match, multiple serotypes
SRR1967304	Albany		I	C2-C3	z4,z24	-	330	8,20	C2-C3	z4,z24	-	Albany	Albany|Duesseldorf	Albany	SRR1967304	I	C2-C3	z4,z24	-	Albany |Duesseldorf	PASS	1	1	1	1	0	Type 1: Full antigen match, multiple serotypes
SRR3173560	Albany		I	C2-C3	z4,z24	-	330	8,20	C2-C3	z4,z24	-	Albany	Albany|Duesseldorf	Albany	SRR3173560	I	C2-C3	z4,z24	-	Albany |Duesseldorf	PASS	1	1	1	1	0	Type 1: Full antigen match, multiple serotypes
SRR3665167	Albany		I	C2-C3	z4,z24	-	330	8,20	C2-C3	z4,z24	-	Albany	Albany|Duesseldorf	Albany	SRR3665167	I	C2-C3	z4,z24	-	Albany |Duesseldorf	PASS	1	1	1	1	0	Type 1: Full antigen match, multiple serotypes
SRR2407719	Albany		I	C2-C3	z4,z24	-	330	8,20	C2-C3	z4,z24	-	Albany	Albany|Duesseldorf	Albany	SRR2407719	I	C2-C3	z4,z24	-	Albany |Duesseldorf	PASS	1	1	1	1	0	Type 1: Full antigen match, multiple serotypes
SRR2407621	Albany		I	C2-C3	z4,z24	-	330	8,20	C2-C3	z4,z24	-	Albany	Albany|Duesseldorf	Albany	SRR2407621	I	C2-C3	z4,z24	-	Albany |Duesseldorf	PASS	1	1	1	1	0	Type 1: Full antigen match, multiple serotypes
SRR4048532	Albany		I	C2-C3	z4,z24	-	330	8,20	C2-C3	z4,z24	-	Albany	Albany|Duesseldorf	Albany	SRR4048532	I	C2-C3	z4,z24	-	Albany |Duesseldorf	PASS	1	1	1	1	0	Type 1: Full antigen match, multiple serotypes
SRR3470660	Albany		I	C2-C3	z4,z24	-	330	8,20	C2-C3	z4,z24	-	Albany	Albany|Duesseldorf	Albany	SRR3470660	I	C2-C3	z4,z24	-	Albany |Duesseldorf	PASS	1	1	1	1	0	Type 1: Full antigen match, multiple serotypes
SRR3122773	Albany		I	C2-C3	z4,z24	-	330	8,20	C2-C3	z4,z24	-	Albany	Albany|Duesseldorf	Albany	SRR3122773	I	C2-C3	z4,z24	-	Albany |Duesseldorf	PASS	1	1	1	1	0	Type 1: Full antigen match, multiple serotypes
SRR2566945	Albany		I	C2-C3	z4,z24	-	330	8,20	C2-C3	z4,z24	-	Albany	Albany|Duesseldorf	Albany	SRR2566945	I	C2-C3	z4,z24	-	Albany |Duesseldorf	PASS	1	1	1	1	0	Type 1: Full antigen match, multiple serotypes
SRR4280581	Albany		I	C2-C3	z4,z24	-	330	8,20	C2-C3	z4,z24	-	Albany	Albany|Duesseldorf	Albany	SRR4280581	I	C2-C3	z4,z24	-	Albany |Duesseldorf	PASS	1	1	1	1	0	Type 1: Full antigen match, multiple serotypes
SRR3295558	Albany		I	C2-C3	z4,z24	-	330	8,20	C2-C3	z4,z24	-	Albany	Albany|Duesseldorf	Albany	SRR3295558	I	C2-C3	z4,z24	-	Albany |Duesseldorf	PASS	1	1	1	1	0	Type 1: Full antigen match, multiple serotypes
SRR2911818	Albany		I	C2-C3	z4,z24	-	330	8,20	C2-C3	z4,z24	-	Albany	Albany|Duesseldorf	Albany	SRR2911818	I	C2-C3	z4,z24	-	Albany |Duesseldorf	PASS	1	1	1	1	0	Type 1: Full antigen match, multiple serotypes
SRR1646072	Albany		I	C2-C3	z4,z24	-	330	8,20	C2-C3	z4,z24	-	Albany	Albany|Duesseldorf	Albany	SRR1646072	I	C2-C3	z4,z24	-	Albany |Duesseldorf	PASS	1	1	1	1	0	Type 1: Full antigen match, multiple serotypes
SRR3470667	Albany		I	C2-C3	z4,z24	-	330	8,20	C2-C3	z4,z24	-	Albany	Albany|Duesseldorf	Albany	SRR3470667	I	C2-C3	z4,z24	-	Albany |Duesseldorf	PASS	1	1	1	1	0	Type 1: Full antigen match, multiple serotypes
SRR1049668	Albany		I	C2-C3	z4,z24	-	330	8,20	C2-C3	z4,z24	-	Albany	Albany|Duesseldorf	Albany	SRR1049668	I	C2-C3	z4,z24	-	Albany |Duesseldorf	PASS	1	1	1	1	0	Type 1: Full antigen match, multiple serotypes
SRR949417	Albany		I	C2-C3	z4,z24	-	330	8,20	C2-C3	z4,z24	-	Albany	Albany|Duesseldorf	Albany	SRR949417	I	C2-C3	z4,z24	-	Albany |Duesseldorf	PASS	1	1	1	1	0	Type 1: Full antigen match, multiple serotypes
SRR3173540	Albany		I	C2-C3	z4,z24	-	330	8,20	C2-C3	z4,z24	-	Albany	Albany|Duesseldorf	Albany	SRR3173540	I	C2-C3	z4,z24	-	Albany |Duesseldorf	PASS	1	1	1	1	0	Type 1: Full antigen match, multiple serotypes
SRR3664618	Albany		I	C2-C3	z4,z24	-	330	8,20	C2-C3	z4,z24	-	Albany	Albany|Duesseldorf	Albany	SRR3664618	I	C2-C3	z4,z24	-	Albany |Duesseldorf	PASS	1	1	1	1	0	Type 1: Full antigen match, multiple serotypes
SRR2082842	Albany		I	C2-C3	z4,z24	-	330	8,20	C2-C3	z4,z24	-	Albany	Albany|Duesseldorf	Albany	SRR2082842	I	C2-C3	z4,z24	-	Albany |Duesseldorf	PASS	1	1	1	1	0	Type 1: Full antigen match, multiple serotypes
SRR1122670	Albany		I	C2-C3	z4,z24	-	330	8,20	C2-C3	z4,z24	-	Albany	Albany|Duesseldorf	Albany	SRR1122670	I	C2-C3	z4,z24	-	Albany |Duesseldorf	PASS	1	1	1	1	0	Type 1: Full antigen match, multiple serotypes
SRR1548395	Albany		I	C2-C3	z4,z24	-	330	8,20	C2-C3	z4,z24	-	Albany	Albany|Duesseldorf	Albany	SRR1548395	I	C2-C3	z4,z24	-	Albany |Duesseldorf	PASS	1	1	1	1	0	Type 1: Full antigen match, multiple serotypes
SRR1272835	Albany		I	C2-C3	z4,z24	-	330	8,20	C2-C3	z4,z24	-	Albany	Albany|Duesseldorf	Albany	SRR1272835	I	C2-C3	z4,z24	-	Albany |Duesseldorf	PASS	1	1	1	1	0	Type 1: Full antigen match, multiple serotypes
SRR1753755	Albany		I	C2-C3	z4,z24	-	330	8,20	C2-C3	z4,z24	-	Albany	Albany|Duesseldorf	Albany	SRR1753755	I	C2-C3	z4,z24	-	Albany |Duesseldorf	PASS	1	1	1	1	0	Type 1: Full antigen match, multiple serotypes
SRR3664872	Albany		I	C2-C3	z4,z24	-	330	8,20	C2-C3	z4,z24	-	Albany	Albany|Duesseldorf	Albany	SRR3664872	I	C2-C3	z4,z24	-	Albany |Duesseldorf	PASS	1	1	1	1	0	Type 1: Full antigen match, multiple serotypes
ERR045317	Albany		I	C2-C3	z4,z24	-	330	8,20	C2-C3	z4,z24	-	Albany	Albany|Duesseldorf	Albany	ERR045317	I	C2-C3	z4,z24	-	Albany |Duesseldorf	PASS	1	1	1	1	0	Type 1: Full antigen match, multiple serotypes
SRR3470773	Albany		I	C2-C3	z4,z24	-	330	8,20	C2-C3	z4,z24	-	Albany	Albany|Duesseldorf	Albany	SRR3470773	I	C2-C3	z4,z24	-	Albany |Duesseldorf	PASS	1	1	1	1	0	Type 1: Full antigen match, multiple serotypes
SRR1122598	Albany		I	C2-C3	z4,z24	-	330	8,20	C2-C3	z4,z24	-	Albany	Albany|Duesseldorf	Albany	SRR1122598	I	C2-C3	z4,z24	-	Albany |Duesseldorf	PASS	1	1	1	1	0	Type 1: Full antigen match, multiple serotypes
SRR1272807	Albany		I	C2-C3	z4,z24	-	330	8,20	C2-C3	z4,z24	-	Albany	Albany|Duesseldorf	Albany	SRR1272807	I	C2-C3	z4,z24	-	Albany |Duesseldorf	PASS	1	1	1	1	0	Type 1: Full antigen match, multiple serotypes
SRR2533544	Albany		I	C2-C3	z4,z24	-	330	8,20	C2-C3	z4,z24	-	Albany	Albany|Duesseldorf	Albany	SRR2533544	I	C2-C3	z4,z24	-	Albany |Duesseldorf	PASS	1	1	1	1	0	Type 1: Full antigen match, multiple serotypes
SRR1967412	Albany		I	C2-C3	z4,z24	-	329	8,20	C2-C3	z4,z24	-	Albany	Albany|Duesseldorf	Albany	SRR1967412	I	C2-C3	z4,z24	-	Albany |Duesseldorf	PASS	1	1	1	1	0	Type 1: Full antigen match, multiple serotypes
SRR2407543	Albany		I	C2-C3	z4,z24	-	330	8,20	C2-C3	z4,z24	-	Albany	Albany|Duesseldorf	Albany	SRR2407543	I	C2-C3	z4,z24	-	Albany |Duesseldorf	PASS	1	1	1	1	0	Type 1: Full antigen match, multiple serotypes
SRR1060568	Albany		I	C2-C3	z4,z24	-	330	8,20	C2-C3	z4,z24	-	Albany	Albany|Duesseldorf	Albany	SRR1060568	I	C2-C3	z4,z24	-	Albany |Duesseldorf	PASS	1	1	1	1	0	Type 1: Full antigen match, multiple serotypes
SRR3295885	Albany		I	C2-C3	z4,z24	-	330	8,20	C2-C3	z4,z24	-	Albany	Albany|Duesseldorf	Albany	SRR3295885	I	C2-C3	z4,z24	-	Albany |Duesseldorf	PASS	1	1	1	1	0	Type 1: Full antigen match, multiple serotypes
SRR1106589	Albany		I	C2-C3	z4,z24	-	330	8,20	C2-C3	z4,z24	-	Albany	Albany|Duesseldorf	Albany	SRR1106589	I	C2-C3	z4,z24	-	Albany |Duesseldorf	PASS	1	1	1	1	0	Type 1: Full antigen match, multiple serotypes
SRR2989168	Albany		I	C2-C3	z4,z24	-	330	8,20	C2-C3	z4,z24	-	Albany	Albany|Duesseldorf	Albany	SRR2989168	I	C2-C3	z4,z24	-	Albany |Duesseldorf	PASS	1	1	1	1	0	Type 1: Full antigen match, multiple serotypes
SRR1969557	Albany		I	C2-C3	z4,z24	-	330	8,20	C2-C3	z4,z24	-	Albany	Albany|Duesseldorf	Albany	SRR1969557	I	C2-C3	z4,z24	-	Albany |Duesseldorf	PASS	1	1	1	1	0	Type 1: Full antigen match, multiple serotypes
SRR1645804	Albany		I	C2-C3	z4,z24	-	330	8,20	C2-C3	z4,z24	-	Albany	Albany|Duesseldorf	Albany	SRR1645804	I	C2-C3	z4,z24	-	Albany |Duesseldorf	PASS	1	1	1	1	0	Type 1: Full antigen match, multiple serotypes
SRR2567081	Albany		I	C2-C3	z4,z24	-	330	8,20	C2-C3	z4,z24	-	Albany	Albany|Duesseldorf	Albany	SRR2567081	I	C2-C3	z4,z24	-	Albany |Duesseldorf	PASS	1	1	1	1	0	Type 1: Full antigen match, multiple serotypes
SRR4280629	Albany		I	C2-C3	z4,z24	-	330	8,20	C2-C3	z4,z24	-	Albany	Albany|Duesseldorf	Albany	SRR4280629	I	C2-C3	z4,z24	-	Albany |Duesseldorf	PASS	1	1	1	1	0	Type 1: Full antigen match, multiple serotypes
SRR3634453	Albany		I	C2-C3	z4,z24	-	330	8,20	C2-C3	z4,z24	-	Albany	Albany|Duesseldorf	Albany	SRR3634453	I	C2-C3	z4,z24	-	Albany |Duesseldorf	PASS	1	1	1	1	0	Type 1: Full antigen match, multiple serotypes
SRR3049870	Albany		I	C2-C3	z4,z24	-	330	8,20	C2-C3	z4,z24	-	Albany	Albany|Duesseldorf	Albany	SRR3049870	I	C2-C3	z4,z24	-	Albany |Duesseldorf	PASS	1	1	1	1	0	Type 1: Full antigen match, multiple serotypes
SRR4019214	Albany		I	C2-C3	z4,z24	-	330	8,20	C2-C3	z4,z24	-	Albany	Albany|Duesseldorf	Albany	SRR4019214	I	C2-C3	z4,z24	-	Albany |Duesseldorf	PASS	1	1	1	1	0	Type 1: Full antigen match, multiple serotypes
SRR3932984	Albany		I	C2-C3	z4,z24	-	330	8,20	C2-C3	z4,z24	-	Albany	Albany|Duesseldorf	Albany	SRR3932984	I	C2-C3	z4,z24	-	Albany |Duesseldorf	PASS	1	1	1	1	0	Type 1: Full antigen match, multiple serotypes
SRR1965757	Albany		I	C2-C3	z4,z24	-	330	8,20	C2-C3	z4,z24	-	Albany	Albany|Duesseldorf	Albany	SRR1965757	I	C2-C3	z4,z24	-	Albany |Duesseldorf	PASS	1	1	1	1	0	Type 1: Full antigen match, multiple serotypes
SRR3096718	Albany		I	C2-C3	z4,z24	-	330	8,20	C2-C3	z4,z24	-	Albany	Albany|Duesseldorf	Albany	SRR3096718	I	C2-C3	z4,z24	-	Albany |Duesseldorf	PASS	1	1	1	1	0	Type 1: Full antigen match, multiple serotypes
SRR2982353	Albany		I	C2-C3	z4,z24	-	330	8,20	C2-C3	z4,z24	-	Albany	Albany|Duesseldorf	Albany	SRR2982353	I	C2-C3	z4,z24	-	Albany |Duesseldorf	PASS	1	1	1	1	0	Type 1: Full antigen match, multiple serotypes
SRR1272486	Albany		I	C2-C3	z4,z24	-	330	8,20	C2-C3	z4,z24	-	Albany	Albany|Duesseldorf	Albany	SRR1272486	I	C2-C3	z4,z24	-	Albany |Duesseldorf	PASS	1	1	1	1	0	Type 1: Full antigen match, multiple serotypes
SRR2532631	Albany		I	C2-C3	z4,z24	-	330	8,20	C2-C3	z4,z24	-	Albany	Albany|Duesseldorf	Albany	SRR2532631	I	C2-C3	z4,z24	-	Albany |Duesseldorf	PASS	1	1	1	1	0	Type 1: Full antigen match, multiple serotypes
SRR1118709	Albany		I	C2-C3	z4,z24	-	330	8,20	C2-C3	z4,z24	-	Albany	Albany|Duesseldorf	Albany	SRR1118709	I	C2-C3	z4,z24	-	Albany |Duesseldorf	PASS	1	1	1	1	0	Type 1: Full antigen match, multiple serotypes
SRR3198620	Albany		I	C2-C3	z4,z24	-	330	8,20	C2-C3	z4,z24	-	Albany	Albany|Duesseldorf	Albany	SRR3198620	I	C2-C3	z4,z24	-	Albany |Duesseldorf	PASS	1	1	1	1	0	Type 1: Full antigen match, multiple serotypes
SRR1966377	Albany		I	C2-C3	z4,z24	-	330	8,20	C2-C3	z4,z24	-	Albany	Albany|Duesseldorf	Albany	SRR1966377	I	C2-C3	z4,z24	-	Albany |Duesseldorf	PASS	1	1	1	1	0	Type 1: Full antigen match, multiple serotypes
SRR1963325	Albany		I	C2-C3	z4,z24	-	330	8,20	C2-C3	z4,z24	-	Albany	Albany|Duesseldorf	Albany	SRR1963325	I	C2-C3	z4,z24	-	Albany |Duesseldorf	PASS	1	1	1	1	0	Type 1: Full antigen match, multiple serotypes
SRR3470661	Albany		I	C2-C3	z4,z24	-	330	8,20	C2-C3	z4,z24	-	Albany	Albany|Duesseldorf	Albany	SRR3470661	I	C2-C3	z4,z24	-	Albany |Duesseldorf	PASS	1	1	1	1	0	Type 1: Full antigen match, multiple serotypes
SRR2982356	Albany		I	C2-C3	z4,z24	-	330	8,20	C2-C3	z4,z24	-	Albany	Albany|Duesseldorf	Albany	SRR2982356	I	C2-C3	z4,z24	-	Albany |Duesseldorf	PASS	1	1	1	1	0	Type 1: Full antigen match, multiple serotypes
SRR1645364	Albany		I	C2-C3	z4,z24	-	330	8,20	C2-C3	z4,z24	-	Albany	Albany|Duesseldorf	Albany	SRR1645364	I	C2-C3	z4,z24	-	Albany |Duesseldorf	PASS	1	1	1	1	0	Type 1: Full antigen match, multiple serotypes
SRR2533329	Albany		I	C2-C3	z4,z24	-	330	8,20	C2-C3	z4,z24	-	Albany	Albany|Duesseldorf	Albany	SRR2533329	I	C2-C3	z4,z24	-	Albany |Duesseldorf	PASS	1	1	1	1	0	Type 1: Full antigen match, multiple serotypes
SRR3049560	Albany		I	C2-C3	z4,z24	-	330	8,20	C2-C3	z4,z24	-	Albany	Albany|Duesseldorf	Albany	SRR3049560	I	C2-C3	z4,z24	-	Albany |Duesseldorf	PASS	1	1	1	1	0	Type 1: Full antigen match, multiple serotypes
SRR3933152	Albany		I	C2-C3	z4,z24	-	330	8,20	C2-C3	z4,z24	-	Albany	Albany|Duesseldorf	Albany	SRR3933152	I	C2-C3	z4,z24	-	Albany |Duesseldorf	PASS	1	1	1	1	0	Type 1: Full antigen match, multiple serotypes
SRR3932995	Albany		I	C2-C3	z4,z24	-	330	8,20	C2-C3	z4,z24	-	Albany	Albany|Duesseldorf	Albany	SRR3932995	I	C2-C3	z4,z24	-	Albany |Duesseldorf	PASS	1	1	1	1	0	Type 1: Full antigen match, multiple serotypes
SRR2910876	Albany		I	C2-C3	z4,z24	-	330	8,20	C2-C3	z4,z24	-	Albany	Albany|Duesseldorf	Albany	SRR2910876	I	C2-C3	z4,z24	-	Albany |Duesseldorf	PASS	1	1	1	1	0	Type 1: Full antigen match, multiple serotypes
SRR3606590	Albany		I	C2-C3	z4,z24	-	330	8,20	C2-C3	z4,z24	-	Albany	Albany|Duesseldorf	Albany	SRR3606590	I	C2-C3	z4,z24	-	Albany |Duesseldorf	PASS	1	1	1	1	0	Type 1: Full antigen match, multiple serotypes
SRR1548409	Albany		I	C2-C3	z4,z24	-	330	8,20	C2-C3	z4,z24	-	Albany	Albany|Duesseldorf	Albany	SRR1548409	I	C2-C3	z4,z24	-	Albany |Duesseldorf	PASS	1	1	1	1	0	Type 1: Full antigen match, multiple serotypes
SRR1753776	Albany		I	C2-C3	z4,z24	-	330	8,20	C2-C3	z4,z24	-	Albany	Albany|Duesseldorf	Albany	SRR1753776	I	C2-C3	z4,z24	-	Albany |Duesseldorf	PASS	1	1	1	1	0	Type 1: Full antigen match, multiple serotypes
SRR3295857	Albany		I	C2-C3	z4,z24	-	330	8,20	C2-C3	z4,z24	-	Albany	Albany|Duesseldorf	Albany	SRR3295857	I	C2-C3	z4,z24	-	Albany |Duesseldorf	PASS	1	1	1	1	0	Type 1: Full antigen match, multiple serotypes
SRR1966742	Albany		I	C2-C3	z4,z24	-	330	8,20	C2-C3	z4,z24	-	Albany	Albany|Duesseldorf	Albany	SRR1966742	I	C2-C3	z4,z24	-	Albany |Duesseldorf	PASS	1	1	1	1	0	Type 1: Full antigen match, multiple serotypes
SRR1049700	Albany		I	C2-C3	z4,z24	-	330	8,20	C2-C3	z4,z24	-	Albany	Albany|Duesseldorf	Albany	SRR1049700	I	C2-C3	z4,z24	-	Albany |Duesseldorf	PASS	1	1	1	1	0	Type 1: Full antigen match, multiple serotypes
SRR1970146	Albany		I	C2-C3	z4,z24	-	330	8,20	C2-C3	z4,z24	-	Albany	Albany|Duesseldorf	Albany	SRR1970146	I	C2-C3	z4,z24	-	Albany |Duesseldorf	PASS	1	1	1	1	0	Type 1: Full antigen match, multiple serotypes
SRR2533411	Albany		I	C2-C3	z4,z24	-	330	8,20	C2-C3	z4,z24	-	Albany	Albany|Duesseldorf	Albany	SRR2533411	I	C2-C3	z4,z24	-	Albany |Duesseldorf	PASS	1	1	1	1	0	Type 1: Full antigen match, multiple serotypes
SRR1122643	Albert		I	B	z10	e,n,x	330	1,4,[5],12	B	z10	e,n,x	Typhimurium	Albert	Typhimurium	SRR1122643	I	B	z10	e,n,x	Albert	PASS	1	1	1	1	1	Type 0: Full Match
SRR1840732	Albert		I	B	z10	e,n,x	330	1,4,[5],12	B	z10	e,n,x	Typhimurium	Albert	Typhimurium	SRR1840732	I	B	z10	e,n,x	Albert	PASS	1	1	1	1	1	Type 0: Full Match
SRR1107426	Altona		I	C2-C3	r	z6	330	8,20	C2-C3	r	z6	Altona	Altona	Altona	SRR1107426	I	C2-C3	r	z6	Altona	PASS	1	1	1	1	1	Type 0: Full Match
SRR1170793	Altona		I	C2-C3	r	z6	330	8,20	C2-C3	r	z6	Altona	Altona	Altona	SRR1170793	I	C2-C3	r	z6	Altona	PASS	1	1	1	1	1	Type 0: Full Match
SRR1207466	Altona		I	C2-C3	r	z6	330	8,20	C2-C3	r	z6	Altona	Altona	Altona	SRR1207466	I	C2-C3	r	z6	Altona	PASS	1	1	1	1	1	Type 0: Full Match
SRR1207501	Altona		I	C2-C3	r	z6	330	8,20	C2-C3	r	z6	Altona	Altona	Altona	SRR1207501	I	C2-C3	r	z6	Altona	PASS	1	1	1	1	1	Type 0: Full Match
SRR1249080	Altona		I	C2-C3	r	z6	330	8,20	C2-C3	r	z6	Altona	Altona	Altona	SRR1249080	I	C2-C3	r	z6	Altona	PASS	1	1	1	1	1	Type 0: Full Match
SRR1302808	Altona		I	C2-C3	r	z6	330	8,20	C2-C3	r	z6	Altona	Altona	Altona	SRR1302808	I	C2-C3	r	z6	Altona	PASS	1	1	1	1	1	Type 0: Full Match
SRR1302832	Altona		I	C2-C3	r	z6	330	8,20	C2-C3	r	z6	Altona	Altona	Altona	SRR1302832	I	C2-C3	r	z6	Altona	PASS	1	1	1	1	1	Type 0: Full Match
SRR1302871	Altona		I	C2-C3	r	z6	330	8,20	C2-C3	r	z6	Altona	Altona	Altona	SRR1302871	I	C2-C3	r	z6	Altona	PASS	1	1	1	1	1	Type 0: Full Match
SRR1643094	Altona		I	C2-C3	r	z6	330	8,20	C2-C3	r	z6	Altona	Altona	I 9,12:y:-	SRR1643094	I	C2-C3	r	z6	Altona	PASS	1	1	1	1	1	Type 0: Full Match
SRR1654333	Altona		I	C2-C3	r	z6	330	8,20	C2-C3	r	z6	Altona	Altona	Altona	SRR1654333	I	C2-C3	r	z6	Altona	PASS	1	1	1	1	1	Type 0: Full Match
SRR1966709	Altona		I	C2-C3	r	z6	330	8,20	C2-C3	r	z6	Altona	Altona	Altona	SRR1966709	I	C2-C3	r	z6	Altona	PASS	1	1	1	1	1	Type 0: Full Match
SRR1973629	Altona		I	C2-C3	r	z6	330	8,20	C2-C3	r	z6	Altona	Altona	Altona	SRR1973629	I	C2-C3	r	z6	Altona	PASS	1	1	1	1	1	Type 0: Full Match
SRR1980607	Altona		I	C2-C3	r	z6	330	8,20	C2-C3	r	z6	Altona	Altona	Altona	SRR1980607	I	C2-C3	r	z6	Altona	PASS	1	1	1	1	1	Type 0: Full Match
SRR1982136	Altona		I	C2-C3	r	z6	330	8,20	C2-C3	r	z6	Altona	Altona	Altona	SRR1982136	I	C2-C3	r	z6	Altona	PASS	1	1	1	1	1	Type 0: Full Match
SRR2132183	Altona		I	C2-C3	r	z6	329	8,20	C2-C3	r	z6	Altona	Altona	Altona	SRR2132183	I	C2-C3	r	z6	Altona	PASS	1	1	1	1	1	Type 0: Full Match
SRR2637856	Altona		I	C2-C3	r	z6	330	8,20	C2-C3	r	z6	Altona	Altona	Altona	SRR2637856	I	C2-C3	r	z6	Altona	PASS	1	1	1	1	1	Type 0: Full Match
SRR2911767	Altona		I	C2-C3	r	z6	330	8,20	C2-C3	r	z6	Altona	Altona	Altona	SRR2911767	I	C2-C3	r	z6	Altona	PASS	1	1	1	1	1	Type 0: Full Match
SRR2925638	Altona		I	C2-C3	r	z6	330	8,20	C2-C3	r	z6	Altona	Altona	Altona	SRR2925638	I	C2-C3	r	z6	Altona	PASS	1	1	1	1	1	Type 0: Full Match
SRR2925649	Altona		I	C2-C3	r	z6	330	8,20	C2-C3	r	z6	Altona	Altona	Altona	SRR2925649	I	C2-C3	r	z6	Altona	PASS	1	1	1	1	1	Type 0: Full Match
SRR3027077	Altona		I	C2-C3	r	z6	330	8,20	C2-C3	r	z6	Altona	Altona	Altona	SRR3027077	I	C2-C3	r	z6	Altona	PASS	1	1	1	1	1	Type 0: Full Match
SRR3027078	Altona		I	C2-C3	r	z6	330	8,20	C2-C3	r	z6	Altona	Altona	Altona	SRR3027078	I	C2-C3	r	z6	Altona	PASS	1	1	1	1	1	Type 0: Full Match
SRR3049339	Altona		I	C2-C3	r	z6	330	8,20	C2-C3	r	z6	Altona	Altona	Altona	SRR3049339	I	C2-C3	r	z6	Altona	PASS	1	1	1	1	1	Type 0: Full Match
SRR3295689	Altona		I	C2-C3	r	z6	330	8,20	C2-C3	r	z6	Altona	Altona	Altona	SRR3295689	I	C2-C3	r	z6	Altona	PASS	1	1	1	1	1	Type 0: Full Match
SRR3322615	Altona		I	C2-C3	r	z6	330	8,20	C2-C3	r	z6	Altona	Altona	Altona	SRR3322615	I	C2-C3	r	z6	Altona	PASS	1	1	1	1	1	Type 0: Full Match
SRR3666651	Altona		I	C2-C3	r	z6	330	8,20	C2-C3	r	z6	Altona	Altona	Altona	SRR3666651	I	C2-C3	r	z6	Altona	PASS	1	1	1	1	1	Type 0: Full Match
SRR3726305	Altona		I	C2-C3	r	z6	330	8,20	C2-C3	r	z6	Altona	Altona	Altona	SRR3726305	I	C2-C3	r	z6	Altona	PASS	1	1	1	1	1	Type 0: Full Match
SRR3932952	Altona		I	C2-C3	r	z6	330	8,20	C2-C3	r	z6	Altona	Altona	Altona	SRR3932952	I	C2-C3	r	z6	Altona	PASS	1	1	1	1	1	Type 0: Full Match
SRR3932955	Altona		I	C2-C3	r	z6	330	8,20	C2-C3	r	z6	Altona	Altona	Altona	SRR3932955	I	C2-C3	r	z6	Altona	PASS	1	1	1	1	1	Type 0: Full Match
SRR4841792	Altona		I	C2-C3	r	z6	330	8,20	C2-C3	r	z6	Altona	Altona	Altona	SRR4841792	I	C2-C3	r	z6	Altona	PASS	1	1	1	1	1	Type 0: Full Match
SRR4842193	Altona		I	C2-C3	r	z6	330	8,20	C2-C3	r	z6	Altona	Altona	Altona	SRR4842193	I	C2-C3	r	z6	Altona	PASS	1	1	1	1	1	Type 0: Full Match
SRR4842298	Altona		I	C2-C3	r	z6	330	8,20	C2-C3	r	z6	Altona	Altona	Altona	SRR4842298	I	C2-C3	r	z6	Altona	PASS	1	1	1	1	1	Type 0: Full Match
SRR5019473	Altona		I	C2-C3	r	z6	330	8,20	C2-C3	r	z6	Altona	Altona	Altona	SRR5019473	I	C2-C3	r	z6	Altona	PASS	1	1	1	1	1	Type 0: Full Match
SRR5129721	Altona		I	C2-C3	r	z6	330	8,20	C2-C3	r	z6	Altona	Altona	Altona	SRR5129721	I	C2-C3	r	z6	Altona	PASS	1	1	1	1	1	Type 0: Full Match
SRR1643068	Altona		I	C2-C3	r	z6	330	8,20	C2-C3	r,[i]	z6	Altona	Altona	Altona	SRR1643068	I	C2-C3	r	z6	Altona	PASS	1	1	1	1	1	Type 0: Full Match
SRR3049139	Altona		I	C2-C3	r	z6	330	8,20	C2-C3	r,[i]	z6	Altona	Altona	Altona	SRR3049139	I	C2-C3	r	z6	Altona	PASS	1	1	1	1	1	Type 0: Full Match
SRR3322376	Amager		I	E	y	1,2	330	3,{10}{15}	E	y	1,2	Amager	Amager	Amager	SRR3322376	I	E	y	1,2	Amager	PASS	1	1	1	1	1	Type 0: Full Match
SRR2534125	Amager		I	E	y	1,2	330	3,{10}{15}	E	y	1,2	Amager	Amager	Amager	SRR2534125	I	E	y	1,2	Amager	PASS	1	1	1	1	1	Type 0: Full Match
SRR2000247	Amager		I	E	y	1,2	330	3,{10}{15}	E	y	1,2	Amager	Amager	Amager	SRR2000247	I	E	y	1,2	Amager	PASS	1	1	1	1	1	Type 0: Full Match
SRR1966548	Amager		I	E	y	1,2	330	3,{10}{15}	E	y	1,2	Amager	Amager	Amager	SRR1966548	I	E	y	1,2	Amager	PASS	1	1	1	1	1	Type 0: Full Match
SRR1958096	Amager		I	E	y	1,2	330	3,{10}{15}	E	y	1,2	Amager	Amager	Amager	SRR1958096	I	E	y	1,2	Amager	PASS	1	1	1	1	1	Type 0: Full Match
SRR5045028	Amager		I	E	y	1,2	330	3,{10}{15}	E	y	1,2	Amager	Amager	Amager	SRR5045028	I	E	y	1,2	Amager	PASS	1	1	1	1	1	Type 0: Full Match
SRR3457646	Amager		I	E	y	1,2	330	3,{10}{15}	E	y	1,2	Amager	Amager	Amager	SRR3457646	I	E	y	1,2	Amager	PASS	1	1	1	1	1	Type 0: Full Match
SRR4176700	Amager		I	E	y	1,2	330	3,{10}{15}	E	y	1,2	Amager	Amager	Amager	SRR4176700	I	E	y	1,2	Amager	PASS	1	1	1	1	1	Type 0: Full Match
SRR1118708	Amager		I	E	y	1,2	330	3,{10}{15}	E	y	1,2	Amager	Amager	Amager	SRR1118708	I	E	y	1,2	Amager	PASS	1	1	1	1	1	Type 0: Full Match
SRR3322062	Amager		I	E	y	1,2	330	3,{10}{15}	E	y	1,2	Amager	Amager	Amager	SRR3322062	I	E	y	1,2	Amager	PASS	1	1	1	1	1	Type 0: Full Match
SRR1055750	Amager		I	E	y	1,2	330	3,{10}{15}	E	y	1,2	Amager	Amager	Amager	SRR1055750	I	E	y	1,2	Amager	PASS	1	1	1	1	1	Type 0: Full Match
SRR2534142	Amager		I	E	y	1,2	330	3,{10}{15}	E	y	1,2	Amager	Amager	Amager	SRR2534142	I	E	y	1,2	Amager	PASS	1	1	1	1	1	Type 0: Full Match
SRR1118707	Amager		I	E	y	1,2	330	3,{10}{15}	E	y	1,2	Amager	Amager	Amager	SRR1118707	I	E	y	1,2	Amager	PASS	1	1	1	1	1	Type 0: Full Match
SRR1967251	Amherstiana		I	C2-C3	l,v	1,6	329	8	C2-C3	l,v	1,6	Amherstiana	Amherstiana	Bispebjerg	SRR1967251	I	C2-C3	l,v	1,6	Amherstiana	PASS	1	1	1	1	1	Type 0: Full Match
SRR1481657	Amoutive		I	M	d	1,5	330	28	M	d	1,5	Amoutive	Amoutive	Rubislaw	SRR1481657	I	M	d	1,5	Amoutive	PASS	1	1	1	1	1	Type 0: Full Match
SRR1106354	Amsterdam		I	E	g,m,s	-	330	3,{10}{15}{15,34}	E	g,m,s	-	Amsterdam	Amsterdam|Kouka|Suberu	Amsterdam	SRR1106354	I	E	g,m,s	-	Amsterdam	PASS	1	1	1	1	1	Type 0: Full Match
SRR1164559	Amsterdam		I	E	g,m,s	-	330	3,{10}{15}{15,34}	E	g,m,s	-	Amsterdam	Amsterdam|Kouka|Suberu	Amsterdam	SRR1164559	I	E	g,m,s	-	Amsterdam	PASS	1	1	1	1	1	Type 0: Full Match
SRR1182713	Amsterdam	15+,34+	I	E	g,m,s	-	330	3,{10}{15}{15,34}	E	g,m,s	-	Amsterdam	Amsterdam|Kouka|Suberu	Amsterdam	SRR1182713	I	E	g,m,s	-	Amsterdam	PASS	1	1	1	1	1	Type 0: Full Match
SRR1182718	Amsterdam		I	E	g,m,s	-	330	3,{10}{15}{15,34}	E	g,m,s	-	Amsterdam	Amsterdam|Kouka|Suberu	Amsterdam	SRR1182718	I	E	g,m,s	-	Amsterdam	PASS	1	1	1	1	1	Type 0: Full Match
SRR1427104	Amsterdam		I	E	g,m,s	-	330	3,{10}{15}{15,34}	E	g,m,s	-	Amsterdam	Amsterdam|Kouka|Suberu	Amsterdam	SRR1427104	I	E	g,m,s	-	Amsterdam	PASS	1	1	1	1	1	Type 0: Full Match
SRR1522094	Amsterdam		I	E	g,m,s	-	330	3,{10}{15}{15,34}	E	g,m,s	-	Amsterdam	Amsterdam|Kouka|Suberu	Amsterdam	SRR1522094	I	E	g,m,s	-	Amsterdam	PASS	1	1	1	1	1	Type 0: Full Match
SRR1539617	Amsterdam		I	E	g,m,s	-	330	3,{10}{15}{15,34}	E	g,m,s	-	Amsterdam	Amsterdam|Kouka|Suberu	Amsterdam	SRR1539617	I	E	g,m,s	-	Amsterdam	PASS	1	1	1	1	1	Type 0: Full Match
SRR1562646	Amsterdam		I	E	g,m,s	-	330	3,{10}{15}{15,34}	E	g,m,s	-	Amsterdam	Amsterdam|Kouka|Suberu	Amsterdam	SRR1562646	I	E	g,m,s	-	Amsterdam	PASS	1	1	1	1	1	Type 0: Full Match
SRR1965817	Amsterdam		I	E	g,m,s	-	330	3,{10}{15}{15,34}	E	g,m,s	-	Amsterdam	Amsterdam|Kouka|Suberu	Amsterdam	SRR1965817	I	E	g,m,s	-	Amsterdam	PASS	1	1	1	1	1	Type 0: Full Match
SRR1965933	Amsterdam		I	E	g,m,s	-	330	3,{10}{15}{15,34}	E	g,m,s	-	Amsterdam	Amsterdam|Kouka|Suberu	Amsterdam	SRR1965933	I	E	g,m,s	-	Amsterdam	PASS	1	1	1	1	1	Type 0: Full Match
SRR1995499	Amsterdam		I	E	g,m,s	-	330	3,{10}{15}{15,34}	E	g,m,s	-	Amsterdam	Amsterdam|Kouka|Suberu	Amsterdam	SRR1995499	I	E	g,m,s	-	Amsterdam	PASS	1	1	1	1	1	Type 0: Full Match
SRR2124334	Amsterdam		I	E	g,m,s	-	330	3,{10}{15}{15,34}	E	g,m,s	-	Amsterdam	Amsterdam|Kouka|Suberu	Amsterdam	SRR2124334	I	E	g,m,s	-	Amsterdam	PASS	1	1	1	1	1	Type 0: Full Match
SRR2124425	Amsterdam		I	E	g,m,s	-	330	3,{10}{15}{15,34}	E	g,m,s	-	Amsterdam	Amsterdam|Kouka|Suberu	Amsterdam	SRR2124425	I	E	g,m,s	-	Amsterdam	PASS	1	1	1	1	1	Type 0: Full Match
SRR2124447	Amsterdam		I	E	g,m,s	-	330	3,{10}{15}{15,34}	E	g,m,s	-	Amsterdam	Amsterdam|Kouka|Suberu	Amsterdam	SRR2124447	I	E	g,m,s	-	Amsterdam	PASS	1	1	1	1	1	Type 0: Full Match
SRR2586126	Amsterdam	15+,34+	I	E	g,m,s	-	330	3,{10}{15}{15,34}	E	g,m,s	-	Amsterdam	Amsterdam|Kouka|Suberu	Amsterdam	SRR2586126	I	E	g,m,s	-	Amsterdam	PASS	1	1	1	1	1	Type 0: Full Match
SRR3438071	Amsterdam		I	E	g,m,s	-	330	3,{10}{15}{15,34}	E	g,m,s	-	Amsterdam	Amsterdam|Kouka|Suberu	Amsterdam	SRR3438071	I	E	g,m,s	-	Amsterdam	PASS	1	1	1	1	1	Type 0: Full Match
SRR3453121	Amsterdam	15+,34+	I	E	g,m,s	-	330	3,{10}{15}{15,34}	E	g,m,s	-	Amsterdam	Amsterdam|Kouka|Suberu	Amsterdam	SRR3453121	I	E	g,m,s	-	Amsterdam	PASS	1	1	1	1	1	Type 0: Full Match
SRR3453127	Amsterdam	15+,34+	I	E	g,m,s	-	330	3,{10}{15}{15,34}	E	g,m,s	-	Amsterdam	Amsterdam|Kouka|Suberu	Amsterdam	SRR3453127	I	E	g,m,s	-	Amsterdam	PASS	1	1	1	1	1	Type 0: Full Match
SRR3453128	Amsterdam	15+,34+	I	E	g,m,s	-	330	3,{10}{15}{15,34}	E	g,m,s	-	Amsterdam	Amsterdam|Kouka|Suberu	Amsterdam	SRR3453128	I	E	g,m,s	-	Amsterdam	PASS	1	1	1	1	1	Type 0: Full Match
SRR3712446	Amsterdam		I	E	g,m,s	-	330	3,{10}{15}{15,34}	E	g,m,s	-	Amsterdam	Amsterdam|Kouka|Suberu	Amsterdam	SRR3712446	I	E	g,m,s	-	Amsterdam	PASS	1	1	1	1	1	Type 0: Full Match
SRR4098784	Amsterdam		I	E	g,m,s	-	330	3,{10}{15}{15,34}	E	g,m,s	-	Amsterdam	Amsterdam|Kouka|Suberu	Amsterdam	SRR4098784	I	E	g,m,s	-	Amsterdam	PASS	1	1	1	1	1	Type 0: Full Match
SRR4292703	Amsterdam	15+,34+	I	E	g,m,s	-	330	3,{10}{15}{15,34}	E	g,m,s	-	Amsterdam	Amsterdam|Kouka|Suberu	Amsterdam	SRR4292703	I	E	g,m,s	-	Amsterdam	PASS	1	1	1	1	1	Type 0: Full Match
SRR3184122	Anatum		I	E	e,h	1,6	330	3,{10}{15}{15,34}	E	e,h	1,6	Anatum	Anatum|Hayindogo	Anatum	SRR3184122	I	E	e,h	1,6	Anatum |Hayindogo	PASS	1	1	1	1	0	Type 1: Full antigen match, multiple serotypes
SRR1966905	Anatum		I	E	e,h	1,6	330	3,{10}{15}{15,34}	E	e,h	1,6	Anatum	Anatum|Hayindogo	Anatum	SRR1966905	I	E	e,h	1,6	Anatum |Hayindogo	PASS	1	1	1	1	0	Type 1: Full antigen match, multiple serotypes
SRR3295914	Anatum		I	E	e,h	1,6	330	3,{10}{15}{15,34}	E	e,h	1,6	Anatum	Anatum|Hayindogo	Anatum	SRR3295914	I	E	e,h	1,6	Anatum |Hayindogo	PASS	1	1	1	1	0	Type 1: Full antigen match, multiple serotypes
SRR1049679	Anatum		I	E	e,h	1,6	330	3,{10}{15}{15,34}	E	e,h	1,6	Anatum	Anatum|Hayindogo	Anatum	SRR1049679	I	E	e,h	1,6	Anatum |Hayindogo	PASS	1	1	1	1	0	Type 1: Full antigen match, multiple serotypes
SRR3402078	Anatum		I	E	e,h	1,6	330	3,{10}{15}{15,34}	E	e,h	1,6	Anatum	Anatum|Hayindogo	Anatum	SRR3402078	I	E	e,h	1,6	Anatum |Hayindogo	PASS	1	1	1	1	0	Type 1: Full antigen match, multiple serotypes
SRR1258560	Anatum		I	E	e,h	1,6	330	3,{10}{15}{15,34}	E	e,h	1,6	Anatum	Anatum|Hayindogo	Anatum	SRR1258560	I	E	e,h	1,6	Anatum |Hayindogo	PASS	1	1	1	1	0	Type 1: Full antigen match, multiple serotypes
SRR3401865	Anatum		I	E	e,h	1,6	330	3,{10}{15}{15,34}	E	e,h	1,6	Anatum	Anatum|Hayindogo	Anatum	SRR3401865	I	E	e,h	1,6	Anatum |Hayindogo	PASS	1	1	1	1	0	Type 1: Full antigen match, multiple serotypes
SRR3747654	Anatum		I	E	e,h	1,6	330	3,{10}{15}{15,34}	E	e,h	1,6	Anatum	Anatum|Hayindogo	Anatum	SRR3747654	I	E	e,h	1,6	Anatum |Hayindogo	PASS	1	1	1	1	0	Type 1: Full antigen match, multiple serotypes
SRR3038203	Anatum		I	E	e,h	1,6	330	3,{10}{15}{15,34}	E	e,h	1,6	Anatum	Anatum|Hayindogo	Anatum	SRR3038203	I	E	e,h	1,6	Anatum |Hayindogo	PASS	1	1	1	1	0	Type 1: Full antigen match, multiple serotypes
SRR1965756	Anatum		I	E	e,h	1,6	330	3,{10}{15}{15,34}	E	e,h	1,6	Anatum	Anatum|Hayindogo	Anatum	SRR1965756	I	E	e,h	1,6	Anatum |Hayindogo	PASS	1	1	1	1	0	Type 1: Full antigen match, multiple serotypes
SRR3402167	Anatum		I	E	e,h	1,6	330	3,{10}{15}{15,34}	E	e,h	1,6	Anatum	Anatum|Hayindogo	Anatum	SRR3402167	I	E	e,h	1,6	Anatum |Hayindogo	PASS	1	1	1	1	0	Type 1: Full antigen match, multiple serotypes
SRR4434223	Anatum		I	E	e,h	1,6	330	3,{10}{15}{15,34}	E	e,h	1,6	Anatum	Anatum|Hayindogo	Anatum	SRR4434223	I	E	e,h	1,6	Anatum |Hayindogo	PASS	1	1	1	1	0	Type 1: Full antigen match, multiple serotypes
SRR1963490	Anatum		I	E	e,h	1,6	330	3,{10}{15}{15,34}	E	e,h	1,6	Anatum	Anatum|Hayindogo	Anatum	SRR1963490	I	E	e,h	1,6	Anatum |Hayindogo	PASS	1	1	1	1	0	Type 1: Full antigen match, multiple serotypes
SRR3049882	Anatum		I	E	e,h	1,6	330	3,{10}{15}{15,34}	E	e,h	1,6	Anatum	Anatum|Hayindogo	Anatum	SRR3049882	I	E	e,h	1,6	Anatum |Hayindogo	PASS	1	1	1	1	0	Type 1: Full antigen match, multiple serotypes
SRR2015823	Anatum		I	E	e,h	1,6	330	3,{10}{15}{15,34}	E	e,h	1,6	Anatum	Anatum|Hayindogo	Anatum	SRR2015823	I	E	e,h	1,6	Anatum |Hayindogo	PASS	1	1	1	1	0	Type 1: Full antigen match, multiple serotypes
SRR1106342	Anatum		I	E	e,h	1,6	329	3,{10}{15}{15,34}	E	e,h	1,6	Anatum	Anatum|Hayindogo	Anatum	SRR1106342	I	E	e,h	1,6	Anatum |Hayindogo	PASS	1	1	1	1	0	Type 1: Full antigen match, multiple serotypes
SRR5019444	Anatum		I	E	e,h	1,6	330	3,{10}{15}{15,34}	E	e,h	1,6	Anatum	Anatum|Hayindogo	Anatum	SRR5019444	I	E	e,h	1,6	Anatum |Hayindogo	PASS	1	1	1	1	0	Type 1: Full antigen match, multiple serotypes
SRR5110070	Anatum		I	E	e,h	1,6	330	3,{10}{15}{15,34}	E	e,h	1,6	Anatum	Anatum|Hayindogo	Anatum	SRR5110070	I	E	e,h	1,6	Anatum |Hayindogo	PASS	1	1	1	1	0	Type 1: Full antigen match, multiple serotypes
SRR1774017	Anatum		I	E	e,h	1,6	330	3,{10}{15}{15,34}	E	e,h	1,6	Anatum	Anatum|Hayindogo	Anatum	SRR1774017	I	E	e,h	1,6	Anatum |Hayindogo	PASS	1	1	1	1	0	Type 1: Full antigen match, multiple serotypes
SRR4066068	Anatum		I	E	e,h	1,6	330	3,{10}{15}{15,34}	E	e,h	1,6	Anatum	Anatum|Hayindogo	Anatum	SRR4066068	I	E	e,h	1,6	Anatum |Hayindogo	PASS	1	1	1	1	0	Type 1: Full antigen match, multiple serotypes
SRR3048729	Anatum		I	E	e,h	1,6	330	3,{10}{15}{15,34}	E	e,h	1,6	Anatum	Anatum|Hayindogo	Anatum	SRR3048729	I	E	e,h	1,6	Anatum |Hayindogo	PASS	1	1	1	1	0	Type 1: Full antigen match, multiple serotypes
SRR2973731	Anatum		I	E	e,h	1,6	330	3,{10}{15}{15,34}	E	e,h	1,6	Anatum	Anatum|Hayindogo	Anatum	SRR2973731	I	E	e,h	1,6	Anatum |Hayindogo	PASS	1	1	1	1	0	Type 1: Full antigen match, multiple serotypes
SRR1656990	Anatum		I	E	e,h	1,6	330	3,{10}{15}{15,34}	E	e,h	1,6	Anatum	Anatum|Hayindogo	Anatum	SRR1656990	I	E	e,h	1,6	Anatum |Hayindogo	PASS	1	1	1	1	0	Type 1: Full antigen match, multiple serotypes
SRR1973898	Anatum		I	E	e,h	1,6	330	3,{10}{15}{15,34}	E	e,h	1,6	Anatum	Anatum|Hayindogo	Anatum	SRR1973898	I	E	e,h	1,6	Anatum |Hayindogo	PASS	1	1	1	1	0	Type 1: Full antigen match, multiple serotypes
SRR5019470	Anatum		I	E	e,h	1,6	330	3,{10}{15}{15,34}	E	e,h	1,6	Anatum	Anatum|Hayindogo	Anatum	SRR5019470	I	E	e,h	1,6	Anatum |Hayindogo	PASS	1	1	1	1	0	Type 1: Full antigen match, multiple serotypes
SRR3098271	Anatum		I	E	e,h	1,6	330	3,{10}{15}{15,34}	E	e,h	1,6	Anatum	Anatum|Hayindogo	Anatum	SRR3098271	I	E	e,h	1,6	Anatum |Hayindogo	PASS	1	1	1	1	0	Type 1: Full antigen match, multiple serotypes
SRR3098266	Anatum		I	E	e,h	1,6	330	3,{10}{15}{15,34}	E	e,h	1,6	Anatum	Anatum|Hayindogo	Anatum	SRR3098266	I	E	e,h	1,6	Anatum |Hayindogo	PASS	1	1	1	1	0	Type 1: Full antigen match, multiple serotypes
SRR1969051	Anatum		I	E	e,h	1,6	330	3,{10}{15}{15,34}	E	e,h	1,6	Anatum	Anatum|Hayindogo	Anatum	SRR1969051	I	E	e,h	1,6	Anatum |Hayindogo	PASS	1	1	1	1	0	Type 1: Full antigen match, multiple serotypes
SRR3295878	Anatum		I	E	e,h	1,6	330	3,{10}{15}{15,34}	E	e,h	1,6	Anatum	Anatum|Hayindogo	Anatum	SRR3295878	I	E	e,h	1,6	Anatum |Hayindogo	PASS	1	1	1	1	0	Type 1: Full antigen match, multiple serotypes
SRR1049696	Anatum	15+	I	E	e,h	1,6	330	3,{10}{15}{15,34}	E	e,h	1,6	Anatum	Anatum|Hayindogo	Anatum	SRR1049696	I	E	e,h	1,6	Anatum |Hayindogo	PASS	1	1	1	1	0	Type 1: Full antigen match, multiple serotypes
SRR3098296	Anatum		I	E	e,h	1,6	330	3,{10}{15}{15,34}	E	e,h	1,6	Anatum	Anatum|Hayindogo	Anatum	SRR3098296	I	E	e,h	1,6	Anatum |Hayindogo	PASS	1	1	1	1	0	Type 1: Full antigen match, multiple serotypes
SRR3489324	Anatum		I	E	e,h	1,6	330	3,{10}{15}{15,34}	E	e,h	1,6	Anatum	Anatum|Hayindogo	Anatum	SRR3489324	I	E	e,h	1,6	Anatum |Hayindogo	PASS	1	1	1	1	0	Type 1: Full antigen match, multiple serotypes
SRR1965769	Anatum		I	E	e,h	1,6	330	3,{10}{15}{15,34}	E	e,h	1,6	Anatum	Anatum|Hayindogo	Anatum	SRR1965769	I	E	e,h	1,6	Anatum |Hayindogo	PASS	1	1	1	1	0	Type 1: Full antigen match, multiple serotypes
SRR1973893	Anatum		I	E	e,h	1,6	330	3,{10}{15}{15,34}	E	e,h	1,6	Anatum	Anatum|Hayindogo	Anatum	SRR1973893	I	E	e,h	1,6	Anatum |Hayindogo	PASS	1	1	1	1	0	Type 1: Full antigen match, multiple serotypes
SRR3321518	Anatum		I	E	e,h	1,6	330	3,{10}{15}{15,34}	E	e,h	1,6	Anatum	Anatum|Hayindogo	Anatum	SRR3321518	I	E	e,h	1,6	Anatum |Hayindogo	PASS	1	1	1	1	0	Type 1: Full antigen match, multiple serotypes
SRR1810869	Anatum		I	E	e,h	1,6	330	3,{10}{15}{15,34}	E	e,h	1,6	Anatum	Anatum|Hayindogo	Anatum	SRR1810869	I	E	e,h	1,6	Anatum |Hayindogo	PASS	1	1	1	1	0	Type 1: Full antigen match, multiple serotypes
SRR1965990	Anatum	15+,35+	I	E	e,h	1,6	330	3,{10}{15}{15,34}	E	e,h	1,6	Anatum	Anatum|Hayindogo	Anatum	SRR1965990	I	E	e,h	1,6	Anatum |Hayindogo	PASS	1	1	1	1	0	Type 1: Full antigen match, multiple serotypes
SRR949385	Anatum		I	E	e,h	1,6	330	3,{10}{15}{15,34}	E	e,h	1,6	Anatum	Anatum|Hayindogo	Anatum	SRR949385	I	E	e,h	1,6	Anatum |Hayindogo	PASS	1	1	1	1	0	Type 1: Full antigen match, multiple serotypes
SRR1249095	Anatum		I	E	e,h	1,6	330	3,{10}{15}{15,34}	E	e,h	1,6	Anatum	Anatum|Hayindogo	Anatum	SRR1249095	I	E	e,h	1,6	Anatum |Hayindogo	PASS	1	1	1	1	0	Type 1: Full antigen match, multiple serotypes
SRR1300603	Anatum		I	E	e,h	1,6	330	3,{10}{15}{15,34}	E	e,h	1,6	Anatum	Anatum|Hayindogo	Anatum	SRR1300603	I	E	e,h	1,6	Anatum |Hayindogo	PASS	1	1	1	1	0	Type 1: Full antigen match, multiple serotypes
SRR3240202	Anatum		I	E	e,h	1,6	330	3,{10}{15}{15,34}	E	e,h	1,6	Anatum	Anatum|Hayindogo	Anatum	SRR3240202	I	E	e,h	1,6	Anatum |Hayindogo	PASS	1	1	1	1	0	Type 1: Full antigen match, multiple serotypes
SRR972796	Anatum		I	E	e,h	1,6	330	3,{10}{15}{15,34}	E	e,h	1,6	Anatum	Anatum|Hayindogo	Anatum	SRR972796	I	E	e,h	1,6	Anatum |Hayindogo	PASS	1	1	1	1	0	Type 1: Full antigen match, multiple serotypes
SRR3098275	Anatum		I	E	e,h	1,6	330	3,{10}{15}{15,34}	E	e,h	1,6	Anatum	Anatum|Hayindogo	Anatum	SRR3098275	I	E	e,h	1,6	Anatum |Hayindogo	PASS	1	1	1	1	0	Type 1: Full antigen match, multiple serotypes
SRR3295760	Anatum		I	E	e,h	1,6	330	3,{10}{15}{15,34}	E	e,h	1,6	Anatum	Anatum|Hayindogo	Anatum	SRR3295760	I	E	e,h	1,6	Anatum |Hayindogo	PASS	1	1	1	1	0	Type 1: Full antigen match, multiple serotypes
SRR4842199	Anatum		I	E	e,h	1,6	330	3,{10}{15}{15,34}	E	e,h	1,6	Anatum	Anatum|Hayindogo	Anatum	SRR4842199	I	E	e,h	1,6	Anatum |Hayindogo	PASS	1	1	1	1	0	Type 1: Full antigen match, multiple serotypes
SRR3322683	Anatum		I	E	e,h	1,6	330	3,{10}{15}{15,34}	E	e,h	1,6	Anatum	Anatum|Hayindogo	Anatum	SRR3322683	I	E	e,h	1,6	Anatum |Hayindogo	PASS	1	1	1	1	0	Type 1: Full antigen match, multiple serotypes
SRR3295718	Anatum		I	E	e,h	1,6	330	3,{10}{15}{15,34}	E	e,h	1,6	Anatum	Anatum|Hayindogo	Anatum	SRR3295718	I	E	e,h	1,6	Anatum |Hayindogo	PASS	1	1	1	1	0	Type 1: Full antigen match, multiple serotypes
SRR2132180	Anatum		I	E	e,h	1,6	329	3,{10}{15}{15,34}	E	e,h	1,6	Anatum	Anatum|Hayindogo	Anatum	SRR2132180	I	E	e,h	1,6	Anatum |Hayindogo	PASS	1	1	1	1	0	Type 1: Full antigen match, multiple serotypes
SRR1258646	Anatum		I	E	e,h	1,6	330	3,{10}{15}{15,34}	E	e,h	1,6	Anatum	Anatum|Hayindogo	Anatum	SRR1258646	I	E	e,h	1,6	Anatum |Hayindogo	PASS	1	1	1	1	0	Type 1: Full antigen match, multiple serotypes
SRR3331579	Anatum		I	E	e,h	1,6	330	3,{10}{15}{15,34}	E	e,h	1,6	Anatum	Anatum|Hayindogo	Anatum	SRR3331579	I	E	e,h	1,6	Anatum |Hayindogo	PASS	1	1	1	1	0	Type 1: Full antigen match, multiple serotypes
SRR4417791	Anatum		I	E	e,h	1,6	330	3,{10}{15}{15,34}	E	e,h	1,6	Anatum	Anatum|Hayindogo	Anatum	SRR4417791	I	E	e,h	1,6	Anatum |Hayindogo	PASS	1	1	1	1	0	Type 1: Full antigen match, multiple serotypes
SRR4417795	Anatum		I	E	e,h	1,6	330	3,{10}{15}{15,34}	E	e,h	1,6	Anatum	Anatum|Hayindogo	Anatum	SRR4417795	I	E	e,h	1,6	Anatum |Hayindogo	PASS	1	1	1	1	0	Type 1: Full antigen match, multiple serotypes
SRR2648891	Anatum		I	E	e,h	1,6	330	3,{10}{15}{15,34}	E	e,h	1,6	Anatum	Anatum|Hayindogo	Anatum	SRR2648891	I	E	e,h	1,6	Anatum |Hayindogo	PASS	1	1	1	1	0	Type 1: Full antigen match, multiple serotypes
SRR2829112	Anatum		I	E	e,h	1,6	330	3,{10}{15}{15,34}	E	e,h	1,6	Anatum	Anatum|Hayindogo	Anatum	SRR2829112	I	E	e,h	1,6	Anatum |Hayindogo	PASS	1	1	1	1	0	Type 1: Full antigen match, multiple serotypes
SRR2973704	Anatum		I	E	e,h	1,6	330	3,{10}{15}{15,34}	E	e,h	1,6	Anatum	Anatum|Hayindogo	Anatum	SRR2973704	I	E	e,h	1,6	Anatum |Hayindogo	PASS	1	1	1	1	0	Type 1: Full antigen match, multiple serotypes
SRR3306051	Anatum		I	E	e,h	1,6	330	3,{10}{15}{15,34}	E	e,h	1,6	Anatum	Anatum|Hayindogo	Anatum	SRR3306051	I	E	e,h	1,6	Anatum |Hayindogo	PASS	1	1	1	1	0	Type 1: Full antigen match, multiple serotypes
SRR5075578	Anatum		I	E	e,h	1,6	330	3,{10}{15}{15,34}	E	e,h	1,6	Anatum	Anatum|Hayindogo	Anatum	SRR5075578	I	E	e,h	1,6	Anatum |Hayindogo	PASS	1	1	1	1	0	Type 1: Full antigen match, multiple serotypes
SRR1195641	Anatum		I	E	e,h	1,6	330	3,{10}{15}{15,34}	E	e,h	1,6	Anatum	Anatum|Hayindogo	Anatum	SRR1195641	I	E	e,h	1,6	Anatum |Hayindogo	PASS	1	1	1	1	0	Type 1: Full antigen match, multiple serotypes
SRR3295657	Anatum		I	E	e,h	1,6	330	3,{10}{15}{15,34}	E	e,h	1,6	Anatum	Anatum|Hayindogo	Anatum	SRR3295657	I	E	e,h	1,6	Anatum |Hayindogo	PASS	1	1	1	1	0	Type 1: Full antigen match, multiple serotypes
SRR4841763	Anatum		I	E	e,h	1,6	330	3,{10}{15}{15,34}	E	e,h	1,6	Anatum	Anatum|Hayindogo	Anatum	SRR4841763	I	E	e,h	1,6	Anatum |Hayindogo	PASS	1	1	1	1	0	Type 1: Full antigen match, multiple serotypes
SRR3322991	Anatum		I	E	e,h	1,6	330	3,{10}{15}{15,34}	E	e,h	1,6	Anatum	Anatum|Hayindogo	Anatum	SRR3322991	I	E	e,h	1,6	Anatum |Hayindogo	PASS	1	1	1	1	0	Type 1: Full antigen match, multiple serotypes
SRR2966885	Anatum		I	E	e,h	1,6	330	3,{10}{15}{15,34}	E	e,h	1,6	Anatum	Anatum|Hayindogo	Anatum	SRR2966885	I	E	e,h	1,6	Anatum |Hayindogo	PASS	1	1	1	1	0	Type 1: Full antigen match, multiple serotypes
SRR3295932	Anatum		I	E	e,h	1,6	330	3,{10}{15}{15,34}	E	e,h	1,6	Anatum	Anatum|Hayindogo	Anatum	SRR3295932	I	E	e,h	1,6	Anatum |Hayindogo	PASS	1	1	1	1	0	Type 1: Full antigen match, multiple serotypes
SRR2981113	Anatum		I	E	e,h	1,6	330	3,{10}{15}{15,34}	E	e,h	1,6	Anatum	Anatum|Hayindogo	Anatum	SRR2981113	I	E	e,h	1,6	Anatum |Hayindogo	PASS	1	1	1	1	0	Type 1: Full antigen match, multiple serotypes
SRR1974042	Anatum		I	E	e,h	1,6	329	3,{10}{15}{15,34}	E	e,h	1,6	Anatum	Anatum|Hayindogo	Anatum	SRR1974042	I	E	e,h	1,6	Anatum |Hayindogo	PASS	1	1	1	1	0	Type 1: Full antigen match, multiple serotypes
SRR2989206	Anatum		I	E	e,h	1,6	330	3,{10}{15}{15,34}	E	e,h	1,6	Anatum	Anatum|Hayindogo	Anatum	SRR2989206	I	E	e,h	1,6	Anatum |Hayindogo	PASS	1	1	1	1	0	Type 1: Full antigen match, multiple serotypes
SRR1946922	Anatum		I	E	e,h	1,6	330	3,{10}{15}{15,34}	E	e,h	1,6	Anatum	Anatum|Hayindogo	Anatum	SRR1946922	I	E	e,h	1,6	Anatum |Hayindogo	PASS	1	1	1	1	0	Type 1: Full antigen match, multiple serotypes
SRR3322441	Anatum		I	E	e,h	1,6	330	3,{10}{15}{15,34}	E	e,h	1,6	Anatum	Anatum|Hayindogo	Anatum	SRR3322441	I	E	e,h	1,6	Anatum |Hayindogo	PASS	1	1	1	1	0	Type 1: Full antigen match, multiple serotypes
SRR3056921	Anatum		I	E	e,h	1,6	330	3,{10}{15}{15,34}	E	e,h	1,6	Anatum	Anatum|Hayindogo	Anatum	SRR3056921	I	E	e,h	1,6	Anatum |Hayindogo	PASS	1	1	1	1	0	Type 1: Full antigen match, multiple serotypes
SRR1177630	Anatum		I	E	e,h	1,6	330	3,{10}{15}{15,34}	E	e,h	1,6	Anatum	Anatum|Hayindogo	Anatum	SRR1177630	I	E	e,h	1,6	Anatum |Hayindogo	PASS	1	1	1	1	0	Type 1: Full antigen match, multiple serotypes
SRR1981676	Anatum		I	E	e,h	1,6	330	3,{10}{15}{15,34}	E	e,h	1,6	Anatum	Anatum|Hayindogo	Anatum	SRR1981676	I	E	e,h	1,6	Anatum |Hayindogo	PASS	1	1	1	1	0	Type 1: Full antigen match, multiple serotypes
SRR2993933	Anatum		I	E	e,h	1,6	330	3,{10}{15}{15,34}	E	e,h	1,6	Anatum	Anatum|Hayindogo	Anatum	SRR2993933	I	E	e,h	1,6	Anatum |Hayindogo	PASS	1	1	1	1	0	Type 1: Full antigen match, multiple serotypes
SRR3465398	Anatum		I	E	e,h	1,6	330	3,{10}{15}{15,34}	E	e,h	1,6	Anatum	Anatum|Hayindogo	Anatum	SRR3465398	I	E	e,h	1,6	Anatum |Hayindogo	PASS	1	1	1	1	0	Type 1: Full antigen match, multiple serotypes
SRR975393	Anatum		I	E	e,h	1,6	330	3,{10}{15}{15,34}	E	e,h	1,6	Anatum	Anatum|Hayindogo	Anatum	SRR975393	I	E	e,h	1,6	Anatum |Hayindogo	PASS	1	1	1	1	0	Type 1: Full antigen match, multiple serotypes
SRR1561698	Anatum		I	E	e,h	1,6	330	3,{10}{15}{15,34}	E	e,h	1,6	Anatum	Anatum|Hayindogo	Anatum	SRR1561698	I	E	e,h	1,6	Anatum |Hayindogo	PASS	1	1	1	1	0	Type 1: Full antigen match, multiple serotypes
SRR4289043	Anatum		I	E	e,h	1,6	330	3,{10}{15}{15,34}	E	e,h	1,6	Anatum	Anatum|Hayindogo	Anatum	SRR4289043	I	E	e,h	1,6	Anatum |Hayindogo	PASS	1	1	1	1	0	Type 1: Full antigen match, multiple serotypes
SRR975391	Anatum		I	E	e,h	1,6	330	3,{10}{15}{15,34}	E	e,h	1,6	Anatum	Anatum|Hayindogo	Anatum	SRR975391	I	E	e,h	1,6	Anatum |Hayindogo	PASS	1	1	1	1	0	Type 1: Full antigen match, multiple serotypes
SRR3295661	Anatum		I	E	e,h	1,6	330	3,{10}{15}{15,34}	E	e,h	1,6	Anatum	Anatum|Hayindogo	Anatum	SRR3295661	I	E	e,h	1,6	Anatum |Hayindogo	PASS	1	1	1	1	0	Type 1: Full antigen match, multiple serotypes
SRR3579415	Anatum		I	E	e,h	1,6	330	3,{10}{15}{15,34}	E	e,h	1,6	Anatum	Anatum|Hayindogo	Anatum	SRR3579415	I	E	e,h	1,6	Anatum |Hayindogo	PASS	1	1	1	1	0	Type 1: Full antigen match, multiple serotypes
SRR1212322	Anatum		I	E	e,h	1,6	330	3,{10}{15}{15,34}	E	e,h	1,6	Anatum	Anatum|Hayindogo	Anatum	SRR1212322	I	E	e,h	1,6	Anatum |Hayindogo	PASS	1	1	1	1	0	Type 1: Full antigen match, multiple serotypes
SRR1958662	Anatum		I	E	e,h	1,6	330	3,{10}{15}{15,34}	E	e,h	1,6	Anatum	Anatum|Hayindogo	Anatum	SRR1958662	I	E	e,h	1,6	Anatum |Hayindogo	PASS	1	1	1	1	0	Type 1: Full antigen match, multiple serotypes
SRR1263422	Anatum		I	E	e,h	1,6	330	3,{10}{15}{15,34}	E	e,h	1,6	Anatum	Anatum|Hayindogo	Anatum	SRR1263422	I	E	e,h	1,6	Anatum |Hayindogo	PASS	1	1	1	1	0	Type 1: Full antigen match, multiple serotypes
SRR3306050	Anatum		I	E	e,h	1,6	330	3,{10}{15}{15,34}	E	e,h	1,6	Anatum	Anatum|Hayindogo	Anatum	SRR3306050	I	E	e,h	1,6	Anatum |Hayindogo	PASS	1	1	1	1	0	Type 1: Full antigen match, multiple serotypes
SRR2981112	Anatum		I	E	e,h	1,6	330	3,{10}{15}{15,34}	E	e,h	1,6	Anatum	Anatum|Hayindogo	Anatum	SRR2981112	I	E	e,h	1,6	Anatum |Hayindogo	PASS	1	1	1	1	0	Type 1: Full antigen match, multiple serotypes
SRR4066067	Anatum		I	E	e,h	1,6	330	3,{10}{15}{15,34}	E	e,h	1,6	Anatum	Anatum|Hayindogo	Anatum	SRR4066067	I	E	e,h	1,6	Anatum |Hayindogo	PASS	1	1	1	1	0	Type 1: Full antigen match, multiple serotypes
SRR1177619	Anatum	15+	I	E	e,h	1,6	330	3,{10}{15}{15,34}	E	e,h	1,6	Anatum	Anatum|Hayindogo	Anatum	SRR1177619	I	E	e,h	1,6	Anatum |Hayindogo	PASS	1	1	1	1	0	Type 1: Full antigen match, multiple serotypes
SRR975380	Anatum		I	E	e,h	1,6	330	3,{10}{15}{15,34}	E	e,h	1,6	Anatum	Anatum|Hayindogo	Anatum	SRR975380	I	E	e,h	1,6	Anatum |Hayindogo	PASS	1	1	1	1	0	Type 1: Full antigen match, multiple serotypes
SRR3295650	Anatum		I	E	e,h	1,6	330	3,{10}{15}{15,34}	E	e,h	1,6	Anatum	Anatum|Hayindogo	Anatum	SRR3295650	I	E	e,h	1,6	Anatum |Hayindogo	PASS	1	1	1	1	0	Type 1: Full antigen match, multiple serotypes
SRR1514748	Anatum		I	E	e,h	1,6	330	3,{10}{15}{15,34}	E	e,h	1,6	Anatum	Anatum|Hayindogo	Anatum	SRR1514748	I	E	e,h	1,6	Anatum |Hayindogo	PASS	1	1	1	1	0	Type 1: Full antigen match, multiple serotypes
SRR3664632	Anatum		I	E	e,h	1,6	330	3,{10}{15}{15,34}	E	e,h	1,6	Anatum	Anatum|Hayindogo	Anatum	SRR3664632	I	E	e,h	1,6	Anatum |Hayindogo	PASS	1	1	1	1	0	Type 1: Full antigen match, multiple serotypes
SRR3098274	Anatum		I	E	e,h	1,6	330	3,{10}{15}{15,34}	E	e,h	1,6	Anatum	Anatum|Hayindogo	Anatum	SRR3098274	I	E	e,h	1,6	Anatum |Hayindogo	PASS	1	1	1	1	0	Type 1: Full antigen match, multiple serotypes
SRR1812791	Anatum		I	E	e,h	1,6	330	3,{10}{15}{15,34}	E	e,h	1,6	Anatum	Anatum|Hayindogo	Anatum	SRR1812791	I	E	e,h	1,6	Anatum |Hayindogo	PASS	1	1	1	1	0	Type 1: Full antigen match, multiple serotypes
SRR4453692	Anatum		I	E	e,h	1,6	330	3,{10}{15}{15,34}	E	e,h	1,6	Anatum	Anatum|Hayindogo	Anatum	SRR4453692	I	E	e,h	1,6	Anatum |Hayindogo	PASS	1	1	1	1	0	Type 1: Full antigen match, multiple serotypes
SRR3295887	Anatum		I	E	e,h	1,6	330	3,{10}{15}{15,34}	E	e,h	1,6	Anatum	Anatum|Hayindogo	Anatum	SRR3295887	I	E	e,h	1,6	Anatum |Hayindogo	PASS	1	1	1	1	0	Type 1: Full antigen match, multiple serotypes
SRR975398	Anatum		I	E	e,h	1,6	330	3,{10}{15}{15,34}	E	e,h	1,6	Anatum	Anatum|Hayindogo	Anatum	SRR975398	I	E	e,h	1,6	Anatum |Hayindogo	PASS	1	1	1	1	0	Type 1: Full antigen match, multiple serotypes
SRR3295679	Anatum		I	E	e,h	1,6	330	3,{10}{15}{15,34}	E	e,h	1,6	Anatum	Anatum|Hayindogo	Anatum	SRR3295679	I	E	e,h	1,6	Anatum |Hayindogo	PASS	1	1	1	1	0	Type 1: Full antigen match, multiple serotypes
SRR1553879	Anatum		I	E	e,h	1,6	330	3,{10}{15}{15,34}	E	e,h	1,6	Anatum	Anatum|Hayindogo	Anatum	SRR1553879	I	E	e,h	1,6	Anatum |Hayindogo	PASS	1	1	1	1	0	Type 1: Full antigen match, multiple serotypes
SRR1168375	Anatum		I	E	e,h	1,6	330	3,{10}{15}{15,34}	E	e,h	1,6	Anatum	Anatum|Hayindogo	Anatum	SRR1168375	I	E	e,h	1,6	Anatum |Hayindogo	PASS	1	1	1	1	0	Type 1: Full antigen match, multiple serotypes
SRR3383894	Anatum		I	E	e,h	1,6	330	3,{10}{15}{15,34}	E	e,h	1,6	Anatum	Anatum|Hayindogo	Anatum	SRR3383894	I	E	e,h	1,6	Anatum |Hayindogo	PASS	1	1	1	1	0	Type 1: Full antigen match, multiple serotypes
SRR1048257	Anatum		I	E	e,h	1,6	330	3,{10}{15}{15,34}	E	e,h	1,6	Anatum	Anatum|Hayindogo	Anatum	SRR1048257	I	E	e,h	1,6	Anatum |Hayindogo	PASS	1	1	1	1	0	Type 1: Full antigen match, multiple serotypes
SRR5019455	Anatum		I	E	e,h	1,6	330	3,{10}{15}{15,34}	E	e,h	1,6	Anatum	Anatum|Hayindogo	Anatum	SRR5019455	I	E	e,h	1,6	Anatum |Hayindogo	PASS	1	1	1	1	0	Type 1: Full antigen match, multiple serotypes
SRR3056893	Anatum		I	E	e,h	1,6	330	3,{10}{15}{15,34}	E	e,h	1,6	Anatum	Anatum|Hayindogo	Anatum	SRR3056893	I	E	e,h	1,6	Anatum |Hayindogo	PASS	1	1	1	1	0	Type 1: Full antigen match, multiple serotypes
SRR3187245	Anatum		I	E	e,h	1,6	330	3,{10}{15}{15,34}	E	e,h	1,6	Anatum	Anatum|Hayindogo	Anatum	SRR3187245	I	E	e,h	1,6	Anatum |Hayindogo	PASS	1	1	1	1	0	Type 1: Full antigen match, multiple serotypes
SRR4012892	Anatum		I	E	e,h	1,6	330	3,{10}{15}{15,34}	E	e,h	1,6	Anatum	Anatum|Hayindogo	Anatum	SRR4012892	I	E	e,h	1,6	Anatum |Hayindogo	PASS	1	1	1	1	0	Type 1: Full antigen match, multiple serotypes
SRR5031887	Anatum		I	E	e,h	1,6	330	3,{10}{15}{15,34}	E	e,h	1,6	Anatum	Anatum|Hayindogo	Anatum	SRR5031887	I	E	e,h	1,6	Anatum |Hayindogo	PASS	1	1	1	1	0	Type 1: Full antigen match, multiple serotypes
SRR3180045	Anatum		I	E	e,h	1,6	330	3,{10}{15}{15,34}	E	e,h	1,6	Anatum	Anatum|Hayindogo	Anatum	SRR3180045	I	E	e,h	1,6	Anatum |Hayindogo	PASS	1	1	1	1	0	Type 1: Full antigen match, multiple serotypes
SRR1425287	Anatum		I	E	e,h	1,6	330	3,{10}{15}{15,34}	E	e,h	1,6	Anatum	Anatum|Hayindogo	Anatum	SRR1425287	I	E	e,h	1,6	Anatum |Hayindogo	PASS	1	1	1	1	0	Type 1: Full antigen match, multiple serotypes
SRR3981184	Anatum		I	E	e,h	1,6	330	3,{10}{15}{15,34}	E	e,h	1,6	Anatum	Anatum|Hayindogo	Anatum	SRR3981184	I	E	e,h	1,6	Anatum |Hayindogo	PASS	1	1	1	1	0	Type 1: Full antigen match, multiple serotypes
SRR3049704	Anatum		I	E	e,h	1,6	330	3,{10}{15}{15,34}	E	e,h	1,6	Anatum	Anatum|Hayindogo	Anatum	SRR3049704	I	E	e,h	1,6	Anatum |Hayindogo	PASS	1	1	1	1	0	Type 1: Full antigen match, multiple serotypes
SRR1596400	Anatum	15+,35+	I	E	e,h	1,6	330	3,{10}{15}{15,34}	E	e,h	1,6	Anatum	Anatum|Hayindogo	Anatum	SRR1596400	I	E	e,h	1,6	Anatum |Hayindogo	PASS	1	1	1	1	0	Type 1: Full antigen match, multiple serotypes
SRR2577520	Anatum		I	E	e,h	1,6	330	3,{10}{15}{15,34}	E	e,h	1,6	Anatum	Anatum|Hayindogo	Anatum	SRR2577520	I	E	e,h	1,6	Anatum |Hayindogo	PASS	1	1	1	1	0	Type 1: Full antigen match, multiple serotypes
SRR3295667	Anatum		I	E	e,h	1,6	330	3,{10}{15}{15,34}	E	e,h	1,6	Anatum	Anatum|Hayindogo	Anatum	SRR3295667	I	E	e,h	1,6	Anatum |Hayindogo	PASS	1	1	1	1	0	Type 1: Full antigen match, multiple serotypes
SRR3295790	Anatum		I	E	e,h	1,6	330	3,{10}{15}{15,34}	E	e,h	1,6	Anatum	Anatum|Hayindogo	Anatum	SRR3295790	I	E	e,h	1,6	Anatum |Hayindogo	PASS	1	1	1	1	0	Type 1: Full antigen match, multiple serotypes
SRR3295804	Anatum		I	E	e,h	1,6	330	3,{10}{15}{15,34}	E	e,h	1,6	Anatum	Anatum|Hayindogo	Anatum	SRR3295804	I	E	e,h	1,6	Anatum |Hayindogo	PASS	1	1	1	1	0	Type 1: Full antigen match, multiple serotypes
SRR1612289	Anatum		I	E	e,h	1,6	330	3,{10}{15}{15,34}	E	e,h	1,6	Anatum	Anatum|Hayindogo	Anatum	SRR1612289	I	E	e,h	1,6	Anatum |Hayindogo	PASS	1	1	1	1	0	Type 1: Full antigen match, multiple serotypes
SRR4434267	Anatum		I	E	e,h	1,6	330	3,{10}{15}{15,34}	E	e,h	1,6	Anatum	Anatum|Hayindogo	Anatum	SRR4434267	I	E	e,h	1,6	Anatum |Hayindogo	PASS	1	1	1	1	0	Type 1: Full antigen match, multiple serotypes
SRR1505071	Anatum		I	E	e,h	1,6	330	3,{10}{15}{15,34}	E	e,h	1,6	Anatum	Anatum|Hayindogo	Anatum	SRR1505071	I	E	e,h	1,6	Anatum |Hayindogo	PASS	1	1	1	1	0	Type 1: Full antigen match, multiple serotypes
SRR3933756	Anatum		I	E	e,h	1,6	330	3,{10}{15}{15,34}	E	e,h	1,6	Anatum	Anatum|Hayindogo	Anatum	SRR3933756	I	E	e,h	1,6	Anatum |Hayindogo	PASS	1	1	1	1	0	Type 1: Full antigen match, multiple serotypes
SRR3322372	Anatum		I	E	e,h	1,6	330	3,{10}{15}{15,34}	E	e,h	1,6	Anatum	Anatum|Hayindogo	Anatum	SRR3322372	I	E	e,h	1,6	Anatum |Hayindogo	PASS	1	1	1	1	0	Type 1: Full antigen match, multiple serotypes
SRR4292707	Anatum		I	E	e,h	1,6	330	3,{10}{15}{15,34}	E	e,h	1,6	Anatum	Anatum|Hayindogo	Anatum	SRR4292707	I	E	e,h	1,6	Anatum |Hayindogo	PASS	1	1	1	1	0	Type 1: Full antigen match, multiple serotypes
SRR1569756	Anatum		I	E	e,h	1,6	330	3,{10}{15}{15,34}	E	e,h	1,6	Anatum	Anatum|Hayindogo	Anatum	SRR1569756	I	E	e,h	1,6	Anatum |Hayindogo	PASS	1	1	1	1	0	Type 1: Full antigen match, multiple serotypes
SRR5075669	Anatum		I	E	e,h	1,6	330	3,{10}{15}{15,34}	E	e,h	1,6	Anatum	Anatum|Hayindogo	Anatum	SRR5075669	I	E	e,h	1,6	Anatum |Hayindogo	PASS	1	1	1	1	0	Type 1: Full antigen match, multiple serotypes
SRR1812830	Anatum		I	E	e,h	1,6	330	3,{10}{15}{15,34}	E	e,h	1,6	Anatum	Anatum|Hayindogo	Anatum	SRR1812830	I	E	e,h	1,6	Anatum |Hayindogo	PASS	1	1	1	1	0	Type 1: Full antigen match, multiple serotypes
SRR3465403	Anatum		I	E	e,h	1,6	330	3,{10}{15}{15,34}	E	e,h	1,6	Anatum	Anatum|Hayindogo	Anatum	SRR3465403	I	E	e,h	1,6	Anatum |Hayindogo	PASS	1	1	1	1	0	Type 1: Full antigen match, multiple serotypes
SRR4045024	Anatum		I	E	e,h	1,6	330	3,{10}{15}{15,34}	E	e,h	1,6	Anatum	Anatum|Hayindogo	Anatum	SRR4045024	I	E	e,h	1,6	Anatum |Hayindogo	PASS	1	1	1	1	0	Type 1: Full antigen match, multiple serotypes
SRR1665131	Anatum		I	E	e,h	1,6	330	3,{10}{15}{15,34}	E	e,h	1,6	Anatum	Anatum|Hayindogo	Anatum	SRR1665131	I	E	e,h	1,6	Anatum |Hayindogo	PASS	1	1	1	1	0	Type 1: Full antigen match, multiple serotypes
SRR2407555	Anatum		I	E	e,h	1,6	330	3,{10}{15}{15,34}	E	e,h	1,6	Anatum	Anatum|Hayindogo	Anatum	SRR2407555	I	E	e,h	1,6	Anatum |Hayindogo	PASS	1	1	1	1	0	Type 1: Full antigen match, multiple serotypes
ERR045308	Anatum		I	E	e,h	1,6	330	3,{10}{15}{15,34}	E	e,h	1,6	Anatum	Anatum|Hayindogo	Anatum	ERR045308	I	E	e,h	1,6	Anatum |Hayindogo	PASS	1	1	1	1	0	Type 1: Full antigen match, multiple serotypes
SRR1548416	Anatum		I	E	e,h	1,6	330	3,{10}{15}{15,34}	E	e,h	1,6	Anatum	Anatum|Hayindogo	Anatum	SRR1548416	I	E	e,h	1,6	Anatum |Hayindogo	PASS	1	1	1	1	0	Type 1: Full antigen match, multiple serotypes
SRR1105694	Anatum		I	E	e,h	1,6	330	3,{10}{15}{15,34}	E	e,h	1,6	Anatum	Anatum|Hayindogo	Anatum	SRR1105694	I	E	e,h	1,6	Anatum |Hayindogo	PASS	1	1	1	1	0	Type 1: Full antigen match, multiple serotypes
SRR949422	Anatum		I	E	e,h	1,6	330	3,{10}{15}{15,34}	E	e,h	1,6	Anatum	Anatum|Hayindogo	Anatum	SRR949422	I	E	e,h	1,6	Anatum |Hayindogo	PASS	1	1	1	1	0	Type 1: Full antigen match, multiple serotypes
SRR3295871	Anatum		I	E	e,h	1,6	330	3,{10}{15}{15,34}	E	e,h	1,6	Anatum	Anatum|Hayindogo	Anatum	SRR3295871	I	E	e,h	1,6	Anatum |Hayindogo	PASS	1	1	1	1	0	Type 1: Full antigen match, multiple serotypes
SRR1562630	Anatum		I	E	e,h	1,6	330	3,{10}{15}{15,34}	E	e,h	1,6	Anatum	Anatum|Hayindogo	Anatum	SRR1562630	I	E	e,h	1,6	Anatum |Hayindogo	PASS	1	1	1	1	0	Type 1: Full antigen match, multiple serotypes
SRR2407802	Anatum		I	E	e,h	1,6	330	3,{10}{15}{15,34}	E	e,h	1,6	Anatum	Anatum|Hayindogo	Anatum	SRR2407802	I	E	e,h	1,6	Anatum |Hayindogo	PASS	1	1	1	1	0	Type 1: Full antigen match, multiple serotypes
SRR3203835	Anatum		I	E	e,h	1,6	330	3,{10}{15}{15,34}	E	e,h	1,6	Anatum	Anatum|Hayindogo	Anatum	SRR3203835	I	E	e,h	1,6	Anatum |Hayindogo	PASS	1	1	1	1	0	Type 1: Full antigen match, multiple serotypes
SRR1840721	Anatum		I	E	e,h	1,6	329	3,{10}{15}{15,34}	E	e,h	1,6	Anatum	Anatum|Hayindogo	Anatum	SRR1840721	I	E	e,h	1,6	Anatum |Hayindogo	PASS	1	1	1	1	0	Type 1: Full antigen match, multiple serotypes
SRR1968858	Anatum		I	E	e,h	1,6	330	3,{10}{15}{15,34}	E	e,h	1,6	Anatum	Anatum|Hayindogo	Anatum	SRR1968858	I	E	e,h	1,6	Anatum |Hayindogo	PASS	1	1	1	1	0	Type 1: Full antigen match, multiple serotypes
SRR3295944	Anatum		I	E	e,h	1,6	330	3,{10}{15}{15,34}	E	e,h	1,6	Anatum	Anatum|Hayindogo	Anatum	SRR3295944	I	E	e,h	1,6	Anatum |Hayindogo	PASS	1	1	1	1	0	Type 1: Full antigen match, multiple serotypes
SRR3295652	Anatum		I	E	e,h	1,6	330	3,{10}{15}{15,34}	E	e,h	1,6	Anatum	Anatum|Hayindogo	Anatum	SRR3295652	I	E	e,h	1,6	Anatum |Hayindogo	PASS	1	1	1	1	0	Type 1: Full antigen match, multiple serotypes
SRR2125851	Anatum		I	E	e,h	1,6	330	3,{10}{15}{15,34}	E	e,h	1,6	Anatum	Anatum|Hayindogo	Anatum	SRR2125851	I	E	e,h	1,6	Anatum |Hayindogo	PASS	1	1	1	1	0	Type 1: Full antigen match, multiple serotypes
SRR3056909	Anatum		I	E	e,h	1,6	330	3,{10}{15}{15,34}	E	e,h	1,6	Anatum	Anatum|Hayindogo	Anatum	SRR3056909	I	E	e,h	1,6	Anatum |Hayindogo	PASS	1	1	1	1	0	Type 1: Full antigen match, multiple serotypes
SRR3038497	Anatum		I	E	e,h	1,6	330	3,{10}{15}{15,34}	E	e,h	1,6	Anatum	Anatum|Hayindogo	Anatum	SRR3038497	I	E	e,h	1,6	Anatum |Hayindogo	PASS	1	1	1	1	0	Type 1: Full antigen match, multiple serotypes
SRR3938673	Anatum		I	E	e,h	1,6	330	3,{10}{15}{15,34}	E	e,h	1,6	Anatum	Anatum|Hayindogo	Anatum	SRR3938673	I	E	e,h	1,6	Anatum |Hayindogo	PASS	1	1	1	1	0	Type 1: Full antigen match, multiple serotypes
SRR4243053	Anatum		I	E	e,h	1,6	330	3,{10}{15}{15,34}	E	e,h	1,6	Anatum	Anatum|Hayindogo	Anatum	SRR4243053	I	E	e,h	1,6	Anatum |Hayindogo	PASS	1	1	1	1	0	Type 1: Full antigen match, multiple serotypes
SRR3295949	Anatum		I	E	e,h	1,6	330	3,{10}{15}{15,34}	E	e,h	1,6	Anatum	Anatum|Hayindogo	Anatum	SRR3295949	I	E	e,h	1,6	Anatum |Hayindogo	PASS	1	1	1	1	0	Type 1: Full antigen match, multiple serotypes
SRR5120856	Anatum		I	E	e,h	1,6	330	3,{10}{15}{15,34}	E	e,h	1,6	Anatum	Anatum|Hayindogo	Anatum	SRR5120856	I	E	e,h	1,6	Anatum |Hayindogo	PASS	1	1	1	1	0	Type 1: Full antigen match, multiple serotypes
SRR3295843	Anatum		I	E	e,h	1,6	330	3,{10}{15}{15,34}	E	e,h	1,6	Anatum	Anatum|Hayindogo	Anatum	SRR3295843	I	E	e,h	1,6	Anatum |Hayindogo	PASS	1	1	1	1	0	Type 1: Full antigen match, multiple serotypes
SRR3726449	Anatum		I	E	e,h	1,6	330	3,{10}{15}{15,34}	E	e,h	1,6	Anatum	Anatum|Hayindogo	Anatum	SRR3726449	I	E	e,h	1,6	Anatum |Hayindogo	PASS	1	1	1	1	0	Type 1: Full antigen match, multiple serotypes
SRR5038640	Anatum		I	E	e,h	1,6	330	3,{10}{15}{15,34}	E	e,h	1,6	Anatum	Anatum|Hayindogo	Anatum	SRR5038640	I	E	e,h	1,6	Anatum |Hayindogo	PASS	1	1	1	1	0	Type 1: Full antigen match, multiple serotypes
SRR1544151	Anatum		I	E	e,h	1,6	330	3,{10}{15}{15,34}	E	e,h	1,6	Anatum	Anatum|Hayindogo	Anatum	SRR1544151	I	E	e,h	1,6	Anatum |Hayindogo	PASS	1	1	1	1	0	Type 1: Full antigen match, multiple serotypes
SRR4252405	Anatum		I	E	e,h	1,6	330	3,{10}{15}{15,34}	E	e,h	1,6	Anatum	Anatum|Hayindogo	Anatum	SRR4252405	I	E	e,h	1,6	Anatum |Hayindogo	PASS	1	1	1	1	0	Type 1: Full antigen match, multiple serotypes
SRR1118706	Anatum		I	E	e,h	1,6	330	3,{10}{15}{15,34}	E	e,h	1,6	Anatum	Anatum|Hayindogo	Anatum	SRR1118706	I	E	e,h	1,6	Anatum |Hayindogo	PASS	1	1	1	1	0	Type 1: Full antigen match, multiple serotypes
SRR4842231	Anatum		I	E	e,h	1,6	330	3,{10}{15}{15,34}	E	e,h	1,6	Anatum	Anatum|Hayindogo	Anatum	SRR4842231	I	E	e,h	1,6	Anatum |Hayindogo	PASS	1	1	1	1	0	Type 1: Full antigen match, multiple serotypes
SRR1965584	Anatum		I	E	e,h	1,6	330	3,{10}{15}{15,34}	E	e,h	1,6	Anatum	Anatum|Hayindogo	Anatum	SRR1965584	I	E	e,h	1,6	Anatum |Hayindogo	PASS	1	1	1	1	0	Type 1: Full antigen match, multiple serotypes
SRR1206218	Anatum		I	E	e,h	1,6	330	3,{10}{15}{15,34}	E	e,h	1,6	Anatum	Anatum|Hayindogo	Anatum	SRR1206218	I	E	e,h	1,6	Anatum |Hayindogo	PASS	1	1	1	1	0	Type 1: Full antigen match, multiple serotypes
SRR4434278	Anatum		I	E	e,h	1,6	330	3,{10}{15}{15,34}	E	e,h	1,6	Anatum	Anatum|Hayindogo	Anatum	SRR4434278	I	E	e,h	1,6	Anatum |Hayindogo	PASS	1	1	1	1	0	Type 1: Full antigen match, multiple serotypes
SRR975392	Anatum		I	E	e,h	1,6	330	3,{10}{15}{15,34}	E	e,h	1,6	Anatum	Anatum|Hayindogo	Anatum	SRR975392	I	E	e,h	1,6	Anatum |Hayindogo	PASS	1	1	1	1	0	Type 1: Full antigen match, multiple serotypes
SRR3219166	Anatum		I	E	e,h	1,6	330	3,{10}{15}{15,34}	E	e,h	1,6	Anatum	Anatum|Hayindogo	Anatum	SRR3219166	I	E	e,h	1,6	Anatum |Hayindogo	PASS	1	1	1	1	0	Type 1: Full antigen match, multiple serotypes
SRR1778055	Anatum		I	E	e,h	1,6	330	3,{10}{15}{15,34}	E	e,h	1,6	Anatum	Anatum|Hayindogo	Anatum	SRR1778055	I	E	e,h	1,6	Anatum |Hayindogo	PASS	1	1	1	1	0	Type 1: Full antigen match, multiple serotypes
SRR4841789	Anatum		I	E	e,h	1,6	330	3,{10}{15}{15,34}	E	e,h	1,6	Anatum	Anatum|Hayindogo	Anatum	SRR4841789	I	E	e,h	1,6	Anatum |Hayindogo	PASS	1	1	1	1	0	Type 1: Full antigen match, multiple serotypes
SRR3618594	Anatum		I	E	e,h	1,6	330	3,{10}{15}{15,34}	E	e,h	1,6	Anatum	Anatum|Hayindogo	Anatum	SRR3618594	I	E	e,h	1,6	Anatum |Hayindogo	PASS	1	1	1	1	0	Type 1: Full antigen match, multiple serotypes
SRR4106135	Anatum		I	E	e,h	1,6	330	3,{10}{15}{15,34}	E	e,h	1,6	Anatum	Anatum|Hayindogo	Anatum	SRR4106135	I	E	e,h	1,6	Anatum |Hayindogo	PASS	1	1	1	1	0	Type 1: Full antigen match, multiple serotypes
SRR1969563	Anatum		I	E	e,h	1,6	329	3,{10}{15}{15,34}	E	e,h	1,6	Anatum	Anatum|Hayindogo	Anatum	SRR1969563	I	E	e,h	1,6	Anatum |Hayindogo	PASS	1	1	1	1	0	Type 1: Full antigen match, multiple serotypes
SRR3156219	Anatum		I	E	e,h	1,6	330	3,{10}{15}{15,34}	E	e,h	1,6	Anatum	Anatum|Hayindogo	Anatum	SRR3156219	I	E	e,h	1,6	Anatum |Hayindogo	PASS	1	1	1	1	0	Type 1: Full antigen match, multiple serotypes
SRR3184115	Anatum		I	E	e,h	1,6	330	3,{10}{15}{15,34}	E	e,h	1,6	Anatum	Anatum|Hayindogo	Anatum	SRR3184115	I	E	e,h	1,6	Anatum |Hayindogo	PASS	1	1	1	1	0	Type 1: Full antigen match, multiple serotypes
SRR1068282	Anatum		I	E	e,h	1,6	330	3,{10}{15}{15,34}	E	e,h	1,6	Anatum	Anatum|Hayindogo	Anatum	SRR1068282	I	E	e,h	1,6	Anatum |Hayindogo	PASS	1	1	1	1	0	Type 1: Full antigen match, multiple serotypes
SRR3674618	Anatum		I	E	e,h	1,6	330	3,{10}{15}{15,34}	E	e,h	1,6	Anatum	Anatum|Hayindogo	Anatum	SRR3674618	I	E	e,h	1,6	Anatum |Hayindogo	PASS	1	1	1	1	0	Type 1: Full antigen match, multiple serotypes
SRR4024758	Anatum		I	E	e,h	1,6	330	3,{10}{15}{15,34}	E	e,h	1,6	Anatum	Anatum|Hayindogo	Anatum	SRR4024758	I	E	e,h	1,6	Anatum |Hayindogo	PASS	1	1	1	1	0	Type 1: Full antigen match, multiple serotypes
SRR2000242	Anatum		I	E	e,h	1,6	330	3,{10}{15}{15,34}	E	e,h	1,6	Anatum	Anatum|Hayindogo	Anatum	SRR2000242	I	E	e,h	1,6	Anatum |Hayindogo	PASS	1	1	1	1	0	Type 1: Full antigen match, multiple serotypes
SRR1505009	Anatum		I	E	e,h	1,6	330	3,{10}{15}{15,34}	E	e,h	1,6	Anatum	Anatum|Hayindogo	Anatum	SRR1505009	I	E	e,h	1,6	Anatum |Hayindogo	PASS	1	1	1	1	0	Type 1: Full antigen match, multiple serotypes
SRR3175425	Anatum		I	E	e,h	1,6	330	3,{10}{15}{15,34}	E	e,h	1,6	Anatum	Anatum|Hayindogo	Anatum	SRR3175425	I	E	e,h	1,6	Anatum |Hayindogo	PASS	1	1	1	1	0	Type 1: Full antigen match, multiple serotypes
SRR4044929	Anatum		I	E	e,h	1,6	330	3,{10}{15}{15,34}	E	e,h	1,6	Anatum	Anatum|Hayindogo	Anatum	SRR4044929	I	E	e,h	1,6	Anatum |Hayindogo	PASS	1	1	1	1	0	Type 1: Full antigen match, multiple serotypes
SRR1292250	Anatum		I	E	e,h	1,6	330	3,{10}{15}{15,34}	E	e,h	1,6	Anatum	Anatum|Hayindogo	Anatum	SRR1292250	I	E	e,h	1,6	Anatum |Hayindogo	PASS	1	1	1	1	0	Type 1: Full antigen match, multiple serotypes
SRR5019460	Anatum		I	E	e,h	1,6	330	3,{10}{15}{15,34}	E	e,h	1,6	Anatum	Anatum|Hayindogo	Anatum	SRR5019460	I	E	e,h	1,6	Anatum |Hayindogo	PASS	1	1	1	1	0	Type 1: Full antigen match, multiple serotypes
SRR3765567	Anatum		I	E	e,h	1,6	330	3,{10}{15}{15,34}	E	e,h	1,6	Anatum	Anatum|Hayindogo	Anatum	SRR3765567	I	E	e,h	1,6	Anatum |Hayindogo	PASS	1	1	1	1	0	Type 1: Full antigen match, multiple serotypes
SRR3284585	Anatum		I	E	e,h	1,6	330	3,{10}{15}{15,34}	E	e,h	1,6	Anatum	Anatum|Hayindogo	Anatum	SRR3284585	I	E	e,h	1,6	Anatum |Hayindogo	PASS	1	1	1	1	0	Type 1: Full antigen match, multiple serotypes
SRR975395	Anatum		I	E	e,h	1,6	330	3,{10}{15}{15,34}	E	e,h	1,6	Anatum	Anatum|Hayindogo	Anatum	SRR975395	I	E	e,h	1,6	Anatum |Hayindogo	PASS	1	1	1	1	0	Type 1: Full antigen match, multiple serotypes
SRR3306052	Anatum		I	E	e,h	1,6	330	3,{10}{15}{15,34}	E	e,h	1,6	Anatum	Anatum|Hayindogo	Anatum	SRR3306052	I	E	e,h	1,6	Anatum |Hayindogo	PASS	1	1	1	1	0	Type 1: Full antigen match, multiple serotypes
SRR3488749	Anatum		I	E	e,h	1,6	330	3,{10}{15}{15,34}	E	e,h	1,6	Anatum	Anatum|Hayindogo	Anatum	SRR3488749	I	E	e,h	1,6	Anatum |Hayindogo	PASS	1	1	1	1	0	Type 1: Full antigen match, multiple serotypes
SRR1175832	Anatum		I	E	e,h	1,6	330	3,{10}{15}{15,34}	E	e,h	1,6	Anatum	Anatum|Hayindogo	Anatum	SRR1175832	I	E	e,h	1,6	Anatum |Hayindogo	PASS	1	1	1	1	0	Type 1: Full antigen match, multiple serotypes
SRR1481694	Anatum		I	E	e,h	1,6	330	3,{10}{15}{15,34}	E	e,h	1,6	Anatum	Anatum|Hayindogo	Anatum	SRR1481694	I	E	e,h	1,6	Anatum |Hayindogo	PASS	1	1	1	1	0	Type 1: Full antigen match, multiple serotypes
SRR3465346	Anatum		I	E	e,h	1,6	330	3,{10}{15}{15,34}	E	e,h	1,6	Anatum	Anatum|Hayindogo	Anatum	SRR3465346	I	E	e,h	1,6	Anatum |Hayindogo	PASS	1	1	1	1	0	Type 1: Full antigen match, multiple serotypes
SRR4243055	Anatum		I	E	e,h	1,6	330	3,{10}{15}{15,34}	E	e,h	1,6	Anatum	Anatum|Hayindogo	Anatum	SRR4243055	I	E	e,h	1,6	Anatum |Hayindogo	PASS	1	1	1	1	0	Type 1: Full antigen match, multiple serotypes
SRR2132203	Anatum		I	E	e,h	1,6	330	3,{10}{15}{15,34}	E	e,h	1,6	Anatum	Anatum|Hayindogo	Anatum	SRR2132203	I	E	e,h	1,6	Anatum |Hayindogo	PASS	1	1	1	1	0	Type 1: Full antigen match, multiple serotypes
SRR4434217	Anatum		I	E	e,h	1,6	330	3,{10}{15}{15,34}	E	e,h	1,6	Anatum	Anatum|Hayindogo	Anatum	SRR4434217	I	E	e,h	1,6	Anatum |Hayindogo	PASS	1	1	1	1	0	Type 1: Full antigen match, multiple serotypes
SRR3647066	Anatum		I	E	e,h	1,6	330	3,{10}{15}{15,34}	E	e,h	1,6	Anatum	Anatum|Hayindogo	Anatum	SRR3647066	I	E	e,h	1,6	Anatum |Hayindogo	PASS	1	1	1	1	0	Type 1: Full antigen match, multiple serotypes
SRR3000041	Anatum		I	E	e,h	1,6	330	3,{10}{15}{15,34}	E	e,h	1,6	Anatum	Anatum|Hayindogo	Anatum	SRR3000041	I	E	e,h	1,6	Anatum |Hayindogo	PASS	1	1	1	1	0	Type 1: Full antigen match, multiple serotypes
SRR3205888	Anatum		I	E	e,h	1,6	330	3,{10}{15}{15,34}	E	e,h	1,6	Anatum	Anatum|Hayindogo	Anatum	SRR3205888	I	E	e,h	1,6	Anatum |Hayindogo	PASS	1	1	1	1	0	Type 1: Full antigen match, multiple serotypes
SRR3574516	Anatum		I	E	e,h	1,6	330	3,{10}{15}{15,34}	E	e,h	1,6	Anatum	Anatum|Hayindogo	Anatum	SRR3574516	I	E	e,h	1,6	Anatum |Hayindogo	PASS	1	1	1	1	0	Type 1: Full antigen match, multiple serotypes
SRR1248938	Anatum		I	E	e,h	1,6	330	3,{10}{15}{15,34}	E	e,h	1,6	Anatum	Anatum|Hayindogo	Anatum	SRR1248938	I	E	e,h	1,6	Anatum |Hayindogo	PASS	1	1	1	1	0	Type 1: Full antigen match, multiple serotypes
SRR3465400	Anatum		I	E	e,h	1,6	330	3,{10}{15}{15,34}	E	e,h	1,6	Anatum	Anatum|Hayindogo	Anatum	SRR3465400	I	E	e,h	1,6	Anatum |Hayindogo	PASS	1	1	1	1	0	Type 1: Full antigen match, multiple serotypes
SRR1810877	Anatum		I	E	e,h	1,6	330	3,{10}{15}{15,34}	E	e,h	1,6	Anatum	Anatum|Hayindogo	Anatum	SRR1810877	I	E	e,h	1,6	Anatum |Hayindogo	PASS	1	1	1	1	0	Type 1: Full antigen match, multiple serotypes
SRR4243052	Anatum		I	E	e,h	1,6	330	3,{10}{15}{15,34}	E	e,h	1,6	Anatum	Anatum|Hayindogo	Anatum	SRR4243052	I	E	e,h	1,6	Anatum |Hayindogo	PASS	1	1	1	1	0	Type 1: Full antigen match, multiple serotypes
SRR3225838	Anatum		I	E	e,h	1,6	330	3,{10}{15}{15,34}	E	e,h	1,6	Anatum	Anatum|Hayindogo	Anatum	SRR3225838	I	E	e,h	1,6	Anatum |Hayindogo	PASS	1	1	1	1	0	Type 1: Full antigen match, multiple serotypes
SRR2918185	Anatum		I	E	e,h	1,6	330	3,{10}{15}{15,34}	E	e,h	1,6	Anatum	Anatum|Hayindogo	Anatum	SRR2918185	I	E	e,h	1,6	Anatum |Hayindogo	PASS	1	1	1	1	0	Type 1: Full antigen match, multiple serotypes
SRR1505077	Anatum		I	E	e,h	1,6	330	3,{10}{15}{15,34}	E	e,h	1,6	Anatum	Anatum|Hayindogo	Anatum	SRR1505077	I	E	e,h	1,6	Anatum |Hayindogo	PASS	1	1	1	1	0	Type 1: Full antigen match, multiple serotypes
SRR4300984	Anatum		I	E	e,h	1,6	330	3,{10}{15}{15,34}	E	e,h	1,6	Anatum	Anatum|Hayindogo	Anatum	SRR4300984	I	E	e,h	1,6	Anatum |Hayindogo	PASS	1	1	1	1	0	Type 1: Full antigen match, multiple serotypes
SRR4024759	Anatum		I	E	e,h	1,6	330	3,{10}{15}{15,34}	E	e,h	1,6	Anatum	Anatum|Hayindogo	Anatum	SRR4024759	I	E	e,h	1,6	Anatum |Hayindogo	PASS	1	1	1	1	0	Type 1: Full antigen match, multiple serotypes
SRR5044925	Anatum		I	E	e,h	1,6	330	3,{10}{15}{15,34}	E	e,h	1,6	Anatum	Anatum|Hayindogo	Anatum	SRR5044925	I	E	e,h	1,6	Anatum |Hayindogo	PASS	1	1	1	1	0	Type 1: Full antigen match, multiple serotypes
SRR3115379	Anatum		I	E	e,h	1,6	330	3,{10}{15}{15,34}	E	e,h	1,6	Anatum	Anatum|Hayindogo	Anatum	SRR3115379	I	E	e,h	1,6	Anatum |Hayindogo	PASS	1	1	1	1	0	Type 1: Full antigen match, multiple serotypes
SRR1023858	Anatum		I	E	e,h	1,6	330	3,{10}{15}{15,34}	E	e,h	1,6	Anatum	Anatum|Hayindogo	Anatum	SRR1023858	I	E	e,h	1,6	Anatum |Hayindogo	PASS	1	1	1	1	0	Type 1: Full antigen match, multiple serotypes
SRR3295950	Anatum		I	E	e,h	1,6	330	3,{10}{15}{15,34}	E	e,h	1,6	Anatum	Anatum|Hayindogo	Anatum	SRR3295950	I	E	e,h	1,6	Anatum |Hayindogo	PASS	1	1	1	1	0	Type 1: Full antigen match, multiple serotypes
SRR3465395	Anatum		I	E	e,h	1,6	330	3,{10}{15}{15,34}	E	e,h	1,6	Anatum	Anatum|Hayindogo	Anatum	SRR3465395	I	E	e,h	1,6	Anatum |Hayindogo	PASS	1	1	1	1	0	Type 1: Full antigen match, multiple serotypes
SRR3647063	Anatum		I	E	e,h	1,6	330	3,{10}{15}{15,34}	E	e,h	1,6	Anatum	Anatum|Hayindogo	Anatum	SRR3647063	I	E	e,h	1,6	Anatum |Hayindogo	PASS	1	1	1	1	0	Type 1: Full antigen match, multiple serotypes
SRR1812809	Anatum		I	E	e,h	1,6	330	3,{10}{15}{15,34}	E	e,h	1,6	Anatum	Anatum|Hayindogo	Anatum	SRR1812809	I	E	e,h	1,6	Anatum |Hayindogo	PASS	1	1	1	1	0	Type 1: Full antigen match, multiple serotypes
SRR3184351	Anatum		I	E	e,h	1,6	330	3,{10}{15}{15,34}	E	e,h	1,6	Anatum	Anatum|Hayindogo	Anatum	SRR3184351	I	E	e,h	1,6	Anatum |Hayindogo	PASS	1	1	1	1	0	Type 1: Full antigen match, multiple serotypes
SRR3466983	Anatum		I	E	e,h	1,6	329	3,{10}{15}{15,34}	E	e,h	1,6	Anatum	Anatum|Hayindogo	Anatum	SRR3466983	I	E	e,h	1,6	Anatum |Hayindogo	PASS	1	1	1	1	0	Type 1: Full antigen match, multiple serotypes
SRR972791	Anatum		I	E	e,h	1,6	330	3,{10}{15}{15,34}	E	e,h	1,6	Anatum	Anatum|Hayindogo	Anatum	SRR972791	I	E	e,h	1,6	Anatum |Hayindogo	PASS	1	1	1	1	0	Type 1: Full antigen match, multiple serotypes
SRR1967325	Anatum		I	E	e,h	1,6	330	3,{10}{15}{15,34}	E	e,h	1,6	Anatum	Anatum|Hayindogo	Anatum	SRR1967325	I	E	e,h	1,6	Anatum |Hayindogo	PASS	1	1	1	1	0	Type 1: Full antigen match, multiple serotypes
SRR2354475	Anatum		I	E	e,h	1,6	330	3,{10}{15}{15,34}	E	e,h	1,6	Anatum	Anatum|Hayindogo	Anatum	SRR2354475	I	E	e,h	1,6	Anatum |Hayindogo	PASS	1	1	1	1	0	Type 1: Full antigen match, multiple serotypes
SRR975385	Anatum		I	E	e,h	1,6	330	3,{10}{15}{15,34}	E	e,h	1,6	Anatum	Anatum|Hayindogo	Anatum	SRR975385	I	E	e,h	1,6	Anatum |Hayindogo	PASS	1	1	1	1	0	Type 1: Full antigen match, multiple serotypes
SRR1206147	Anatum		I	E	e,h	1,6	330	3,{10}{15}{15,34}	E	e,h	1,6	Anatum	Anatum|Hayindogo	Anatum	SRR1206147	I	E	e,h	1,6	Anatum |Hayindogo	PASS	1	1	1	1	0	Type 1: Full antigen match, multiple serotypes
SRR4106457	Anatum		I	E	e,h	1,6	330	3,{10}{15}{15,34}	E	e,h	1,6	Anatum	Anatum|Hayindogo	Anatum	SRR4106457	I	E	e,h	1,6	Anatum |Hayindogo	PASS	1	1	1	1	0	Type 1: Full antigen match, multiple serotypes
SRR3952226	Anatum		I	E	e,h	1,6	330	3,{10}{15}{15,34}	E	e,h	1,6	Anatum	Anatum|Hayindogo	Anatum	SRR3952226	I	E	e,h	1,6	Anatum |Hayindogo	PASS	1	1	1	1	0	Type 1: Full antigen match, multiple serotypes
SRR975400	Anatum		I	E	e,h	1,6	330	3,{10}{15}{15,34}	E	e,h	1,6	Anatum	Anatum|Hayindogo	Anatum	SRR975400	I	E	e,h	1,6	Anatum |Hayindogo	PASS	1	1	1	1	0	Type 1: Full antigen match, multiple serotypes
SRR2567200	Anatum		I	E	e,h	1,6	330	3,{10}{15}{15,34}	E	e,h	1,6	Anatum	Anatum|Hayindogo	Anatum	SRR2567200	I	E	e,h	1,6	Anatum |Hayindogo	PASS	1	1	1	1	0	Type 1: Full antigen match, multiple serotypes
SRR1970251	Anatum		I	E	e,h	1,6	330	3,{10}{15}{15,34}	E	e,h	1,6	Anatum	Anatum|Hayindogo	Anatum	SRR1970251	I	E	e,h	1,6	Anatum |Hayindogo	PASS	1	1	1	1	0	Type 1: Full antigen match, multiple serotypes
SRR3726285	Anatum		I	E	e,h	1,6	330	3,{10}{15}{15,34}	E	e,h	1,6	Anatum	Anatum|Hayindogo	Anatum	SRR3726285	I	E	e,h	1,6	Anatum |Hayindogo	PASS	1	1	1	1	0	Type 1: Full antigen match, multiple serotypes
SRR3295836	Anatum		I	E	e,h	1,6	330	3,{10}{15}{15,34}	E	e,h	1,6	Anatum	Anatum|Hayindogo	Anatum	SRR3295836	I	E	e,h	1,6	Anatum |Hayindogo	PASS	1	1	1	1	0	Type 1: Full antigen match, multiple serotypes
SRR4106225	Anatum		I	E	e,h	1,6	330	3,{10}{15}{15,34}	E	e,h	1,6	Anatum	Anatum|Hayindogo	Anatum	SRR4106225	I	E	e,h	1,6	Anatum |Hayindogo	PASS	1	1	1	1	0	Type 1: Full antigen match, multiple serotypes
SRR3710730	Anatum		I	E	e,h	1,6	330	3,{10}{15}{15,34}	E	e,h	1,6	Anatum	Anatum|Hayindogo	Anatum	SRR3710730	I	E	e,h	1,6	Anatum |Hayindogo	PASS	1	1	1	1	0	Type 1: Full antigen match, multiple serotypes
SRR972794	Anatum		I	E	e,h	1,6	330	3,{10}{15}{15,34}	E	e,h	1,6	Anatum	Anatum|Hayindogo	Anatum	SRR972794	I	E	e,h	1,6	Anatum |Hayindogo	PASS	1	1	1	1	0	Type 1: Full antigen match, multiple serotypes
SRR5110069	Anatum		I	E	e,h	1,6	330	3,{10}{15}{15,34}	E	e,h	1,6	Anatum	Anatum|Hayindogo	Anatum	SRR5110069	I	E	e,h	1,6	Anatum |Hayindogo	PASS	1	1	1	1	0	Type 1: Full antigen match, multiple serotypes
SRR3667091	Anatum		I	E	e,h	1,6	330	3,{10}{15}{15,34}	E	e,h	1,6	Anatum	Anatum|Hayindogo	Anatum	SRR3667091	I	E	e,h	1,6	Anatum |Hayindogo	PASS	1	1	1	1	0	Type 1: Full antigen match, multiple serotypes
SRR975386	Anatum		I	E	e,h	1,6	330	3,{10}{15}{15,34}	E	e,h	1,6	Anatum	Anatum|Hayindogo	Anatum	SRR975386	I	E	e,h	1,6	Anatum |Hayindogo	PASS	1	1	1	1	0	Type 1: Full antigen match, multiple serotypes
SRR2011361	Anatum		I	E	e,h	1,6	330	3,{10}{15}{15,34}	E	e,h	1,6	Anatum	Anatum|Hayindogo	Anatum	SRR2011361	I	E	e,h	1,6	Anatum |Hayindogo	PASS	1	1	1	1	0	Type 1: Full antigen match, multiple serotypes
SRR4050193	Anatum		I	E	e,h	1,6	330	3,{10}{15}{15,34}	E	e,h	1,6	Anatum	Anatum|Hayindogo	Anatum	SRR4050193	I	E	e,h	1,6	Anatum |Hayindogo	PASS	1	1	1	1	0	Type 1: Full antigen match, multiple serotypes
SRR1973846	Anatum		I	E	e,h	1,6	330	3,{10}{15}{15,34}	E	e,h	1,6	Anatum	Anatum|Hayindogo	Anatum	SRR1973846	I	E	e,h	1,6	Anatum |Hayindogo	PASS	1	1	1	1	0	Type 1: Full antigen match, multiple serotypes
SRR3295859	Anatum		I	E	e,h	1,6	330	3,{10}{15}{15,34}	E	e,h	1,6	Anatum	Anatum|Hayindogo	Anatum	SRR3295859	I	E	e,h	1,6	Anatum |Hayindogo	PASS	1	1	1	1	0	Type 1: Full antigen match, multiple serotypes
SRR1967230	Anatum		I	E	e,h	1,6	330	3,{10}{15}{15,34}	E	e,h	1,6	Anatum	Anatum|Hayindogo	Anatum	SRR1967230	I	E	e,h	1,6	Anatum |Hayindogo	PASS	1	1	1	1	0	Type 1: Full antigen match, multiple serotypes
SRR3488741	Anatum		I	E	e,h	1,6	330	3,{10}{15}{15,34}	E	e,h	1,6	Anatum	Anatum|Hayindogo	Anatum	SRR3488741	I	E	e,h	1,6	Anatum |Hayindogo	PASS	1	1	1	1	0	Type 1: Full antigen match, multiple serotypes
SRR3049008	Anatum		I	E	e,h	1,6	330	3,{10}{15}{15,34}	E	e,h	1,6	Anatum	Anatum|Hayindogo	Anatum	SRR3049008	I	E	e,h	1,6	Anatum |Hayindogo	PASS	1	1	1	1	0	Type 1: Full antigen match, multiple serotypes
SRR1041523	Anatum		I	E	e,h	1,6	330	3,{10}{15}{15,34}	E	e,h	1,6	Anatum	Anatum|Hayindogo	Anatum	SRR1041523	I	E	e,h	1,6	Anatum |Hayindogo	PASS	1	1	1	1	0	Type 1: Full antigen match, multiple serotypes
SRR1505072	Anatum		I	E	e,h	1,6	330	3,{10}{15}{15,34}	E	e,h	1,6	Anatum	Anatum|Hayindogo	Anatum	SRR1505072	I	E	e,h	1,6	Anatum |Hayindogo	PASS	1	1	1	1	0	Type 1: Full antigen match, multiple serotypes
SRR3295721	Anatum		I	E	e,h	1,6	330	3,{10}{15}{15,34}	E	e,h	1,6	Anatum	Anatum|Hayindogo	Anatum	SRR3295721	I	E	e,h	1,6	Anatum |Hayindogo	PASS	1	1	1	1	0	Type 1: Full antigen match, multiple serotypes
SRR3476432	Anatum		I	E	e,h	1,6	330	3,{10}{15}{15,34}	E	e,h	1,6	Anatum	Anatum|Hayindogo	Anatum	SRR3476432	I	E	e,h	1,6	Anatum |Hayindogo	PASS	1	1	1	1	0	Type 1: Full antigen match, multiple serotypes
SRR975397	Anatum		I	E	e,h	1,6	330	3,{10}{15}{15,34}	E	e,h	1,6	Anatum	Anatum|Hayindogo	Anatum	SRR975397	I	E	e,h	1,6	Anatum |Hayindogo	PASS	1	1	1	1	0	Type 1: Full antigen match, multiple serotypes
SRR1157865	Anatum		I	E	e,h	1,6	330	3,{10}{15}{15,34}	E	e,h	1,6	Anatum	Anatum|Hayindogo	Anatum	SRR1157865	I	E	e,h	1,6	Anatum |Hayindogo	PASS	1	1	1	1	0	Type 1: Full antigen match, multiple serotypes
SRR3226922	Anatum		I	E	e,h	1,6	330	3,{10}{15}{15,34}	E	e,h	1,6	Anatum	Anatum|Hayindogo	Anatum	SRR3226922	I	E	e,h	1,6	Anatum |Hayindogo	PASS	1	1	1	1	0	Type 1: Full antigen match, multiple serotypes
SRR1269420	Anatum		I	E	e,h	1,6	330	3,{10}{15}{15,34}	E	e,h	1,6	Anatum	Anatum|Hayindogo	Anatum	SRR1269420	I	E	e,h	1,6	Anatum |Hayindogo	PASS	1	1	1	1	0	Type 1: Full antigen match, multiple serotypes
SRR3295874	Anatum		I	E	e,h	1,6	330	3,{10}{15}{15,34}	E	e,h	1,6	Anatum	Anatum|Hayindogo	Anatum	SRR3295874	I	E	e,h	1,6	Anatum |Hayindogo	PASS	1	1	1	1	0	Type 1: Full antigen match, multiple serotypes
SRR1213765	Anatum		I	E	e,h	1,6	330	3,{10}{15}{15,34}	E	e,h	1,6	Anatum	Anatum|Hayindogo	Anatum	SRR1213765	I	E	e,h	1,6	Anatum |Hayindogo	PASS	1	1	1	1	0	Type 1: Full antigen match, multiple serotypes
SRR1175786	Anatum		I	E	e,h	1,6	330	3,{10}{15}{15,34}	E	e,h	1,6	Anatum	Anatum|Hayindogo	Anatum	SRR1175786	I	E	e,h	1,6	Anatum |Hayindogo	PASS	1	1	1	1	0	Type 1: Full antigen match, multiple serotypes
SRR3322992	Anatum		I	E	e,h	1,6	330	3,{10}{15}{15,34}	E	e,h	1,6	Anatum	Anatum|Hayindogo	Anatum	SRR3322992	I	E	e,h	1,6	Anatum |Hayindogo	PASS	1	1	1	1	0	Type 1: Full antigen match, multiple serotypes
SRR3995461	Anatum		I	E	e,h	1,6	330	3,{10}{15}{15,34}	E	e,h	1,6	Anatum	Anatum|Hayindogo	Anatum	SRR3995461	I	E	e,h	1,6	Anatum |Hayindogo	PASS	1	1	1	1	0	Type 1: Full antigen match, multiple serotypes
SRR3667093	Anatum		I	E	e,h	1,6	330	3,{10}{15}{15,34}	E	e,h	1,6	Anatum	Anatum|Hayindogo	Anatum	SRR3667093	I	E	e,h	1,6	Anatum |Hayindogo	PASS	1	1	1	1	0	Type 1: Full antigen match, multiple serotypes
SRR1918956	Anatum		I	E	e,h	1,6	330	3,{10}{15}{15,34}	E	e,h	1,6	Anatum	Anatum|Hayindogo	Anatum	SRR1918956	I	E	e,h	1,6	Anatum |Hayindogo	PASS	1	1	1	1	0	Type 1: Full antigen match, multiple serotypes
SRR3295662	Anatum		I	E	e,h	1,6	330	3,{10}{15}{15,34}	E	e,h	1,6	Anatum	Anatum|Hayindogo	Anatum	SRR3295662	I	E	e,h	1,6	Anatum |Hayindogo	PASS	1	1	1	1	0	Type 1: Full antigen match, multiple serotypes
SRR975399	Anatum		I	E	e,h	1,6	330	3,{10}{15}{15,34}	E	e,h	1,6	Anatum	Anatum|Hayindogo	Anatum	SRR975399	I	E	e,h	1,6	Anatum |Hayindogo	PASS	1	1	1	1	0	Type 1: Full antigen match, multiple serotypes
SRR3001942	Anatum		I	E	e,h	1,6	330	3,{10}{15}{15,34}	E	e,h	1,6	Anatum	Anatum|Hayindogo	Anatum	SRR3001942	I	E	e,h	1,6	Anatum |Hayindogo	PASS	1	1	1	1	0	Type 1: Full antigen match, multiple serotypes
SRR1645151	Anatum		I	E	e,h	1,6	330	3,{10}{15}{15,34}	E	e,h	1,6	Anatum	Anatum|Hayindogo	Anatum	SRR1645151	I	E	e,h	1,6	Anatum |Hayindogo	PASS	1	1	1	1	0	Type 1: Full antigen match, multiple serotypes
SRR3954047	Anatum		I	E	e,h	1,6	330	3,{10}{15}{15,34}	E	e,h	1,6	Anatum	Anatum|Hayindogo	Anatum	SRR3954047	I	E	e,h	1,6	Anatum |Hayindogo	PASS	1	1	1	1	0	Type 1: Full antigen match, multiple serotypes
SRR3438065	Anatum		I	E	e,h	1,6	330	3,{10}{15}{15,34}	E	e,h	1,6	Anatum	Anatum|Hayindogo	Anatum	SRR3438065	I	E	e,h	1,6	Anatum |Hayindogo	PASS	1	1	1	1	0	Type 1: Full antigen match, multiple serotypes
SRR5129722	Anatum		I	E	e,h	1,6	330	3,{10}{15}{15,34}	E	e,h	1,6	Anatum	Anatum|Hayindogo	Anatum	SRR5129722	I	E	e,h	1,6	Anatum |Hayindogo	PASS	1	1	1	1	0	Type 1: Full antigen match, multiple serotypes
SRR3085513	Anatum		I	E	e,h	1,6	330	3,{10}{15}{15,34}	E	e,h	1,6	Anatum	Anatum|Hayindogo	Anatum	SRR3085513	I	E	e,h	1,6	Anatum |Hayindogo	PASS	1	1	1	1	0	Type 1: Full antigen match, multiple serotypes
SRR2015818	Anatum		I	E	e,h	1,6	330	3,{10}{15}{15,34}	E	e,h	1,6	Anatum	Anatum|Hayindogo	Anatum	SRR2015818	I	E	e,h	1,6	Anatum |Hayindogo	PASS	1	1	1	1	0	Type 1: Full antigen match, multiple serotypes
SRR1631181	Anatum		I	E	e,h	1,6	330	3,{10}{15}{15,34}	E	e,h	1,6	Anatum	Anatum|Hayindogo	Anatum	SRR1631181	I	E	e,h	1,6	Anatum |Hayindogo	PASS	1	1	1	1	0	Type 1: Full antigen match, multiple serotypes
SRR975381	Anatum		I	E	e,h	1,6	330	3,{10}{15}{15,34}	E	e,h	1,6	Anatum	Anatum|Hayindogo	Anatum	SRR975381	I	E	e,h	1,6	Anatum |Hayindogo	PASS	1	1	1	1	0	Type 1: Full antigen match, multiple serotypes
SRR975379	Anatum		I	E	e,h	1,6	330	3,{10}{15}{15,34}	E	e,h	1,6	Anatum	Anatum|Hayindogo	Anatum	SRR975379	I	E	e,h	1,6	Anatum |Hayindogo	PASS	1	1	1	1	0	Type 1: Full antigen match, multiple serotypes
SRR1965750	Anatum		I	E	e,h	1,6	330	3,{10}{15}{15,34}	E	e,h	1,6	Anatum	Anatum|Hayindogo	Anatum	SRR1965750	I	E	e,h	1,6	Anatum |Hayindogo	PASS	1	1	1	1	0	Type 1: Full antigen match, multiple serotypes
SRR1257280	Anatum		I	E	e,h	1,6	330	3,{10}{15}{15,34}	E	e,h	1,6	Anatum	Anatum|Hayindogo	Anatum	SRR1257280	I	E	e,h	1,6	Anatum |Hayindogo	PASS	1	1	1	1	0	Type 1: Full antigen match, multiple serotypes
SRR1946908	Anatum		I	E	e,h	1,6	330	3,{10}{15}{15,34}	E	e,h	1,6	Anatum	Anatum|Hayindogo	Anatum	SRR1946908	I	E	e,h	1,6	Anatum |Hayindogo	PASS	1	1	1	1	0	Type 1: Full antigen match, multiple serotypes
SRR3647053	Anatum		I	E	e,h	1,6	330	3,{10}{15}{15,34}	E	e,h	1,6	Anatum	Anatum|Hayindogo	Anatum	SRR3647053	I	E	e,h	1,6	Anatum |Hayindogo	PASS	1	1	1	1	0	Type 1: Full antigen match, multiple serotypes
SRR1528512	Anatum		I	E	e,h	1,6	330	3,{10}{15}{15,34}	E	e,h	1,6	Anatum	Anatum|Hayindogo	Anatum	SRR1528512	I	E	e,h	1,6	Anatum |Hayindogo	PASS	1	1	1	1	0	Type 1: Full antigen match, multiple serotypes
SRR975389	Anatum		I	E	e,h	1,6	330	3,{10}{15}{15,34}	E	e,h	1,6	Anatum	Anatum|Hayindogo	Anatum	SRR975389	I	E	e,h	1,6	Anatum |Hayindogo	PASS	1	1	1	1	0	Type 1: Full antigen match, multiple serotypes
SRR3240237	Anatum		I	E	e,h	1,6	330	3,{10}{15}{15,34}	E	e,h	1,6	Anatum	Anatum|Hayindogo	Anatum	SRR3240237	I	E	e,h	1,6	Anatum |Hayindogo	PASS	1	1	1	1	0	Type 1: Full antigen match, multiple serotypes
SRR3585371	Anatum		I	E	e,h	1,6	330	3,{10}{15}{15,34}	E	e,h	1,6	Anatum	Anatum|Hayindogo	Anatum	SRR3585371	I	E	e,h	1,6	Anatum |Hayindogo	PASS	1	1	1	1	0	Type 1: Full antigen match, multiple serotypes
SRR4896912	Anatum		I	E	e,h	1,6	330	3,{10}{15}{15,34}	E	e,h	1,6	Anatum	Anatum|Hayindogo	Anatum	SRR4896912	I	E	e,h	1,6	Anatum |Hayindogo	PASS	1	1	1	1	0	Type 1: Full antigen match, multiple serotypes
SRR4842308	Anatum		I	E	e,h	1,6	330	3,{10}{15}{15,34}	E	e,h	1,6	Anatum	Anatum|Hayindogo	Anatum	SRR4842308	I	E	e,h	1,6	Anatum |Hayindogo	PASS	1	1	1	1	0	Type 1: Full antigen match, multiple serotypes
SRR3225839	Anatum		I	E	e,h	1,6	329	3,{10}{15}{15,34}	E	e,h	1,6	Anatum	Anatum|Hayindogo	Anatum	SRR3225839	I	E	e,h	1,6	Anatum |Hayindogo	PASS	1	1	1	1	0	Type 1: Full antigen match, multiple serotypes
SRR5000707	Anatum		I	E	e,h	1,6	330	3,{10}{15}{15,34}	E	e,h	1,6	Anatum	Anatum|Hayindogo	Anatum	SRR5000707	I	E	e,h	1,6	Anatum |Hayindogo	PASS	1	1	1	1	0	Type 1: Full antigen match, multiple serotypes
SRR1292233	Anatum		I	E	e,h	1,6	330	3,{10}{15}{15,34}	E	e,h	1,6	Anatum	Anatum|Hayindogo	Anatum	SRR1292233	I	E	e,h	1,6	Anatum |Hayindogo	PASS	1	1	1	1	0	Type 1: Full antigen match, multiple serotypes
SRR1158110	Anatum		I	E	e,h	1,6	330	3,{10}{15}{15,34}	E	e,h	1,6	Anatum	Anatum|Hayindogo	Anatum	SRR1158110	I	E	e,h	1,6	Anatum |Hayindogo	PASS	1	1	1	1	0	Type 1: Full antigen match, multiple serotypes
SRR1334664	Anatum		I	E	e,h	1,6	330	3,{10}{15}{15,34}	E	e,h	1,6	Anatum	Anatum|Hayindogo	Anatum	SRR1334664	I	E	e,h	1,6	Anatum |Hayindogo	PASS	1	1	1	1	0	Type 1: Full antigen match, multiple serotypes
SRR4279929	Anatum		I	E	e,h	1,6	330	3,{10}{15}{15,34}	E	e,h	1,6	Anatum	Anatum|Hayindogo	Anatum	SRR4279929	I	E	e,h	1,6	Anatum |Hayindogo	PASS	1	1	1	1	0	Type 1: Full antigen match, multiple serotypes
SRR3096011	Anatum		I	E	e,h	1,6	330	3,{10}{15}{15,34}	E	e,h	1,6	Anatum	Anatum|Hayindogo	Anatum	SRR3096011	I	E	e,h	1,6	Anatum |Hayindogo	PASS	1	1	1	1	0	Type 1: Full antigen match, multiple serotypes
SRR2973721	Anatum		I	E	e,h	1,6	330	3,{10}{15}{15,34}	E	e,h	1,6	Anatum	Anatum|Hayindogo	Anatum	SRR2973721	I	E	e,h	1,6	Anatum |Hayindogo	PASS	1	1	1	1	0	Type 1: Full antigen match, multiple serotypes
SRR1593412	Anatum		I	E	e,h	1,6	330	3,{10}{15}{15,34}	E	e,h	1,6	Anatum	Anatum|Hayindogo	Anatum	SRR1593412	I	E	e,h	1,6	Anatum |Hayindogo	PASS	1	1	1	1	0	Type 1: Full antigen match, multiple serotypes
SRR1411114	Anatum		I	E	e,h	1,6	330	3,{10}{15}{15,34}	E	e,h	1,6	Anatum	Anatum|Hayindogo	Anatum	SRR1411114	I	E	e,h	1,6	Anatum |Hayindogo	PASS	1	1	1	1	0	Type 1: Full antigen match, multiple serotypes
SRR1177595	Anatum		I	E	e,h	1,6	330	3,{10}{15}{15,34}	E	e,h	1,6	Anatum	Anatum|Hayindogo	Anatum	SRR1177595	I	E	e,h	1,6	Anatum |Hayindogo	PASS	1	1	1	1	0	Type 1: Full antigen match, multiple serotypes
SRR3056928	Anatum		I	E	e,h	1,6	330	3,{10}{15}{15,34}	E	e,h	1,6	Anatum	Anatum|Hayindogo	Anatum	SRR3056928	I	E	e,h	1,6	Anatum |Hayindogo	PASS	1	1	1	1	0	Type 1: Full antigen match, multiple serotypes
SRR2542494	Anatum		I	E	e,h	1,6	330	3,{10}{15}{15,34}	E	e,h	1,6	Anatum	Anatum|Hayindogo	Anatum	SRR2542494	I	E	e,h	1,6	Anatum |Hayindogo	PASS	1	1	1	1	0	Type 1: Full antigen match, multiple serotypes
SRR5019450	Anatum		I	E	e,h	1,6	330	3,{10}{15}{15,34}	E	e,h	1,6	Anatum	Anatum|Hayindogo	Anatum	SRR5019450	I	E	e,h	1,6	Anatum |Hayindogo	PASS	1	1	1	1	0	Type 1: Full antigen match, multiple serotypes
SRR1091081	Anatum		I	E	e,h	1,6	330	3,{10}{15}{15,34}	E	e,h	1,6	Anatum	Anatum|Hayindogo	Anatum	SRR1091081	I	E	e,h	1,6	Anatum |Hayindogo	PASS	1	1	1	1	0	Type 1: Full antigen match, multiple serotypes
SRR1041491	Anatum		I	E	e,h	1,6	330	3,{10}{15}{15,34}	E	e,h	1,6	Anatum	Anatum|Hayindogo	Anatum	SRR1041491	I	E	e,h	1,6	Anatum |Hayindogo	PASS	1	1	1	1	0	Type 1: Full antigen match, multiple serotypes
SRR3180044	Anatum		I	E	e,h	1,6	330	3,{10}{15}{15,34}	E	e,h	1,6	Anatum	Anatum|Hayindogo	Anatum	SRR3180044	I	E	e,h	1,6	Anatum |Hayindogo	PASS	1	1	1	1	0	Type 1: Full antigen match, multiple serotypes
SRR1505085	Anatum		I	E	e,h	1,6	330	3,{10}{15}{15,34}	E	e,h	1,6	Anatum	Anatum|Hayindogo	Anatum	SRR1505085	I	E	e,h	1,6	Anatum |Hayindogo	PASS	1	1	1	1	0	Type 1: Full antigen match, multiple serotypes
SRR3475888	Anatum		I	E	e,h	1,6	330	3,{10}{15}{15,34}	E	e,h	1,6	Anatum	Anatum|Hayindogo	Anatum	SRR3475888	I	E	e,h	1,6	Anatum |Hayindogo	PASS	1	1	1	1	0	Type 1: Full antigen match, multiple serotypes
SRR3618590	Anatum		I	E	e,h	1,6	330	3,{10}{15}{15,34}	E	e,h	1,6	Anatum	Anatum|Hayindogo	Anatum	SRR3618590	I	E	e,h	1,6	Anatum |Hayindogo	PASS	1	1	1	1	0	Type 1: Full antigen match, multiple serotypes
SRR5075668	Anatum		I	E	e,h	1,6	330	3,{10}{15}{15,34}	E	e,h	1,6	Anatum	Anatum|Hayindogo	Anatum	SRR5075668	I	E	e,h	1,6	Anatum |Hayindogo	PASS	1	1	1	1	0	Type 1: Full antigen match, multiple serotypes
SRR2989201	Anatum		I	E	e,h	1,6	330	3,{10}{15}{15,34}	E	e,h	1,6	Anatum	Anatum|Hayindogo	Anatum	SRR2989201	I	E	e,h	1,6	Anatum |Hayindogo	PASS	1	1	1	1	0	Type 1: Full antigen match, multiple serotypes
SRR3184324	Anatum		I	E	e,h	1,6	330	3,{10}{15}{15,34}	E	e,h	1,6	Anatum	Anatum|Hayindogo	Anatum	SRR3184324	I	E	e,h	1,6	Anatum |Hayindogo	PASS	1	1	1	1	0	Type 1: Full antigen match, multiple serotypes
SRR5019537	Anatum		I	E	e,h	1,6	330	3,{10}{15}{15,34}	E	e,h	1,6	Anatum	Anatum|Hayindogo	Anatum	SRR5019537	I	E	e,h	1,6	Anatum |Hayindogo	PASS	1	1	1	1	0	Type 1: Full antigen match, multiple serotypes
SRR1973748	Anatum		I	E	e,h	1,6	330	3,{10}{15}{15,34}	E	e,h	1,6	Anatum	Anatum|Hayindogo	Anatum	SRR1973748	I	E	e,h	1,6	Anatum |Hayindogo	PASS	1	1	1	1	0	Type 1: Full antigen match, multiple serotypes
SRR3667076	Anatum		I	E	e,h	1,6	330	3,{10}{15}{15,34}	E	e,h	1,6	Anatum	Anatum|Hayindogo	Anatum	SRR3667076	I	E	e,h	1,6	Anatum |Hayindogo	PASS	1	1	1	1	0	Type 1: Full antigen match, multiple serotypes
SRR3402073	Anatum		I	E	e,h	1,6	330	3,{10}{15}{15,34}	E	e,h	1,6	Anatum	Anatum|Hayindogo	Anatum	SRR3402073	I	E	e,h	1,6	Anatum |Hayindogo	PASS	1	1	1	1	0	Type 1: Full antigen match, multiple serotypes
SRR1272806	Anatum		I	E	e,h	1,6	330	3,{10}{15}{15,34}	E	e,h	1,6	Anatum	Anatum|Hayindogo	Anatum	SRR1272806	I	E	e,h	1,6	Anatum |Hayindogo	PASS	1	1	1	1	0	Type 1: Full antigen match, multiple serotypes
SRR4045019	Anatum		I	E	e,h	1,6	330	3,{10}{15}{15,34}	E	e,h	1,6	Anatum	Anatum|Hayindogo	Anatum	SRR4045019	I	E	e,h	1,6	Anatum |Hayindogo	PASS	1	1	1	1	0	Type 1: Full antigen match, multiple serotypes
SRR1793253	Anatum		I	E	e,h	1,6	330	3,{10}{15}{15,34}	E	e,h	1,6	Anatum	Anatum|Hayindogo	Anatum	SRR1793253	I	E	e,h	1,6	Anatum |Hayindogo	PASS	1	1	1	1	0	Type 1: Full antigen match, multiple serotypes
SRR4283826	Anatum		I	E	e,h	1,6	330	3,{10}{15}{15,34}	E	e,h	1,6	Anatum	Anatum|Hayindogo	Anatum	SRR4283826	I	E	e,h	1,6	Anatum |Hayindogo	PASS	1	1	1	1	0	Type 1: Full antigen match, multiple serotypes
SRR4434269	Anatum		I	E	e,h	1,6	330	3,{10}{15}{15,34}	E	e,h	1,6	Anatum	Anatum|Hayindogo	Anatum	SRR4434269	I	E	e,h	1,6	Anatum |Hayindogo	PASS	1	1	1	1	0	Type 1: Full antigen match, multiple serotypes
SRR3115380	Anatum		I	E	e,h	1,6	330	3,{10}{15}{15,34}	E	e,h	1,6	Anatum	Anatum|Hayindogo	Anatum	SRR3115380	I	E	e,h	1,6	Anatum |Hayindogo	PASS	1	1	1	1	0	Type 1: Full antigen match, multiple serotypes
SRR1195659	Anatum		I	E	e,h	1,6	330	3,{10}{15}{15,34}	E	e,h	1,6	Anatum	Anatum|Hayindogo	Anatum	SRR1195659	I	E	e,h	1,6	Anatum |Hayindogo	PASS	1	1	1	1	0	Type 1: Full antigen match, multiple serotypes
SRR3954043	Anatum		I	E	e,h	1,6	330	3,{10}{15}{15,34}	E	e,h	1,6	Anatum	Anatum|Hayindogo	Anatum	SRR3954043	I	E	e,h	1,6	Anatum |Hayindogo	PASS	1	1	1	1	0	Type 1: Full antigen match, multiple serotypes
SRR5060579	Anatum		I	E	e,h	1,6	330	3,{10}{15}{15,34}	E	e,h	1,6	Anatum	Anatum|Hayindogo	Anatum	SRR5060579	I	E	e,h	1,6	Anatum |Hayindogo	PASS	1	1	1	1	0	Type 1: Full antigen match, multiple serotypes
SRR1207500	Anatum		I	E	e,h	1,6	330	3,{10}{15}{15,34}	E	e,h	1,6	Anatum	Anatum|Hayindogo	Anatum	SRR1207500	I	E	e,h	1,6	Anatum |Hayindogo	PASS	1	1	1	1	0	Type 1: Full antigen match, multiple serotypes
SRR2407737	Anatum		I	E	e,h	1,6	330	3,{10}{15}{15,34}	E	e,h	1,6	Anatum	Anatum|Hayindogo	Anatum	SRR2407737	I	E	e,h	1,6	Anatum |Hayindogo	PASS	1	1	1	1	0	Type 1: Full antigen match, multiple serotypes
SRR1752735	Anatum		I	E	e,h	1,6	330	3,{10}{15}{15,34}	E	e,h	1,6	Anatum	Anatum|Hayindogo	Anatum	SRR1752735	I	E	e,h	1,6	Anatum |Hayindogo	PASS	1	1	1	1	0	Type 1: Full antigen match, multiple serotypes
SRR4243054	Anatum		I	E	e,h	1,6	330	3,{10}{15}{15,34}	E	e,h	1,6	Anatum	Anatum|Hayindogo	Anatum	SRR4243054	I	E	e,h	1,6	Anatum |Hayindogo	PASS	1	1	1	1	0	Type 1: Full antigen match, multiple serotypes
SRR1967288	Anatum		I	E	e,h	1,6	330	3,{10}{15}{15,34}	E	e,h	1,6	Anatum	Anatum|Hayindogo	Anatum	SRR1967288	I	E	e,h	1,6	Anatum |Hayindogo	PASS	1	1	1	1	0	Type 1: Full antigen match, multiple serotypes
SRR1207532	Anatum		I	E	e,h	1,6	330	3,{10}{15}{15,34}	E	e,h	1,6	Anatum	Anatum|Hayindogo	Anatum	SRR1207532	I	E	e,h	1,6	Anatum |Hayindogo	PASS	1	1	1	1	0	Type 1: Full antigen match, multiple serotypes
SRR1033505	Anatum		I	E	e,h	1,6	330	3,{10}{15}{15,34}	E	e,h	1,6	Anatum	Anatum|Hayindogo	Anatum	SRR1033505	I	E	e,h	1,6	Anatum |Hayindogo	PASS	1	1	1	1	0	Type 1: Full antigen match, multiple serotypes
SRR3295824	Anatum		I	E	e,h	1,6	330	3,{10}{15}{15,34}	E	e,h	1,6	Anatum	Anatum|Hayindogo	Anatum	SRR3295824	I	E	e,h	1,6	Anatum |Hayindogo	PASS	1	1	1	1	0	Type 1: Full antigen match, multiple serotypes
SRR1395325	Anatum		I	E	e,h	1,6	330	3,{10}{15}{15,34}	E	e,h	1,6	Anatum	Anatum|Hayindogo	Anatum	SRR1395325	I	E	e,h	1,6	Anatum |Hayindogo	PASS	1	1	1	1	0	Type 1: Full antigen match, multiple serotypes
SRR3085520	Anatum		I	E	e,h	1,6	330	3,{10}{15}{15,34}	E	e,h	1,6	Anatum	Anatum|Hayindogo	Anatum	SRR3085520	I	E	e,h	1,6	Anatum |Hayindogo	PASS	1	1	1	1	0	Type 1: Full antigen match, multiple serotypes
SRR5019775	Anatum		I	E	e,h	1,6	330	3,{10}{15}{15,34}	E	e,h	1,6	Anatum	Anatum|Hayindogo	Anatum	SRR5019775	I	E	e,h	1,6	Anatum |Hayindogo	PASS	1	1	1	1	0	Type 1: Full antigen match, multiple serotypes
SRR2133397	Anatum		I	E	e,h	1,6	330	3,{10}{15}{15,34}	E	e,h	1,6	Anatum	Anatum|Hayindogo	Anatum	SRR2133397	I	E	e,h	1,6	Anatum |Hayindogo	PASS	1	1	1	1	0	Type 1: Full antigen match, multiple serotypes
SRR5019771	Anatum		I	E	e,h	1,6	330	3,{10}{15}{15,34}	E	e,h	1,6	Anatum	Anatum|Hayindogo	Anatum	SRR5019771	I	E	e,h	1,6	Anatum |Hayindogo	PASS	1	1	1	1	0	Type 1: Full antigen match, multiple serotypes
SRR5043226	Anatum		I	E	e,h	1,6	330	3,{10}{15}{15,34}	E	e,h	1,6	Anatum	Anatum|Hayindogo	Anatum	SRR5043226	I	E	e,h	1,6	Anatum |Hayindogo	PASS	1	1	1	1	0	Type 1: Full antigen match, multiple serotypes
SRR975402	Anatum		I	E	e,h	1,6	330	3,{10}{15}{15,34}	E	e,h	1,6	Anatum	Anatum|Hayindogo	Anatum	SRR975402	I	E	e,h	1,6	Anatum |Hayindogo	PASS	1	1	1	1	0	Type 1: Full antigen match, multiple serotypes
SRR1793254	Anatum		I	E	e,h	1,6	330	3,{10}{15}{15,34}	E	e,h	1,6	Anatum	Anatum|Hayindogo	Anatum	SRR1793254	I	E	e,h	1,6	Anatum |Hayindogo	PASS	1	1	1	1	0	Type 1: Full antigen match, multiple serotypes
SRR1969710	Anatum		I	E	e,h	1,6	330	3,{10}{15}{15,34}	E	e,h	1,6	Anatum	Anatum|Hayindogo	Anatum	SRR1969710	I	E	e,h	1,6	Anatum |Hayindogo	PASS	1	1	1	1	0	Type 1: Full antigen match, multiple serotypes
SRR3330225	Anatum		I	E	e,h	1,6	330	3,{10}{15}{15,34}	E	e,h	1,6	Anatum	Anatum|Hayindogo	Anatum	SRR3330225	I	E	e,h	1,6	Anatum |Hayindogo	PASS	1	1	1	1	0	Type 1: Full antigen match, multiple serotypes
SRR3647067	Anatum		I	E	e,h	1,6	330	3,{10}{15}{15,34}	E	e,h	1,6	Anatum	Anatum|Hayindogo	Anatum	SRR3647067	I	E	e,h	1,6	Anatum |Hayindogo	PASS	1	1	1	1	0	Type 1: Full antigen match, multiple serotypes
SRR2239741	Anatum		I	E	e,h	1,6	330	3,{10}{15}{15,34}	E	e,h	1,6	Anatum	Anatum|Hayindogo	Anatum	SRR2239741	I	E	e,h	1,6	Anatum |Hayindogo	PASS	1	1	1	1	0	Type 1: Full antigen match, multiple serotypes
SRR1968515	Anatum		I	E	e,h	1,6	330	3,{10}{15}{15,34}	E	e,h	1,6	Anatum	Anatum|Hayindogo	Anatum	SRR1968515	I	E	e,h	1,6	Anatum |Hayindogo	PASS	1	1	1	1	0	Type 1: Full antigen match, multiple serotypes
SRR1258571	Anatum		I	E	e,h	1,6	330	3,{10}{15}{15,34}	E	e,h	1,6	Anatum	Anatum|Hayindogo	Anatum	SRR1258571	I	E	e,h	1,6	Anatum |Hayindogo	PASS	1	1	1	1	0	Type 1: Full antigen match, multiple serotypes
SRR2015917	Anatum		I	E	e,h	1,6	326	3,{10}{15}{15,34}	E	e,h	1,6	Anatum	Anatum|Hayindogo	Anatum	SRR2015917	I	E	e,h	1,6	Anatum |Hayindogo	PASS	1	1	1	1	0	Type 1: Full antigen match, multiple serotypes
SRR1505090	Anatum		I	E	e,h	1,6	330	3,{10}{15}{15,34}	E	e,h	1,6	Anatum	Anatum|Hayindogo	Anatum	SRR1505090	I	E	e,h	1,6	Anatum |Hayindogo	PASS	1	1	1	1	0	Type 1: Full antigen match, multiple serotypes
SRR5043182	Anatum		I	E	e,h	1,6	330	3,{10}{15}{15,34}	E	e,h	1,6	Anatum	Anatum|Hayindogo	Anatum	SRR5043182	I	E	e,h	1,6	Anatum |Hayindogo	PASS	1	1	1	1	0	Type 1: Full antigen match, multiple serotypes
SRR2989207	Anatum		I	E	e,h	1,6	330	3,{10}{15}{15,34}	E	e,h	1,6	Anatum	Anatum|Hayindogo	Anatum	SRR2989207	I	E	e,h	1,6	Anatum |Hayindogo	PASS	1	1	1	1	0	Type 1: Full antigen match, multiple serotypes
SRR1177274	Anatum		I	E	e,h	1,6	330	3,{10}{15}{15,34}	E	e,h	1,6	Anatum	Anatum|Hayindogo	Anatum	SRR1177274	I	E	e,h	1,6	Anatum |Hayindogo	PASS	1	1	1	1	0	Type 1: Full antigen match, multiple serotypes
SRR1636519	Anatum		I	E	e,h	1,6	330	3,{10}{15}{15,34}	E	e,h	1,6	Anatum	Anatum|Hayindogo	Anatum	SRR1636519	I	E	e,h	1,6	Anatum |Hayindogo	PASS	1	1	1	1	0	Type 1: Full antigen match, multiple serotypes
SRR4050192	Anatum		I	E	e,h	1,6	330	3,{10}{15}{15,34}	E	e,h	1,6	Anatum	Anatum|Hayindogo	Anatum	SRR4050192	I	E	e,h	1,6	Anatum |Hayindogo	PASS	1	1	1	1	0	Type 1: Full antigen match, multiple serotypes
SRR3056913	Anatum		I	E	e,h	1,6	330	3,{10}{15}{15,34}	E	e,h	1,6	Anatum	Anatum|Hayindogo	Anatum	SRR3056913	I	E	e,h	1,6	Anatum |Hayindogo	PASS	1	1	1	1	0	Type 1: Full antigen match, multiple serotypes
SRR3710739	Anatum		I	E	e,h	1,6	330	3,{10}{15}{15,34}	E	e,h	1,6	Anatum	Anatum|Hayindogo	Anatum	SRR3710739	I	E	e,h	1,6	Anatum |Hayindogo	PASS	1	1	1	1	0	Type 1: Full antigen match, multiple serotypes
SRR2962884	Anatum		I	E	e,h	1,6	330	3,{10}{15}{15,34}	E	e,h	1,6	Anatum	Anatum|Hayindogo	Anatum	SRR2962884	I	E	e,h	1,6	Anatum |Hayindogo	PASS	1	1	1	1	0	Type 1: Full antigen match, multiple serotypes
SRR1957848	Anatum		I	E	e,h	1,6	330	3,{10}{15}{15,34}	E	e,h	1,6	Anatum	Anatum|Hayindogo	Anatum	SRR1957848	I	E	e,h	1,6	Anatum |Hayindogo	PASS	1	1	1	1	0	Type 1: Full antigen match, multiple serotypes
SRR1282370	Anatum		I	E	e,h	1,6	330	3,{10}{15}{15,34}	E	e,h	1,6	Anatum	Anatum|Hayindogo	Anatum	SRR1282370	I	E	e,h	1,6	Anatum |Hayindogo	PASS	1	1	1	1	0	Type 1: Full antigen match, multiple serotypes
SRR1720475	Anatum		I	E	e,h	1,6	330	3,{10}{15}{15,34}	E	e,h	1,6	Anatum	Anatum|Hayindogo	Anatum	SRR1720475	I	E	e,h	1,6	Anatum |Hayindogo	PASS	1	1	1	1	0	Type 1: Full antigen match, multiple serotypes
SRR3226929	Anatum		I	E	e,h	1,6	330	3,{10}{15}{15,34}	E	e,h	1,6	Anatum	Anatum|Hayindogo	Anatum	SRR3226929	I	E	e,h	1,6	Anatum |Hayindogo	PASS	1	1	1	1	0	Type 1: Full antigen match, multiple serotypes
SRR3401868	Anatum		I	E	e,h	1,6	330	3,{10}{15}{15,34}	E	e,h	1,6	Anatum	Anatum|Hayindogo	Anatum	SRR3401868	I	E	e,h	1,6	Anatum |Hayindogo	PASS	1	1	1	1	0	Type 1: Full antigen match, multiple serotypes
SRR1694065	Anatum		I	E	e,h	1,6	330	3,{10}{15}{15,34}	E	e,h	1,6	Anatum	Anatum|Hayindogo	Anatum	SRR1694065	I	E	e,h	1,6	Anatum |Hayindogo	PASS	1	1	1	1	0	Type 1: Full antigen match, multiple serotypes
SRR2132189	Anatum		I	E	e,h	1,6	330	3,{10}{15}{15,34}	E	e,h	1,6	Anatum	Anatum|Hayindogo	Anatum	SRR2132189	I	E	e,h	1,6	Anatum |Hayindogo	PASS	1	1	1	1	0	Type 1: Full antigen match, multiple serotypes
SRR1175810	Anatum		I	E	e,h	1,6	330	3,{10}{15}{15,34}	E	e,h	1,6	Anatum	Anatum|Hayindogo	Anatum	SRR1175810	I	E	e,h	1,6	Anatum |Hayindogo	PASS	1	1	1	1	0	Type 1: Full antigen match, multiple serotypes
SRR3000038	Anatum		I	E	e,h	1,6	330	3,{10}{15}{15,34}	E	e,h	1,6	Anatum	Anatum|Hayindogo	Anatum	SRR3000038	I	E	e,h	1,6	Anatum |Hayindogo	PASS	1	1	1	1	0	Type 1: Full antigen match, multiple serotypes
SRR3240944	Anatum		I	E	e,h	1,6	330	3,{10}{15}{15,34}	E	e,h	1,6	Anatum	Anatum|Hayindogo	Anatum	SRR3240944	I	E	e,h	1,6	Anatum |Hayindogo	PASS	1	1	1	1	0	Type 1: Full antigen match, multiple serotypes
SRR3331593	Anatum		I	E	e,h	1,6	330	3,{10}{15}{15,34}	E	e,h	1,6	Anatum	Anatum|Hayindogo	Anatum	SRR3331593	I	E	e,h	1,6	Anatum |Hayindogo	PASS	1	1	1	1	0	Type 1: Full antigen match, multiple serotypes
SRR4281403	Anatum		I	E	e,h	1,6	330	3,{10}{15}{15,34}	E	e,h	1,6	Anatum	Anatum|Hayindogo	Anatum	SRR4281403	I	E	e,h	1,6	Anatum |Hayindogo	PASS	1	1	1	1	0	Type 1: Full antigen match, multiple serotypes
SRR3726447	Anatum		I	E	e,h	1,6	330	3,{10}{15}{15,34}	E	e,h	1,6	Anatum	Anatum|Hayindogo	Anatum	SRR3726447	I	E	e,h	1,6	Anatum |Hayindogo	PASS	1	1	1	1	0	Type 1: Full antigen match, multiple serotypes
SRR3402169	Anatum		I	E	e,h	1,6	330	3,{10}{15}{15,34}	E	e,h	1,6	Anatum	Anatum|Hayindogo	Anatum	SRR3402169	I	E	e,h	1,6	Anatum |Hayindogo	PASS	1	1	1	1	0	Type 1: Full antigen match, multiple serotypes
SRR3031828	Anatum		I	E	e,h	1,6	330	3,{10}{15}{15,34}	E	e,h	1,6	Anatum	Anatum|Hayindogo	Anatum	SRR3031828	I	E	e,h	1,6	Anatum |Hayindogo	PASS	1	1	1	1	0	Type 1: Full antigen match, multiple serotypes
SRR3031829	Anatum		I	E	e,h	1,6	330	3,{10}{15}{15,34}	E	e,h	1,6	Anatum	Anatum|Hayindogo	Anatum	SRR3031829	I	E	e,h	1,6	Anatum |Hayindogo	PASS	1	1	1	1	0	Type 1: Full antigen match, multiple serotypes
SRR3098264	Anatum		I	E	e,h	1,6	330	3,{10}{15}{15,34}	E	e,h	1,6	Anatum	Anatum|Hayindogo	Anatum	SRR3098264	I	E	e,h	1,6	Anatum |Hayindogo	PASS	1	1	1	1	0	Type 1: Full antigen match, multiple serotypes
SRR1645368	Anatum		I	E	e,h	1,6	330	3,{10}{15}{15,34}	E	e,h	1,6	Anatum	Anatum|Hayindogo	Anatum	SRR1645368	I	E	e,h	1,6	Anatum |Hayindogo	PASS	1	1	1	1	0	Type 1: Full antigen match, multiple serotypes
SRR3159931	Anatum		I	E	e,h	1,6	330	3,{10}{15}{15,34}	E	e,h	1,6	Anatum	Anatum|Hayindogo	Anatum	SRR3159931	I	E	e,h	1,6	Anatum |Hayindogo	PASS	1	1	1	1	0	Type 1: Full antigen match, multiple serotypes
SRR1539640	Anatum		I	E	e,h	1,6	330	3,{10}{15}{15,34}	E	e,h	1,6	Anatum	Anatum|Hayindogo	Anatum	SRR1539640	I	E	e,h	1,6	Anatum |Hayindogo	PASS	1	1	1	1	0	Type 1: Full antigen match, multiple serotypes
SRR3295693	Anatum		I	E	e,h	1,6	330	3,{10}{15}{15,34}	E	e,h	1,6	Anatum	Anatum|Hayindogo	Anatum	SRR3295693	I	E	e,h	1,6	Anatum |Hayindogo	PASS	1	1	1	1	0	Type 1: Full antigen match, multiple serotypes
SRR3331569	Anatum		I	E	e,h	1,6	330	3,{10}{15}{15,34}	E	e,h	1,6	Anatum	Anatum|Hayindogo	Anatum	SRR3331569	I	E	e,h	1,6	Anatum |Hayindogo	PASS	1	1	1	1	0	Type 1: Full antigen match, multiple serotypes
SRR3295820	Anatum		I	E	e,h	1,6	330	3,{10}{15}{15,34}	E	e,h	1,6	Anatum	Anatum|Hayindogo	Anatum	SRR3295820	I	E	e,h	1,6	Anatum |Hayindogo	PASS	1	1	1	1	0	Type 1: Full antigen match, multiple serotypes
SRR3203828	Anatum		I	E	e,h	1,6	330	3,{10}{15}{15,34}	E	e,h	1,6	Anatum	Anatum|Hayindogo	Anatum	SRR3203828	I	E	e,h	1,6	Anatum |Hayindogo	PASS	1	1	1	1	0	Type 1: Full antigen match, multiple serotypes
SRR2015630	Anatum		I	E	e,h	1,6	330	3,{10}{15}{15,34}	E	e,h	1,6	Anatum	Anatum|Hayindogo	Anatum	SRR2015630	I	E	e,h	1,6	Anatum |Hayindogo	PASS	1	1	1	1	0	Type 1: Full antigen match, multiple serotypes
SRR3295682	Anatum		I	E	e,h	1,6	330	3,{10}{15}{15,34}	E	e,h	1,6	Anatum	Anatum|Hayindogo	Anatum	SRR3295682	I	E	e,h	1,6	Anatum |Hayindogo	PASS	1	1	1	1	0	Type 1: Full antigen match, multiple serotypes
SRR4005291	Anatum		I	E	e,h	1,6	330	3,{10}{15}{15,34}	E	e,h	1,6	Anatum	Anatum|Hayindogo	Anatum	SRR4005291	I	E	e,h	1,6	Anatum |Hayindogo	PASS	1	1	1	1	0	Type 1: Full antigen match, multiple serotypes
SRR1505030	Anatum		I	E	e,h	1,6	330	3,{10}{15}{15,34}	E	e,h	1,6	Anatum	Anatum|Hayindogo	Anatum	SRR1505030	I	E	e,h	1,6	Anatum |Hayindogo	PASS	1	1	1	1	0	Type 1: Full antigen match, multiple serotypes
SRR2973724	Anatum		I	E	e,h	1,6	330	3,{10}{15}{15,34}	E	e,h	1,6	Anatum	Anatum|Hayindogo	Anatum	SRR2973724	I	E	e,h	1,6	Anatum |Hayindogo	PASS	1	1	1	1	0	Type 1: Full antigen match, multiple serotypes
SRR5045368	Anatum		I	E	e,h	1,6	330	3,{10}{15}{15,34}	E	e,h	1,6	Anatum	Anatum|Hayindogo	Anatum	SRR5045368	I	E	e,h	1,6	Anatum |Hayindogo	PASS	1	1	1	1	0	Type 1: Full antigen match, multiple serotypes
SRR5105643	Anatum		I	E	e,h	1,6	330	3,{10}{15}{15,34}	E	e,h	1,6	Anatum	Anatum|Hayindogo	Anatum	SRR5105643	I	E	e,h	1,6	Anatum |Hayindogo	PASS	1	1	1	1	0	Type 1: Full antigen match, multiple serotypes
SRR1049704	Anatum	15+	I	E	e,h	1,6	330	3,{10}{15}{15,34}	E	e,h	1,6	Anatum	Anatum|Hayindogo	Anatum	SRR1049704	I	E	e,h	1,6	Anatum |Hayindogo	PASS	1	1	1	1	0	Type 1: Full antigen match, multiple serotypes
SRR2015708	Anatum		I	E	e,h	1,6	330	3,{10}{15}{15,34}	E	e,h	1,6	Anatum	Anatum|Hayindogo	Anatum	SRR2015708	I	E	e,h	1,6	Anatum |Hayindogo	PASS	1	1	1	1	0	Type 1: Full antigen match, multiple serotypes
SRR2016700	Anatum		I	E	e,h	1,6	330	3,{10}{15}{15,34}	E	e,h	1,6	Anatum	Anatum|Hayindogo	Anatum	SRR2016700	I	E	e,h	1,6	Anatum |Hayindogo	PASS	1	1	1	1	0	Type 1: Full antigen match, multiple serotypes
SRR3401851	Anatum		I	E	e,h	1,6	330	3,{10}{15}{15,34}	E	e,h	1,6	Anatum	Anatum|Hayindogo	Anatum	SRR3401851	I	E	e,h	1,6	Anatum |Hayindogo	PASS	1	1	1	1	0	Type 1: Full antigen match, multiple serotypes
SRR1175795	Anatum		I	E	e,h	1,6	330	3,{10}{15}{15,34}	E	e,h	1,6	Anatum	Anatum|Hayindogo	Anatum	SRR1175795	I	E	e,h	1,6	Anatum |Hayindogo	PASS	1	1	1	1	0	Type 1: Full antigen match, multiple serotypes
SRR3295795	Anatum		I	E	e,h	1,6	330	3,{10}{15}{15,34}	E	e,h	1,6	Anatum	Anatum|Hayindogo	Anatum	SRR3295795	I	E	e,h	1,6	Anatum |Hayindogo	PASS	1	1	1	1	0	Type 1: Full antigen match, multiple serotypes
SRR975396	Anatum		I	E	e,h	1,6	330	3,{10}{15}{15,34}	E	e,h	1,6	Anatum	Anatum|Hayindogo	Anatum	SRR975396	I	E	e,h	1,6	Anatum |Hayindogo	PASS	1	1	1	1	0	Type 1: Full antigen match, multiple serotypes
SRR1646232	Anatum		I	E	e,h	1,6	330	3,{10}{15}{15,34}	E	e,h	1,6	Anatum	Anatum|Hayindogo	Anatum	SRR1646232	I	E	e,h	1,6	Anatum |Hayindogo	PASS	1	1	1	1	0	Type 1: Full antigen match, multiple serotypes
SRR3586950	Anatum		I	E	e,h	1,6	330	3,{10}{15}{15,34}	E	e,h	1,6	Anatum	Anatum|Hayindogo	Anatum	SRR3586950	I	E	e,h	1,6	Anatum |Hayindogo	PASS	1	1	1	1	0	Type 1: Full antigen match, multiple serotypes
SRR3295925	Anatum		I	E	e,h	1,6	330	3,{10}{15}{15,34}	E	e,h	1,6	Anatum	Anatum|Hayindogo	Anatum	SRR3295925	I	E	e,h	1,6	Anatum |Hayindogo	PASS	1	1	1	1	0	Type 1: Full antigen match, multiple serotypes
SRR3000049	Anatum		I	E	e,h	1,6	330	3,{10}{15}{15,34}	E	e,h	1,6	Anatum	Anatum|Hayindogo	Anatum	SRR3000049	I	E	e,h	1,6	Anatum |Hayindogo	PASS	1	1	1	1	0	Type 1: Full antigen match, multiple serotypes
SRR4065743	Anatum		I	E	e,h	1,6	330	3,{10}{15}{15,34}	E	e,h	1,6	Anatum	Anatum|Hayindogo	Anatum	SRR4065743	I	E	e,h	1,6	Anatum |Hayindogo	PASS	1	1	1	1	0	Type 1: Full antigen match, multiple serotypes
SRR1630802	Anatum		I	E	e,h	1,6	330	3,{10}{15}{15,34}	E	e,h	1,6	Anatum	Anatum|Hayindogo	Anatum	SRR1630802	I	E	e,h	1,6	Anatum |Hayindogo	PASS	1	1	1	1	0	Type 1: Full antigen match, multiple serotypes
SRR1745579	Anatum		I	E	e,h	1,6	330	3,{10}{15}{15,34}	E	e,h	1,6	Anatum	Anatum|Hayindogo	Anatum	SRR1745579	I	E	e,h	1,6	Anatum |Hayindogo	PASS	1	1	1	1	0	Type 1: Full antigen match, multiple serotypes
SRR3488750	Anatum		I	E	e,h	1,6	330	3,{10}{15}{15,34}	E	e,h	1,6	Anatum	Anatum|Hayindogo	Anatum	SRR3488750	I	E	e,h	1,6	Anatum |Hayindogo	PASS	1	1	1	1	0	Type 1: Full antigen match, multiple serotypes
SRR3664633	Anatum		I	E	e,h	1,6	330	3,{10}{15}{15,34}	E	e,h	1,6	Anatum	Anatum|Hayindogo	Anatum	SRR3664633	I	E	e,h	1,6	Anatum |Hayindogo	PASS	1	1	1	1	0	Type 1: Full antigen match, multiple serotypes
SRR3038289	Anatum		I	E	e,h	1,6	330	3,{10}{15}{15,34}	E	e,h	1,6	Anatum	Anatum|Hayindogo	Anatum	SRR3038289	I	E	e,h	1,6	Anatum |Hayindogo	PASS	1	1	1	1	0	Type 1: Full antigen match, multiple serotypes
SRR1781715	Anatum		I	E	e,h	1,6	330	3,{10}{15}{15,34}	E	e,h	1,6	Anatum	Anatum|Hayindogo	Anatum	SRR1781715	I	E	e,h	1,6	Anatum |Hayindogo	PASS	1	1	1	1	0	Type 1: Full antigen match, multiple serotypes
SRR2125861	Anatum		I	E	e,h	1,6	330	3,{10}{15}{15,34}	E	e,h	1,6	Anatum	Anatum|Hayindogo	Anatum	SRR2125861	I	E	e,h	1,6	Anatum |Hayindogo	PASS	1	1	1	1	0	Type 1: Full antigen match, multiple serotypes
SRR3056899	Anatum		I	E	e,h	1,6	330	3,{10}{15}{15,34}	E	e,h	1,6	Anatum	Anatum|Hayindogo	Anatum	SRR3056899	I	E	e,h	1,6	Anatum |Hayindogo	PASS	1	1	1	1	0	Type 1: Full antigen match, multiple serotypes
SRR1745589	Anatum		I	E	e,h	1,6	330	3,{10}{15}{15,34}	E	e,h	1,6	Anatum	Anatum|Hayindogo	Anatum	SRR1745589	I	E	e,h	1,6	Anatum |Hayindogo	PASS	1	1	1	1	0	Type 1: Full antigen match, multiple serotypes
SRR3647065	Anatum		I	E	e,h	1,6	330	3,{10}{15}{15,34}	E	e,h	1,6	Anatum	Anatum|Hayindogo	Anatum	SRR3647065	I	E	e,h	1,6	Anatum |Hayindogo	PASS	1	1	1	1	0	Type 1: Full antigen match, multiple serotypes
SRR3933139	Anatum		I	E	e,h	1,6	329	3,{10}{15}{15,34}	E	e,h	1,6	Anatum	Anatum|Hayindogo	Anatum	SRR3933139	I	E	e,h	1,6	Anatum |Hayindogo	PASS	1	1	1	1	0	Type 1: Full antigen match, multiple serotypes
SRR3209756	Anatum		I	E	e,h	1,6	330	3,{10}{15}{15,34}	E	e,h	1,6	Anatum	Anatum|Hayindogo	Anatum	SRR3209756	I	E	e,h	1,6	Anatum |Hayindogo	PASS	1	1	1	1	0	Type 1: Full antigen match, multiple serotypes
SRR3156228	Anatum		I	E	e,h	1,6	330	3,{10}{15}{15,34}	E	e,h	1,6	Anatum	Anatum|Hayindogo	Anatum	SRR3156228	I	E	e,h	1,6	Anatum |Hayindogo	PASS	1	1	1	1	0	Type 1: Full antigen match, multiple serotypes
SRR1562619	Anatum		I	E	e,h	1,6	330	3,{10}{15}{15,34}	E	e,h	1,6	Anatum	Anatum|Hayindogo	Anatum	SRR1562619	I	E	e,h	1,6	Anatum |Hayindogo	PASS	1	1	1	1	0	Type 1: Full antigen match, multiple serotypes
SRR3475938	Anatum		I	E	e,h	1,6	330	3,{10}{15}{15,34}	E	e,h	1,6	Anatum	Anatum|Hayindogo	Anatum	SRR3475938	I	E	e,h	1,6	Anatum |Hayindogo	PASS	1	1	1	1	0	Type 1: Full antigen match, multiple serotypes
SRR5120942	Anatum		I	E	e,h	1,6	330	3,{10}{15}{15,34}	E	e,h	1,6	Anatum	Anatum|Hayindogo	Anatum	SRR5120942	I	E	e,h	1,6	Anatum |Hayindogo	PASS	1	1	1	1	0	Type 1: Full antigen match, multiple serotypes
SRR1916116	Anatum		I	E	e,h	1,6	330	3,{10}{15}{15,34}	E	e,h	1,6	Anatum	Anatum|Hayindogo	Anatum	SRR1916116	I	E	e,h	1,6	Anatum |Hayindogo	PASS	1	1	1	1	0	Type 1: Full antigen match, multiple serotypes
SRR3665145	Anatum		I	E	e,h	1,6	329	3,{10}{15}{15,34}	E	e,h	1,6	Anatum	Anatum|Hayindogo	Anatum	SRR3665145	I	E	e,h	1,6	Anatum |Hayindogo	PASS	1	1	1	1	0	Type 1: Full antigen match, multiple serotypes
SRR3933138	Anatum		I	E	e,h	1,6	329	3,{10}{15}{15,34}	E	e,h	1,6	Anatum	Anatum|Hayindogo	Anatum	SRR3933138	I	E	e,h	1,6	Anatum |Hayindogo	PASS	1	1	1	1	0	Type 1: Full antigen match, multiple serotypes
SRR972804	Anatum		I	E	e,h	1,6	330	3,{10}{15}{15,34}	E	e,h	1,6	Anatum	Anatum|Hayindogo	Anatum	SRR972804	I	E	e,h	1,6	Anatum |Hayindogo	PASS	1	1	1	1	0	Type 1: Full antigen match, multiple serotypes
SRR1810849	Anatum		I	E	e,h	1,6	330	3,{10}{15}{15,34}	E	e,h	1,6	Anatum	Anatum|Hayindogo	Anatum	SRR1810849	I	E	e,h	1,6	Anatum |Hayindogo	PASS	1	1	1	1	0	Type 1: Full antigen match, multiple serotypes
SRR3618591	Anatum		I	E	e,h	1,6	330	3,{10}{15}{15,34}	E	e,h	1,6	Anatum	Anatum|Hayindogo	Anatum	SRR3618591	I	E	e,h	1,6	Anatum |Hayindogo	PASS	1	1	1	1	0	Type 1: Full antigen match, multiple serotypes
SRR5121474	Anatum		I	E	e,h	1,6	330	3,{10}{15}{15,34}	E	e,h	1,6	Anatum	Anatum|Hayindogo	Anatum	SRR5121474	I	E	e,h	1,6	Anatum |Hayindogo	PASS	1	1	1	1	0	Type 1: Full antigen match, multiple serotypes
SRR3344477	Anatum		I	E	e,h	1,6	330	3,{10}{15}{15,34}	E	e,h	1,6	Anatum	Anatum|Hayindogo	Anatum	SRR3344477	I	E	e,h	1,6	Anatum |Hayindogo	PASS	1	1	1	1	0	Type 1: Full antigen match, multiple serotypes
SRR3184277	Anatum		I	E	e,h	1,6	330	3,{10}{15}{15,34}	E	e,h	1,6	Anatum	Anatum|Hayindogo	Anatum	SRR3184277	I	E	e,h	1,6	Anatum |Hayindogo	PASS	1	1	1	1	0	Type 1: Full antigen match, multiple serotypes
SRR2226821	Anatum		I	E	e,h	1,6	330	3,{10}{15}{15,34}	E	e,h	1,6	Anatum	Anatum|Hayindogo	Anatum	SRR2226821	I	E	e,h	1,6	Anatum |Hayindogo	PASS	1	1	1	1	0	Type 1: Full antigen match, multiple serotypes
SRR1562631	Anatum		I	E	e,h	1,6	330	3,{10}{15}{15,34}	E	e,h	1,6	Anatum	Anatum|Hayindogo	Anatum	SRR1562631	I	E	e,h	1,6	Anatum |Hayindogo	PASS	1	1	1	1	0	Type 1: Full antigen match, multiple serotypes
SRR3156225	Anatum		I	E	e,h	1,6	330	3,{10}{15}{15,34}	E	e,h	1,6	Anatum	Anatum|Hayindogo	Anatum	SRR3156225	I	E	e,h	1,6	Anatum |Hayindogo	PASS	1	1	1	1	0	Type 1: Full antigen match, multiple serotypes
SRR1968535	Anatum		I	E	e,h	1,6	330	3,{10}{15}{15,34}	E	e,h	1,6	Anatum	Anatum|Hayindogo	Anatum	SRR1968535	I	E	e,h	1,6	Anatum |Hayindogo	PASS	1	1	1	1	0	Type 1: Full antigen match, multiple serotypes
SRR1045871	Anatum		I	E	e,h	1,6	330	3,{10}{15}{15,34}	E	e,h	1,6	Anatum	Anatum|Hayindogo	Anatum	SRR1045871	I	E	e,h	1,6	Anatum |Hayindogo	PASS	1	1	1	1	0	Type 1: Full antigen match, multiple serotypes
SRR3981175	Anatum		I	E	e,h	1,6	330	3,{10}{15}{15,34}	E	e,h	1,6	Anatum	Anatum|Hayindogo	Anatum	SRR3981175	I	E	e,h	1,6	Anatum |Hayindogo	PASS	1	1	1	1	0	Type 1: Full antigen match, multiple serotypes
SRR3295966	Anatum		I	E	e,h	1,6	330	3,{10}{15}{15,34}	E	e,h	1,6	Anatum	Anatum|Hayindogo	Anatum	SRR3295966	I	E	e,h	1,6	Anatum |Hayindogo	PASS	1	1	1	1	0	Type 1: Full antigen match, multiple serotypes
SRR5045025	Anatum		I	E	e,h	1,6	330	3,{10}{15}{15,34}	E	e,h	1,6	Anatum	Anatum|Hayindogo	Anatum	SRR5045025	I	E	e,h	1,6	Anatum |Hayindogo	PASS	1	1	1	1	0	Type 1: Full antigen match, multiple serotypes
SRR3156387	Anatum		I	E	e,h	1,6	330	3,{10}{15}{15,34}	E	e,h	1,6	Anatum	Anatum|Hayindogo	Anatum	SRR3156387	I	E	e,h	1,6	Anatum |Hayindogo	PASS	1	1	1	1	0	Type 1: Full antigen match, multiple serotypes
SRR3295911	Anatum		I	E	e,h	1,6	330	3,{10}{15}{15,34}	E	e,h	1,6	Anatum	Anatum|Hayindogo	Anatum	SRR3295911	I	E	e,h	1,6	Anatum |Hayindogo	PASS	1	1	1	1	0	Type 1: Full antigen match, multiple serotypes
SRR3438076	Anatum		I	E	e,h	1,6	330	3,{10}{15}{15,34}	E	e,h	1,6	Anatum	Anatum|Hayindogo	Anatum	SRR3438076	I	E	e,h	1,6	Anatum |Hayindogo	PASS	1	1	1	1	0	Type 1: Full antigen match, multiple serotypes
SRR3925188	Anatum		I	E	e,h	1,6	330	3,{10}{15}{15,34}	E	e,h	1,6	Anatum	Anatum|Hayindogo	Anatum	SRR3925188	I	E	e,h	1,6	Anatum |Hayindogo	PASS	1	1	1	1	0	Type 1: Full antigen match, multiple serotypes
SRR1177277	Anatum		I	E	e,h	1,6	330	3,{10}{15}{15,34}	E	e,h	1,6	Anatum	Anatum|Hayindogo	Anatum	SRR1177277	I	E	e,h	1,6	Anatum |Hayindogo	PASS	1	1	1	1	0	Type 1: Full antigen match, multiple serotypes
SRR972799	Anatum		I	E	e,h	1,6	330	3,{10}{15}{15,34}	E	e,h	1,6	Anatum	Anatum|Hayindogo	Anatum	SRR972799	I	E	e,h	1,6	Anatum |Hayindogo	PASS	1	1	1	1	0	Type 1: Full antigen match, multiple serotypes
SRR3664905	Anatum		I	E	e,h	1,6	327	3,{10}{15}{15,34}	E	e,h	1,6	Anatum	Anatum|Hayindogo	Anatum	SRR3664905	I	E	e,h	1,6	Anatum |Hayindogo	PASS	1	1	1	1	0	Type 1: Full antigen match, multiple serotypes
SRR1548440	Anatum		I	E	e,h	1,6	330	3,{10}{15}{15,34}	E	e,h	1,6	Anatum	Anatum|Hayindogo	Anatum	SRR1548440	I	E	e,h	1,6	Anatum |Hayindogo	PASS	1	1	1	1	0	Type 1: Full antigen match, multiple serotypes
SRR3062680	Anatum		I	E	e,h	1,6	330	3,{10}{15}{15,34}	E	e,h	1,6	Anatum	Anatum|Hayindogo	Anatum	SRR3062680	I	E	e,h	1,6	Anatum |Hayindogo	PASS	1	1	1	1	0	Type 1: Full antigen match, multiple serotypes
SRR3284586	Anatum		I	E	e,h	1,6	330	3,{10}{15}{15,34}	E	e,h	1,6	Anatum	Anatum|Hayindogo	Anatum	SRR3284586	I	E	e,h	1,6	Anatum |Hayindogo	PASS	1	1	1	1	0	Type 1: Full antigen match, multiple serotypes
SRR3555086	Anatum		I	E	e,h	1,6	330	3,{10}{15}{15,34}	E	e,h	1,6	Anatum	Anatum|Hayindogo	Anatum	SRR3555086	I	E	e,h	1,6	Anatum |Hayindogo	PASS	1	1	1	1	0	Type 1: Full antigen match, multiple serotypes
SRR5105591	Anatum		I	E	e,h	1,6	330	3,{10}{15}{15,34}	E	e,h	1,6	Anatum	Anatum|Hayindogo	Anatum	SRR5105591	I	E	e,h	1,6	Anatum |Hayindogo	PASS	1	1	1	1	0	Type 1: Full antigen match, multiple serotypes
SRR5000748	Anatum		I	E	e,h	1,6	330	3,{10}{15}{15,34}	E	e,h	1,6	Anatum	Anatum|Hayindogo	Anatum	SRR5000748	I	E	e,h	1,6	Anatum |Hayindogo	PASS	1	1	1	1	0	Type 1: Full antigen match, multiple serotypes
SRR975390	Anatum		I	E	e,h	1,6	330	3,{10}{15}{15,34}	E	e,h	1,6	Anatum	Anatum|Hayindogo	Anatum	SRR975390	I	E	e,h	1,6	Anatum |Hayindogo	PASS	1	1	1	1	0	Type 1: Full antigen match, multiple serotypes
SRR3306044	Anatum		I	E	e,h	1,6	330	3,{10}{15}{15,34}	E	e,h	1,6	Anatum	Anatum|Hayindogo	Anatum	SRR3306044	I	E	e,h	1,6	Anatum |Hayindogo	PASS	1	1	1	1	0	Type 1: Full antigen match, multiple serotypes
SRR3156392	Anatum		I	E	e,h	1,6	330	3,{10}{15}{15,34}	E	e,h	1,6	Anatum	Anatum|Hayindogo	Anatum	SRR3156392	I	E	e,h	1,6	Anatum |Hayindogo	PASS	1	1	1	1	0	Type 1: Full antigen match, multiple serotypes
SRR975382	Anatum		I	E	e,h	1,6	330	3,{10}{15}{15,34}	E	e,h	1,6	Anatum	Anatum|Hayindogo	Anatum	SRR975382	I	E	e,h	1,6	Anatum |Hayindogo	PASS	1	1	1	1	0	Type 1: Full antigen match, multiple serotypes
SRR2973705	Anatum		I	E	e,h	1,6	330	3,{10}{15}{15,34}	E	e,h	1,6	Anatum	Anatum|Hayindogo	Anatum	SRR2973705	I	E	e,h	1,6	Anatum |Hayindogo	PASS	1	1	1	1	0	Type 1: Full antigen match, multiple serotypes
SRR3322976	Anatum		I	E	e,h	1,6	330	3,{10}{15}{15,34}	E	e,h	1,6	Anatum	Anatum|Hayindogo	Anatum	SRR3322976	I	E	e,h	1,6	Anatum |Hayindogo	PASS	1	1	1	1	0	Type 1: Full antigen match, multiple serotypes
SRR1177249	Anatum	15+	I	E	e,h	1,6	330	3,{10}{15}{15,34}	E	e,h	1,6	Anatum	Anatum|Hayindogo	Anatum	SRR1177249	I	E	e,h	1,6	Anatum |Hayindogo	PASS	1	1	1	1	0	Type 1: Full antigen match, multiple serotypes
SRR5044915	Anatum		I	E	e,h	1,6	330	3,{10}{15}{15,34}	E	e,h	1,6	Anatum	Anatum|Hayindogo	Anatum	SRR5044915	I	E	e,h	1,6	Anatum |Hayindogo	PASS	1	1	1	1	0	Type 1: Full antigen match, multiple serotypes
SRR3295962	Anatum		I	E	e,h	1,6	330	3,{10}{15}{15,34}	E	e,h	1,6	Anatum	Anatum|Hayindogo	Anatum	SRR3295962	I	E	e,h	1,6	Anatum |Hayindogo	PASS	1	1	1	1	0	Type 1: Full antigen match, multiple serotypes
SRR3048683	Anatum		I	E	e,h	1,6	330	3,{10}{15}{15,34}	E	e,h	1,6	Anatum	Anatum|Hayindogo	Anatum	SRR3048683	I	E	e,h	1,6	Anatum |Hayindogo	PASS	1	1	1	1	0	Type 1: Full antigen match, multiple serotypes
SRR1840728	Anatum		I	E	e,h	1,6	330	3,{10}{15}{15,34}	E	e,h	1,6	Anatum	Anatum|Hayindogo	Anatum	SRR1840728	I	E	e,h	1,6	Anatum |Hayindogo	PASS	1	1	1	1	0	Type 1: Full antigen match, multiple serotypes
SRR3618686	Anatum		I	E	e,h	1,6	330	3,{10}{15}{15,34}	E	e,h	1,6	Anatum	Anatum|Hayindogo	Anatum	SRR3618686	I	E	e,h	1,6	Anatum |Hayindogo	PASS	1	1	1	1	0	Type 1: Full antigen match, multiple serotypes
SRR972793	Anatum		I	E	e,h	1,6	330	3,{10}{15}{15,34}	E	e,h	1,6	Anatum	Anatum|Hayindogo	Anatum	SRR972793	I	E	e,h	1,6	Anatum |Hayindogo	PASS	1	1	1	1	0	Type 1: Full antigen match, multiple serotypes
SRR3647068	Anatum		I	E	e,h	1,6	330	3,{10}{15}{15,34}	E	e,h	1,6	Anatum	Anatum|Hayindogo	Anatum	SRR3647068	I	E	e,h	1,6	Anatum |Hayindogo	PASS	1	1	1	1	0	Type 1: Full antigen match, multiple serotypes
ERR230386	Anatum		I	E	e,h	1,6	330	3,{10}{15}{15,34}	E	e,h	1,6	Anatum	Anatum|Hayindogo	Anatum	ERR230386	I	E	e,h	1,6	Anatum |Hayindogo	PASS	1	1	1	1	0	Type 1: Full antigen match, multiple serotypes
SRR3995848	Anatum		I	E	e,h	1,6	330	3,{10}{15}{15,34}	E	e,h	1,6	Anatum	Anatum|Hayindogo	Anatum	SRR3995848	I	E	e,h	1,6	Anatum |Hayindogo	PASS	1	1	1	1	0	Type 1: Full antigen match, multiple serotypes
SRR3295918	Anatum		I	E	e,h	1,6	330	3,{10}{15}{15,34}	E	e,h	1,6	Anatum	Anatum|Hayindogo	Anatum	SRR3295918	I	E	e,h	1,6	Anatum |Hayindogo	PASS	1	1	1	1	0	Type 1: Full antigen match, multiple serotypes
SRR1569757	Anatum		I	E	e,h	1,6	330	3,{10}{15}{15,34}	E	e,h	1,6	Anatum	Anatum|Hayindogo	Anatum	SRR1569757	I	E	e,h	1,6	Anatum |Hayindogo	PASS	1	1	1	1	0	Type 1: Full antigen match, multiple serotypes
SRR3049480	Anatum		I	E	e,h	1,6	330	3,{10}{15}{15,34}	E	e,h	1,6	Anatum	Anatum|Hayindogo	Anatum	SRR3049480	I	E	e,h	1,6	Anatum |Hayindogo	PASS	1	1	1	1	0	Type 1: Full antigen match, multiple serotypes
SRR4252424	Anatum		I	E	e,h	1,6	330	3,{10}{15}{15,34}	E	e,h	1,6	Anatum	Anatum|Hayindogo	Anatum	SRR4252424	I	E	e,h	1,6	Anatum |Hayindogo	PASS	1	1	1	1	0	Type 1: Full antigen match, multiple serotypes
SRR1973647	Anatum		I	E	e,h	1,6	330	3,{10}{15}{15,34}	E	e,h	1,6	Anatum	Anatum|Hayindogo	Anatum	SRR1973647	I	E	e,h	1,6	Anatum |Hayindogo	PASS	1	1	1	1	0	Type 1: Full antigen match, multiple serotypes
SRR3954052	Anatum		I	E	e,h	1,6	330	3,{10}{15}{15,34}	E	e,h	1,6	Anatum	Anatum|Hayindogo	Anatum	SRR3954052	I	E	e,h	1,6	Anatum |Hayindogo	PASS	1	1	1	1	0	Type 1: Full antigen match, multiple serotypes
SRR3476376	Anatum		I	E	e,h	1,6	330	3,{10}{15}{15,34}	E	e,h	1,6	Anatum	Anatum|Hayindogo	Anatum	SRR3476376	I	E	e,h	1,6	Anatum |Hayindogo	PASS	1	1	1	1	0	Type 1: Full antigen match, multiple serotypes
SRR4842188	Anatum		I	E	e,h	1,6	330	3,{10}{15}{15,34}	E	e,h	1,6	Anatum	Anatum|Hayindogo	Anatum	SRR4842188	I	E	e,h	1,6	Anatum |Hayindogo	PASS	1	1	1	1	0	Type 1: Full antigen match, multiple serotypes
SRR3438072	Anatum		I	E	e,h	1,6	330	3,{10}{15}{15,34}	E	e,h	1,6	Anatum	Anatum|Hayindogo	Anatum	SRR3438072	I	E	e,h	1,6	Anatum |Hayindogo	PASS	1	1	1	1	0	Type 1: Full antigen match, multiple serotypes
SRR5075576	Anatum		I	E	e,h	1,6	330	3,{10}{15}{15,34}	E	e,h	1,6	Anatum	Anatum|Hayindogo	Anatum	SRR5075576	I	E	e,h	1,6	Anatum |Hayindogo	PASS	1	1	1	1	0	Type 1: Full antigen match, multiple serotypes
SRR5110067	Anatum		I	E	e,h	1,6	330	3,{10}{15}{15,34}	E	e,h	1,6	Anatum	Anatum|Hayindogo	Anatum	SRR5110067	I	E	e,h	1,6	Anatum |Hayindogo	PASS	1	1	1	1	0	Type 1: Full antigen match, multiple serotypes
SRR3236163	Anatum		I	E	e,h	1,6	330	3,{10}{15}{15,34}	E	e,h	1,6	Anatum	Anatum|Hayindogo	Anatum	SRR3236163	I	E	e,h	1,6	Anatum |Hayindogo	PASS	1	1	1	1	0	Type 1: Full antigen match, multiple serotypes
SRR1745547	Anatum		I	E	e,h	1,6	330	3,{10}{15}{15,34}	E	e,h	1,6	Anatum	Anatum|Hayindogo	Anatum	SRR1745547	I	E	e,h	1,6	Anatum |Hayindogo	PASS	1	1	1	1	0	Type 1: Full antigen match, multiple serotypes
SRR1212346	Anatum		I	E	e,h	1,6	330	3,{10}{15}{15,34}	E	e,h	1,6	Anatum	Anatum|Hayindogo	Anatum	SRR1212346	I	E	e,h	1,6	Anatum |Hayindogo	PASS	1	1	1	1	0	Type 1: Full antigen match, multiple serotypes
SRR2015827	Anatum		I	E	e,h	1,6	330	3,{10}{15}{15,34}	E	e,h	1,6	Anatum	Anatum|Hayindogo	Anatum	SRR2015827	I	E	e,h	1,6	Anatum |Hayindogo	PASS	1	1	1	1	0	Type 1: Full antigen match, multiple serotypes
SRR2239754	Anatum		I	E	e,h	1,6	330	3,{10}{15}{15,34}	E	e,h	1,6	Anatum	Anatum|Hayindogo	Anatum	SRR2239754	I	E	e,h	1,6	Anatum |Hayindogo	PASS	1	1	1	1	0	Type 1: Full antigen match, multiple serotypes
SRR3402103	Anatum		I	E	e,h	1,6	330	3,{10}{15}{15,34}	E	e,h	1,6	Anatum	Anatum|Hayindogo	Anatum	SRR3402103	I	E	e,h	1,6	Anatum |Hayindogo	PASS	1	1	1	1	0	Type 1: Full antigen match, multiple serotypes
SRR3062682	Anatum		I	E	e,h	1,6	330	3,{10}{15}{15,34}	E	e,h	1,6	Anatum	Anatum|Hayindogo	Anatum	SRR3062682	I	E	e,h	1,6	Anatum |Hayindogo	PASS	1	1	1	1	0	Type 1: Full antigen match, multiple serotypes
SRR3465393	Anatum		I	E	e,h	1,6	330	3,{10}{15}{15,34}	E	e,h	1,6	Anatum	Anatum|Hayindogo	Anatum	SRR3465393	I	E	e,h	1,6	Anatum |Hayindogo	PASS	1	1	1	1	0	Type 1: Full antigen match, multiple serotypes
SRR1206156	Anatum		I	E	e,h	1,6	330	3,{10}{15}{15,34}	E	e,h	1,6	Anatum	Anatum|Hayindogo	Anatum	SRR1206156	I	E	e,h	1,6	Anatum |Hayindogo	PASS	1	1	1	1	0	Type 1: Full antigen match, multiple serotypes
SRR3001181	Anatum		I	E	e,h	1,6	330	3,{10}{15}{15,34}	E	e,h	1,6	Anatum	Anatum|Hayindogo	Anatum	SRR3001181	I	E	e,h	1,6	Anatum |Hayindogo	PASS	1	1	1	1	0	Type 1: Full antigen match, multiple serotypes
SRR1238730	Anatum		I	E	e,h	1,6	330	3,{10}{15}{15,34}	E	e,h	1,6	Anatum	Anatum|Hayindogo	Anatum	SRR1238730	I	E	e,h	1,6	Anatum |Hayindogo	PASS	1	1	1	1	0	Type 1: Full antigen match, multiple serotypes
SRR1238782	Anatum		I	E	e,h	1,6	330	3,{10}{15}{15,34}	E	e,h	1,6	Anatum	Anatum|Hayindogo	Anatum	SRR1238782	I	E	e,h	1,6	Anatum |Hayindogo	PASS	1	1	1	1	0	Type 1: Full antigen match, multiple serotypes
SRR1272899	Anatum		I	E	e,h	1,6	330	3,{10}{15}{15,34}	E	e,h	1,6	Anatum	Anatum|Hayindogo	Anatum	SRR1272899	I	E	e,h	1,6	Anatum |Hayindogo	PASS	1	1	1	1	0	Type 1: Full antigen match, multiple serotypes
SRR1282406	Anatum		I	E	e,h	1,6	330	3,{10}{15}{15,34}	E	e,h	1,6	Anatum	Anatum|Hayindogo	Anatum	SRR1282406	I	E	e,h	1,6	Anatum |Hayindogo	PASS	1	1	1	1	0	Type 1: Full antigen match, multiple serotypes
SRR1300657	Anatum		I	E	e,h	1,6	330	3,{10}{15}{15,34}	E	e,h	1,6	Anatum	Anatum|Hayindogo	Anatum	SRR1300657	I	E	e,h	1,6	Anatum |Hayindogo	PASS	1	1	1	1	0	Type 1: Full antigen match, multiple serotypes
SRR1384501	Anatum		I	E	e,h	1,6	330	3,{10}{15}{15,34}	E	e,h	1,6	Anatum	Anatum|Hayindogo	Anatum	SRR1384501	I	E	e,h	1,6	Anatum |Hayindogo	PASS	1	1	1	1	0	Type 1: Full antigen match, multiple serotypes
SRR1384985	Anatum		I	E	e,h	1,6	329	3,{10}{15}{15,34}	E	e,h	1,6	Anatum	Anatum|Hayindogo	Anatum	SRR1384985	I	E	e,h	1,6	Anatum |Hayindogo	PASS	1	1	1	1	0	Type 1: Full antigen match, multiple serotypes
SRR1751233	Anatum		I	E	e,h	1,6	330	3,{10}{15}{15,34}	E	e,h	1,6	Anatum	Anatum|Hayindogo	Anatum	SRR1751233	I	E	e,h	1,6	Anatum |Hayindogo	PASS	1	1	1	1	0	Type 1: Full antigen match, multiple serotypes
SRR2132209	Anatum		I	E	e,h	1,6	330	3,{10}{15}{15,34}	E	e,h	1,6	Anatum	Anatum|Hayindogo	Anatum	SRR2132209	I	E	e,h	1,6	Anatum |Hayindogo	PASS	1	1	1	1	0	Type 1: Full antigen match, multiple serotypes
SRR2973728	Anatum		I	E	e,h	1,6	330	3,{10}{15}{15,34}	E	e,h	1,6	Anatum	Anatum|Hayindogo	Anatum	SRR2973728	I	E	e,h	1,6	Anatum |Hayindogo	PASS	1	1	1	1	0	Type 1: Full antigen match, multiple serotypes
SRR2973831	Anatum		I	E	e,h	1,6	330	3,{10}{15}{15,34}	E	e,h	1,6	Anatum	Anatum|Hayindogo	Anatum	SRR2973831	I	E	e,h	1,6	Anatum |Hayindogo	PASS	1	1	1	1	0	Type 1: Full antigen match, multiple serotypes
SRR2981107	Anatum		I	E	e,h	1,6	330	3,{10}{15}{15,34}	E	e,h	1,6	Anatum	Anatum|Hayindogo	Anatum	SRR2981107	I	E	e,h	1,6	Anatum |Hayindogo	PASS	1	1	1	1	0	Type 1: Full antigen match, multiple serotypes
SRR2989197	Anatum		I	E	e,h	1,6	330	3,{10}{15}{15,34}	E	e,h	1,6	Anatum	Anatum|Hayindogo	Anatum	SRR2989197	I	E	e,h	1,6	Anatum |Hayindogo	PASS	1	1	1	1	0	Type 1: Full antigen match, multiple serotypes
SRR3000044	Anatum		I	E	e,h	1,6	330	3,{10}{15}{15,34}	E	e,h	1,6	Anatum	Anatum|Hayindogo	Anatum	SRR3000044	I	E	e,h	1,6	Anatum |Hayindogo	PASS	1	1	1	1	0	Type 1: Full antigen match, multiple serotypes
SRR3056911	Anatum		I	E	e,h	1,6	330	3,{10}{15}{15,34}	E	e,h	1,6	Anatum	Anatum|Hayindogo	Anatum	SRR3056911	I	E	e,h	1,6	Anatum |Hayindogo	PASS	1	1	1	1	0	Type 1: Full antigen match, multiple serotypes
SRR3098261	Anatum		I	E	e,h	1,6	330	3,{10}{15}{15,34}	E	e,h	1,6	Anatum	Anatum|Hayindogo	Anatum	SRR3098261	I	E	e,h	1,6	Anatum |Hayindogo	PASS	1	1	1	1	0	Type 1: Full antigen match, multiple serotypes
SRR3115381	Anatum		I	E	e,h	1,6	330	3,{10}{15}{15,34}	E	e,h	1,6	Anatum	Anatum|Hayindogo	Anatum	SRR3115381	I	E	e,h	1,6	Anatum |Hayindogo	PASS	1	1	1	1	0	Type 1: Full antigen match, multiple serotypes
SRR3159933	Anatum		I	E	e,h	1,6	330	3,{10}{15}{15,34}	E	e,h	1,6	Anatum	Anatum|Hayindogo	Anatum	SRR3159933	I	E	e,h	1,6	Anatum |Hayindogo	PASS	1	1	1	1	0	Type 1: Full antigen match, multiple serotypes
SRR3184116	Anatum		I	E	e,h	1,6	330	3,{10}{15}{15,34}	E	e,h	1,6	Anatum	Anatum|Hayindogo	Anatum	SRR3184116	I	E	e,h	1,6	Anatum |Hayindogo	PASS	1	1	1	1	0	Type 1: Full antigen match, multiple serotypes
SRR3203833	Anatum		I	E	e,h	1,6	330	3,{10}{15}{15,34}	E	e,h	1,6	Anatum	Anatum|Hayindogo	Anatum	SRR3203833	I	E	e,h	1,6	Anatum |Hayindogo	PASS	1	1	1	1	0	Type 1: Full antigen match, multiple serotypes
SRR3226930	Anatum		I	E	e,h	1,6	330	3,{10}{15}{15,34}	E	e,h	1,6	Anatum	Anatum|Hayindogo	Anatum	SRR3226930	I	E	e,h	1,6	Anatum |Hayindogo	PASS	1	1	1	1	0	Type 1: Full antigen match, multiple serotypes
SRR3240951	Anatum		I	E	e,h	1,6	330	3,{10}{15}{15,34}	E	e,h	1,6	Anatum	Anatum|Hayindogo	Anatum	SRR3240951	I	E	e,h	1,6	Anatum |Hayindogo	PASS	1	1	1	1	0	Type 1: Full antigen match, multiple serotypes
SRR3295663	Anatum		I	E	e,h	1,6	330	3,{10}{15}{15,34}	E	e,h	1,6	Anatum	Anatum|Hayindogo	Anatum	SRR3295663	I	E	e,h	1,6	Anatum |Hayindogo	PASS	1	1	1	1	0	Type 1: Full antigen match, multiple serotypes
SRR3306045	Anatum		I	E	e,h	1,6	330	3,{10}{15}{15,34}	E	e,h	1,6	Anatum	Anatum|Hayindogo	Anatum	SRR3306045	I	E	e,h	1,6	Anatum |Hayindogo	PASS	1	1	1	1	0	Type 1: Full antigen match, multiple serotypes
SRR3331090	Anatum		I	E	e,h	1,6	330	3,{10}{15}{15,34}	E	e,h	1,6	Anatum	Anatum|Hayindogo	Anatum	SRR3331090	I	E	e,h	1,6	Anatum |Hayindogo	PASS	1	1	1	1	0	Type 1: Full antigen match, multiple serotypes
SRR3331577	Anatum		I	E	e,h	1,6	330	3,{10}{15}{15,34}	E	e,h	1,6	Anatum	Anatum|Hayindogo	Anatum	SRR3331577	I	E	e,h	1,6	Anatum |Hayindogo	PASS	1	1	1	1	0	Type 1: Full antigen match, multiple serotypes
SRR3402138	Anatum		I	E	e,h	1,6	330	3,{10}{15}{15,34}	E	e,h	1,6	Anatum	Anatum|Hayindogo	Anatum	SRR3402138	I	E	e,h	1,6	Anatum |Hayindogo	PASS	1	1	1	1	0	Type 1: Full antigen match, multiple serotypes
SRR3475933	Anatum		I	E	e,h	1,6	330	3,{10}{15}{15,34}	E	e,h	1,6	Anatum	Anatum|Hayindogo	Anatum	SRR3475933	I	E	e,h	1,6	Anatum |Hayindogo	PASS	1	1	1	1	0	Type 1: Full antigen match, multiple serotypes
SRR3476379	Anatum		I	E	e,h	1,6	330	3,{10}{15}{15,34}	E	e,h	1,6	Anatum	Anatum|Hayindogo	Anatum	SRR3476379	I	E	e,h	1,6	Anatum |Hayindogo	PASS	1	1	1	1	0	Type 1: Full antigen match, multiple serotypes
SRR3554619	Anatum		I	E	e,h	1,6	330	3,{10}{15}{15,34}	E	e,h	1,6	Anatum	Anatum|Hayindogo	Anatum	SRR3554619	I	E	e,h	1,6	Anatum |Hayindogo	PASS	1	1	1	1	0	Type 1: Full antigen match, multiple serotypes
SRR3670105	Anatum		I	E	e,h	1,6	330	3,{10}{15}{15,34}	E	e,h	1,6	Anatum	Anatum|Hayindogo	Anatum	SRR3670105	I	E	e,h	1,6	Anatum |Hayindogo	PASS	1	1	1	1	0	Type 1: Full antigen match, multiple serotypes
SRR3954042	Anatum		I	E	e,h	1,6	330	3,{10}{15}{15,34}	E	e,h	1,6	Anatum	Anatum|Hayindogo	Anatum	SRR3954042	I	E	e,h	1,6	Anatum |Hayindogo	PASS	1	1	1	1	0	Type 1: Full antigen match, multiple serotypes
SRR4005280	Anatum		I	E	e,h	1,6	330	3,{10}{15}{15,34}	E	e,h	1,6	Anatum	Anatum|Hayindogo	Anatum	SRR4005280	I	E	e,h	1,6	Anatum |Hayindogo	PASS	1	1	1	1	0	Type 1: Full antigen match, multiple serotypes
SRR4106454	Anatum		I	E	e,h	1,6	330	3,{10}{15}{15,34}	E	e,h	1,6	Anatum	Anatum|Hayindogo	Anatum	SRR4106454	I	E	e,h	1,6	Anatum |Hayindogo	PASS	1	1	1	1	0	Type 1: Full antigen match, multiple serotypes
SRR4106459	Anatum		I	E	e,h	1,6	330	3,{10}{15}{15,34}	E	e,h	1,6	Anatum	Anatum|Hayindogo	Anatum	SRR4106459	I	E	e,h	1,6	Anatum |Hayindogo	PASS	1	1	1	1	0	Type 1: Full antigen match, multiple serotypes
SRR4252415	Anatum		I	E	e,h	1,6	330	3,{10}{15}{15,34}	E	e,h	1,6	Anatum	Anatum|Hayindogo	Anatum	SRR4252415	I	E	e,h	1,6	Anatum |Hayindogo	PASS	1	1	1	1	0	Type 1: Full antigen match, multiple serotypes
SRR4434227	Anatum		I	E	e,h	1,6	330	3,{10}{15}{15,34}	E	e,h	1,6	Anatum	Anatum|Hayindogo	Anatum	SRR4434227	I	E	e,h	1,6	Anatum |Hayindogo	PASS	1	1	1	1	0	Type 1: Full antigen match, multiple serotypes
SRR4434265	Anatum		I	E	e,h	1,6	330	3,{10}{15}{15,34}	E	e,h	1,6	Anatum	Anatum|Hayindogo	Anatum	SRR4434265	I	E	e,h	1,6	Anatum |Hayindogo	PASS	1	1	1	1	0	Type 1: Full antigen match, multiple serotypes
SRR4434273	Anatum		I	E	e,h	1,6	330	3,{10}{15}{15,34}	E	e,h	1,6	Anatum	Anatum|Hayindogo	Anatum	SRR4434273	I	E	e,h	1,6	Anatum |Hayindogo	PASS	1	1	1	1	0	Type 1: Full antigen match, multiple serotypes
SRR5002300	Anatum		I	E	e,h	1,6	330	3,{10}{15}{15,34}	E	e,h	1,6	Anatum	Anatum|Hayindogo	Anatum	SRR5002300	I	E	e,h	1,6	Anatum |Hayindogo	PASS	1	1	1	1	0	Type 1: Full antigen match, multiple serotypes
SRR5019452	Anatum		I	E	e,h	1,6	330	3,{10}{15}{15,34}	E	e,h	1,6	Anatum	Anatum|Hayindogo	Anatum	SRR5019452	I	E	e,h	1,6	Anatum |Hayindogo	PASS	1	1	1	1	0	Type 1: Full antigen match, multiple serotypes
SRR5043950	Anatum		I	E	e,h	1,6	330	3,{10}{15}{15,34}	E	e,h	1,6	Anatum	Anatum|Hayindogo	Anatum	SRR5043950	I	E	e,h	1,6	Anatum |Hayindogo	PASS	1	1	1	1	0	Type 1: Full antigen match, multiple serotypes
SRR5075575	Anatum		I	E	e,h	1,6	330	3,{10}{15}{15,34}	E	e,h	1,6	Anatum	Anatum|Hayindogo	Anatum	SRR5075575	I	E	e,h	1,6	Anatum |Hayindogo	PASS	1	1	1	1	0	Type 1: Full antigen match, multiple serotypes
SRR5081501	Anatum		I	E	e,h	1,6	330	3,{10}{15}{15,34}	E	e,h	1,6	Anatum	Anatum|Hayindogo	Anatum	SRR5081501	I	E	e,h	1,6	Anatum |Hayindogo	PASS	1	1	1	1	0	Type 1: Full antigen match, multiple serotypes
SRR5120845	Anatum		I	E	e,h	1,6	330	3,{10}{15}{15,34}	E	e,h	1,6	Anatum	Anatum|Hayindogo	Anatum	SRR5120845	I	E	e,h	1,6	Anatum |Hayindogo	PASS	1	1	1	1	0	Type 1: Full antigen match, multiple serotypes
SRR5120947	Anatum		I	E	e,h	1,6	330	3,{10}{15}{15,34}	E	e,h	1,6	Anatum	Anatum|Hayindogo	Anatum	SRR5120947	I	E	e,h	1,6	Anatum |Hayindogo	PASS	1	1	1	1	0	Type 1: Full antigen match, multiple serotypes
SRR5121463	Anatum		I	E	e,h	1,6	330	3,{10}{15}{15,34}	E	e,h	1,6	Anatum	Anatum|Hayindogo	Anatum	SRR5121463	I	E	e,h	1,6	Anatum |Hayindogo	PASS	1	1	1	1	0	Type 1: Full antigen match, multiple serotypes
SRR5121492	Anatum		I	E	e,h	1,6	330	3,{10}{15}{15,34}	E	e,h	1,6	Anatum	Anatum|Hayindogo	Anatum	SRR5121492	I	E	e,h	1,6	Anatum |Hayindogo	PASS	1	1	1	1	0	Type 1: Full antigen match, multiple serotypes
SRR5130044	Anatum		I	E	e,h	1,6	330	3,{10}{15}{15,34}	E	e,h	1,6	Anatum	Anatum|Hayindogo	Anatum	SRR5130044	I	E	e,h	1,6	Anatum |Hayindogo	PASS	1	1	1	1	0	Type 1: Full antigen match, multiple serotypes
SRR5130055	Anatum		I	E	e,h	1,6	330	3,{10}{15}{15,34}	E	e,h	1,6	Anatum	Anatum|Hayindogo	Anatum	SRR5130055	I	E	e,h	1,6	Anatum |Hayindogo	PASS	1	1	1	1	0	Type 1: Full antigen match, multiple serotypes
SRR2107131	Anfo		I	Q	y	1,2	330	39	Q	y	1,2	Anfo	Anfo	Nchanga	SRR2107131	I	-	y	1,2	-:y:1,2	PASS	1	0	1	1	0	Type 3: Matching partial antigen calls
SRR2143466	Anfo		I	Q	y	1,2	330	39	Q	y	1,2	Anfo	Anfo	Nchanga	SRR2143466	I	-	y	1,2	-:y:1,2	PASS	1	0	1	1	0	Type 3: Matching partial antigen calls
ERR045301	Apapa		I	W	m,t	-	330	45	W	g,m,t	-	Apapa	Apapa|Tornow	Apapa	ERR045301	I	-	m,t	-	-:m,t:-	PASS	1	0	1	1	0	Type 3: Matching partial antigen calls
ERR045303	Apapa		I	W	m,t	-	330	45	W	g,m,t	-	Apapa	Apapa|Tornow	Apapa	ERR045303	I	-	m,t	-	-:m,t:-	PASS	1	0	1	1	0	Type 3: Matching partial antigen calls
SRR1033535	Apapa		I	W	m,t	-	330	45	W	g,m,t	-	Apapa	Apapa|Tornow	Apapa	SRR1033535	I	-	m,t	-	-:m,t:-	PASS	1	0	1	1	0	Type 3: Matching partial antigen calls
SRR1481632	Apapa		I	W	m,t	-	330	45	W	g,m,t	-	Apapa	Apapa|Tornow	Apapa	SRR1481632	I	-	m,t	-	-:m,t:-	PASS	1	0	1	1	0	Type 3: Matching partial antigen calls
SRR1645336	Apapa		I	W	m,t	-	330	45	W	g,m,t	-	Apapa	Apapa|Tornow	Apapa	SRR1645336	I	-	m,t	-	-:m,t:-	PASS	1	0	1	1	0	Type 3: Matching partial antigen calls
SRR1645586	Apapa		I	W	m,t	-	330	45	W	g,m,t	-	Apapa	Apapa|Tornow	Apapa	SRR1645586	I	-	m,t	-	-:m,t:-	PASS	1	0	1	1	0	Type 3: Matching partial antigen calls
SRR1965361	Apapa		I	W	m,t	-	330	45	W	g,m,t	-	Apapa	Apapa|Tornow	Apapa	SRR1965361	I	-	m,t	-	-:m,t:-	PASS	1	0	1	1	0	Type 3: Matching partial antigen calls
SRR1967595	Apapa		I	W	m,t	-	330	45	W	g,m,t	-	Apapa	Apapa|Tornow	Apapa	SRR1967595	I	-	m,t	-	-:m,t:-	PASS	1	0	1	1	0	Type 3: Matching partial antigen calls
SRR1969472	Apapa		I	W	m,t	-	329	45	W	g,m,t	-	Apapa	Apapa|Tornow	Apapa	SRR1969472	I	-	m,t	-	-:m,t:-	PASS	1	0	1	1	0	Type 3: Matching partial antigen calls
SRR2829172	Apapa		I	W	m,t	-	330	45	W	g,m,t	-	Apapa	Apapa|Tornow	Apapa	SRR2829172	I	-	m,t	-	-:m,t:-	PASS	1	0	1	1	0	Type 3: Matching partial antigen calls
SRR945138	Apapa		I	W	m,t	-	330	45	W	g,m,t	-	Apapa	Apapa|Tornow	Apapa	SRR945138	I	-	m,t	-	-:m,t:-	PASS	1	0	1	1	0	Type 3: Matching partial antigen calls
SRR1170896	Apeyeme		I	C2-C3	z38	-	330	8,20	C2-C3	z38	-	Apeyeme	Apeyeme	Apeyeme	SRR1170896	I	C2-C3	z38	-	Apeyeme	PASS	1	1	1	1	1	Type 0: Full Match
SRR1264961	Apeyeme		I	C2-C3	z38	-	330	8,20	C2-C3	z38	-	Apeyeme	Apeyeme	Apeyeme	SRR1264961	I	C2-C3	z38	-	Apeyeme	PASS	1	1	1	1	1	Type 0: Full Match
SRR1481680	Arechavaleta		I	B	a	1,7	330	4,[5],12	B	a	1,7	Arechavaleta	Arechavaleta	Arechavaleta	SRR1481680	I	B	a	1,7	Arechavaleta	PASS	1	1	1	1	1	Type 0: Full Match
SRR1646261	Arechavaleta		I	B	a	1,7	330	4,[5],12	B	a	1,7	Arechavaleta	Arechavaleta	Arechavaleta	SRR1646261	I	B	a	1,7	Arechavaleta	PASS	1	1	1	1	1	Type 0: Full Match
SRR1960199	Arechavaleta		I	B	a	1,7	330	4,[5],12	B	a	1,7	Arechavaleta	Arechavaleta	Arechavaleta	SRR1960199	I	B	a	1,7	Arechavaleta	PASS	1	1	1	1	1	Type 0: Full Match
SRR2156521	Arechavaleta		I	B	a	1,7	330	4,[5],12	B	a	1,7	Arechavaleta	Arechavaleta	Arechavaleta	SRR2156521	I	B	a	1,7	Arechavaleta	PASS	1	1	1	1	1	Type 0: Full Match
SRR3322679	Arechavaleta		I	B	a	1,7	330	4,[5],12	B	a	1,7	Arechavaleta	Arechavaleta	Arechavaleta	SRR3322679	I	B	a	1,7	Arechavaleta	PASS	1	1	1	1	1	Type 0: Full Match
SRR1604900	Aschersleben		I	N	b	1,5	330	30	N	b	1,5	Aschersleben	Aschersleben	Wien	SRR1604900	I	N	b	1,5	Aschersleben	PASS	1	1	1	1	1	Type 0: Full Match
SRR1653412	Astridplein		I	I	e,h	1,6	330	16	I	e,h	1,6	Astridplein	Astridplein	Typhimurium	SRR1653412	I	I	e,h	1,6	Astridplein	PASS	1	1	1	1	1	Type 0: Full Match
SRR1810866	Augustenborg		I	C1	i	1,2	330	6,7,14	C1	i	1,2	Augustenborg	Aberdeen|Augustenborg	Augustenborg	SRR1810866	I	C1	i	1,2	Augustenborg	PASS	1	1	1	1	1	Type 0: Full Match
SRR1645448	Augustenborg		I	C1	i	1,2	329	6,7,14	C1	i	1,2	Augustenborg	Aberdeen|Augustenborg	Augustenborg	SRR1645448	I	C1	i	1,2	Augustenborg	PASS	1	1	1	1	1	Type 0: Full Match
SRR1118703	Augustenborg		I	C1	i	1,2	330	6,7,14	C1	i	1,2	Augustenborg	Aberdeen|Augustenborg	Augustenborg	SRR1118703	I	C1	i	1,2	Augustenborg	PASS	1	1	1	1	1	Type 0: Full Match
SRR1346314	Augustenborg		I	C1	i	1,2	330	6,7,14	C1	i	1,2	Augustenborg	Aberdeen|Augustenborg	Augustenborg	SRR1346314	I	C1	i	1,2	Augustenborg	PASS	1	1	1	1	1	Type 0: Full Match
SRR1645774	Augustenborg		I	C1	i	1,2	330	6,7,14	C1	i	1,2	Augustenborg	Aberdeen|Augustenborg	Augustenborg	SRR1645774	I	C1	i	1,2	Augustenborg	PASS	1	1	1	1	1	Type 0: Full Match
SRR3322704	Augustenborg		I	C1	i	1,2	330	6,7,14	C1	i	1,2	Augustenborg	Aberdeen|Augustenborg	Augustenborg	SRR3322704	I	C1	i	1,2	Augustenborg	PASS	1	1	1	1	1	Type 0: Full Match
SRR1560601	Augustenborg		I	C1	i	1,2	330	6,7,14	C1	i	1,2	Augustenborg	Aberdeen|Augustenborg	Augustenborg	SRR1560601	I	C1	i	1,2	Augustenborg	PASS	1	1	1	1	1	Type 0: Full Match
SRR1920212	Augustenborg		I	C1	i	1,2	330	6,7,14	C1	i	1,2	Augustenborg	Aberdeen|Augustenborg	Augustenborg	SRR1920212	I	C1	i	1,2	Augustenborg	PASS	1	1	1	1	1	Type 0: Full Match
SRR2585561	Bahrenfeld		I	H	e,h	1,5	330	1,6,14,[25]	H	e,h	1,5	Bahrenfeld|Onderstepoort	Bahrenfeld|Onderstepoort	Lomita	SRR2585561	I	H	e,h	1,5	Bahrenfeld |Onderstepoort	PASS	1	1	1	1	0	Type 1: Full antigen match, multiple serotypes
SRR3173783	Bahrenfeld		I	H	e,h	1,5	330	1,6,14,[25]	H	e,h	1,5	Bahrenfeld|Onderstepoort	Bahrenfeld|Onderstepoort	Carrau	SRR3173783	I	H	e,h	1,5	Bahrenfeld |Onderstepoort	PASS	1	1	1	1	0	Type 1: Full antigen match, multiple serotypes
SRR1915426	Baildon		I	D	a	e,n,x	330	9,46	D	a	e,n,x	Baildon	Baildon|Lomalinda	Baildon	SRR1915426	I	D	a	e,n,x	Baildon |Lomalinda	PASS	1	1	1	1	0	Type 1: Full antigen match, multiple serotypes
SRR1802275	Baildon		I	D	a	e,n,x	330	9,46	D	a	e,n,x	Baildon	Baildon|Lomalinda	Baildon	SRR1802275	I	D	a	e,n,x	Baildon |Lomalinda	PASS	1	1	1	1	0	Type 1: Full antigen match, multiple serotypes
SRR1753804	Baildon		I	D	a	e,n,x	330	9,46	D	a	e,n,x	Worb	Baildon|Lomalinda	Worb	SRR1753804	I	D	a	e,n,x	Baildon |Lomalinda	PASS	1	1	1	1	0	Type 1: Full antigen match, multiple serotypes
SRR1915425	Baildon		I	D	a	e,n,x	330	9,46	D	a	e,n,x	Baildon	Baildon|Lomalinda	Baildon	SRR1915425	I	D	a	e,n,x	Baildon |Lomalinda	PASS	1	1	1	1	0	Type 1: Full antigen match, multiple serotypes
SRR1201333	Baildon		I	D	a	e,n,x	330	9,46	D	a	e,n,x	Baildon	Baildon|Lomalinda	Baildon	SRR1201333	I	D	a	e,n,x	Baildon |Lomalinda	PASS	1	1	1	1	0	Type 1: Full antigen match, multiple serotypes
SRR1802276	Baildon		I	D	a	e,n,x	330	9,46	D	a	e,n,x	Baildon	Baildon|Lomalinda	Baildon	SRR1802276	I	D	a	e,n,x	Baildon |Lomalinda	PASS	1	1	1	1	0	Type 1: Full antigen match, multiple serotypes
SRR1753822	Baildon		I	D	a	e,n,x	330	9,46	D	a	e,n,x	Baildon	Baildon|Lomalinda	Baildon	SRR1753822	I	D	a	e,n,x	Baildon |Lomalinda	PASS	1	1	1	1	0	Type 1: Full antigen match, multiple serotypes
SRR1753785	Baildon		I	D	a	e,n,x	330	9,46	D	a	e,n,x	Baildon	Baildon|Lomalinda	Baildon	SRR1753785	I	D	a	e,n,x	Baildon |Lomalinda	PASS	1	1	1	1	0	Type 1: Full antigen match, multiple serotypes
SRR1753823	Baildon		I	D	a	e,n,x	330	9,46	D	a	e,n,x	Baildon	Baildon|Lomalinda	Baildon	SRR1753823	I	D	a	e,n,x	Baildon |Lomalinda	PASS	1	1	1	1	0	Type 1: Full antigen match, multiple serotypes
SRR1802279	Baildon		I	D	a	e,n,x	330	9,46	D	a	e,n,x	Baildon	Baildon|Lomalinda	Baildon	SRR1802279	I	D	a	e,n,x	Baildon |Lomalinda	PASS	1	1	1	1	0	Type 1: Full antigen match, multiple serotypes
SRR1753790	Baildon		I	D	a	e,n,x	330	9,46	D	a	e,n,x	Baildon	Baildon|Lomalinda	Baildon	SRR1753790	I	D	a	e,n,x	Baildon |Lomalinda	PASS	1	1	1	1	0	Type 1: Full antigen match, multiple serotypes
SRR2194001	Baildon		I	D	a	e,n,x	330	9,46	D	a	e,n,x	Baildon	Baildon|Lomalinda	Baildon	SRR2194001	I	D	a	e,n,x	Baildon |Lomalinda	PASS	1	1	1	1	0	Type 1: Full antigen match, multiple serotypes
SRR2058203	Baildon		I	D	a	e,n,x	330	9,46	D	a	e,n,x	Baildon	Baildon|Lomalinda	Baildon	SRR2058203	I	D	a	e,n,x	Baildon |Lomalinda	PASS	1	1	1	1	0	Type 1: Full antigen match, multiple serotypes
SRR1915424	Baildon		I	D	a	e,n,x	330	9,46	D	a	e,n,x	Baildon	Baildon|Lomalinda	Baildon	SRR1915424	I	D	a	e,n,x	Baildon |Lomalinda	PASS	1	1	1	1	0	Type 1: Full antigen match, multiple serotypes
SRR1481701	Baildon		I	D	a	e,n,x	330	9,46	D	a	e,n,x	Baildon	Baildon|Lomalinda	Baildon	SRR1481701	I	D	a	e,n,x	Baildon |Lomalinda	PASS	1	1	1	1	0	Type 1: Full antigen match, multiple serotypes
SRR2577644	Baildon		I	D	a	e,n,x	330	9,46	D	a	e,n,x	Baildon	Baildon|Lomalinda	Baildon	SRR2577644	I	D	a	e,n,x	Baildon |Lomalinda	PASS	1	1	1	1	0	Type 1: Full antigen match, multiple serotypes
SRR1753796	Baildon		I	D	a	e,n,x	330	9,46	D	a	e,n,x	Baildon	Baildon|Lomalinda	Baildon	SRR1753796	I	D	a	e,n,x	Baildon |Lomalinda	PASS	1	1	1	1	0	Type 1: Full antigen match, multiple serotypes
SRR1802278	Baildon		I	D	a	e,n,x	330	9,46	D	a	e,n,x	Baildon	Baildon|Lomalinda	Baildon	SRR1802278	I	D	a	e,n,x	Baildon |Lomalinda	PASS	1	1	1	1	0	Type 1: Full antigen match, multiple serotypes
SRR2960582	Baildon		I	D	a	e,n,x	330	9,46	D	a	e,n,x	Baildon	Baildon|Lomalinda	Baildon	SRR2960582	I	D	a	e,n,x	Baildon |Lomalinda	PASS	1	1	1	1	0	Type 1: Full antigen match, multiple serotypes
SRR949488	Baildon		I	D	a	e,n,x	330	9,46	D	a	e,n,x	Baildon	Baildon|Lomalinda	Baildon	SRR949488	I	D	a	e,n,x	Baildon |Lomalinda	PASS	1	1	1	1	0	Type 1: Full antigen match, multiple serotypes
ERR161876	Baildon		I	D	a	e,n,x	330	9,46	D	a	e,n,x	Baildon	Baildon|Lomalinda	Baildon	ERR161876	I	D	a	e,n,x	Baildon |Lomalinda	PASS	1	1	1	1	0	Type 1: Full antigen match, multiple serotypes
SRR1553752	Bangkok		I	P	z4,z24	-	330	38	P	z4,z24	-	Bangkok	Bangkok	Orientalis	SRR1553752	I	P	z4,z24	-	Bangkok	PASS	1	1	1	1	1	Type 0: Full Match
SRR1612322	Bangkok		I	P	z4,z24	-	330	38	P	z4,z24	-	Bangkok	Bangkok	Orientalis	SRR1612322	I	P	z4,z24	-	Bangkok	PASS	1	1	1	1	1	Type 0: Full Match
SRR2585567	Bangkok		I	P	z4,z24	-	330	38	P	z4,z24	-	Bangkok	Bangkok	Orientalis	SRR2585567	I	P	z4,z24	-	Bangkok	PASS	1	1	1	1	1	Type 0: Full Match
SRR1653372	Bangkok		I	P	z4,z24	-	330	38	P	z4,z24	-	Bangkok	Bangkok	Orientalis	SRR1653372	I	P	z4,z24	-	Bangkok	PASS	1	1	1	1	1	Type 0: Full Match
SRR3952222	Bangkok		I	P	z4,z24	-	330	38	P	z4,z24	-	Bangkok	Bangkok	Orientalis	SRR3952222	I	P	z4,z24	-	Bangkok	PASS	1	1	1	1	1	Type 0: Full Match
SRR1966979	Bardo		I	C2-C3	e,h	1,2	330	6,8,20	C2-C3	e,h	1,2	Newport	Bardo|Newport	Newport	SRR1966979	I	C2-C3	e,h	1,2	Bardo |Newport	PASS	1	1	1	1	0	Type 1: Full antigen match, multiple serotypes
SRR1118702	Bardo		I	C2-C3	e,h	1,2	329	6,8,20	C2-C3	e,h	1,2	Newport	Bardo|Newport	Newport	SRR1118702	I	C2-C3	e,h	1,2	Bardo |Newport	PASS	1	1	1	1	0	Type 1: Full antigen match, multiple serotypes
SRR1515016	Bardo		I	C2-C3	e,h	1,2	330	6,8,20	C2-C3	e,h	1,2	Newport	Bardo|Newport	Newport	SRR1515016	I	C2-C3	e,h	1,2	Bardo |Newport	PASS	1	1	1	1	0	Type 1: Full antigen match, multiple serotypes
SRR1177593	Bardo		I	C2-C3	e,h	1,2	329	6,8,20	C2-C3	e,h	1,2	Newport	Bardo|Newport	Newport	SRR1177593	I	C2-C3	e,h	1,2	Bardo |Newport	PASS	1	1	1	1	0	Type 1: Full antigen match, multiple serotypes
SRR1177181	Bardo		I	C2-C3	e,h	1,2	330	6,8,20	C2-C3	e,h	1,2	Newport	Bardo|Newport	Newport	SRR1177181	I	C2-C3	e,h	1,2	Bardo |Newport	PASS	1	1	1	1	0	Type 1: Full antigen match, multiple serotypes
SRR1958412	Bardo		I	C2-C3	e,h	1,2	330	8	C2-C3	e,h	1,2	Bardo	Bardo|Newport	Bardo	SRR1958412	I	C2-C3	e,h	1,2	Bardo |Newport	PASS	1	1	1	1	0	Type 1: Full antigen match, multiple serotypes
SRR4835072	Bardo		I	C2-C3	e,h	1,2	330	6,8,20	C2-C3	e,h	1,2	Newport	Bardo|Newport	Newport	SRR4835072	I	C2-C3	e,h	1,2	Bardo |Newport	PASS	1	1	1	1	0	Type 1: Full antigen match, multiple serotypes
SRR1653398	Bardo		I	C2-C3	e,h	1,2	330	6,8,20	C2-C3	e,h	1,2	Newport	Bardo|Newport	Newport	SRR1653398	I	C2-C3	e,h	1,2	Bardo |Newport	PASS	1	1	1	1	0	Type 1: Full antigen match, multiple serotypes
SRR1511528	Bardo		I	C2-C3	e,h	1,2	330	6,8,20	C2-C3	e,h	1,2	Newport	Bardo|Newport	Newport	SRR1511528	I	C2-C3	e,h	1,2	Bardo |Newport	PASS	1	1	1	1	0	Type 1: Full antigen match, multiple serotypes
SRR1969351	Bardo		I	C2-C3	e,h	1,2	330	6,8,20	C2-C3	e,h	1,2	Newport	Bardo|Newport	Newport	SRR1969351	I	C2-C3	e,h	1,2	Bardo |Newport	PASS	1	1	1	1	0	Type 1: Full antigen match, multiple serotypes
ERR160974	Bardo		I	C2-C3	e,h	1,2	330	6,8,20	C2-C3	e,h	1,2	Newport	Bardo|Newport	Newport	ERR160974	I	C2-C3	e,h	1,2	Bardo |Newport	PASS	1	1	1	1	0	Type 1: Full antigen match, multiple serotypes
SRR1653383	Bardo		I	C2-C3	e,h	1,2	330	6,8,20	C2-C3	e,h	1,2	Newport	Bardo|Newport	Newport	SRR1653383	I	C2-C3	e,h	1,2	Bardo |Newport	PASS	1	1	1	1	0	Type 1: Full antigen match, multiple serotypes
SRR1511522	Bardo		I	C2-C3	e,h	1,2	330	6,8,20	C2-C3	e,h	1,2	Newport	Bardo|Newport	Newport	SRR1511522	I	C2-C3	e,h	1,2	Bardo |Newport	PASS	1	1	1	1	0	Type 1: Full antigen match, multiple serotypes
SRR1519443	Bardo		I	C2-C3	e,h	1,2	330	6,8,20	C2-C3	e,h	1,2	Newport	Bardo|Newport	Newport	SRR1519443	I	C2-C3	e,h	1,2	Bardo |Newport	PASS	1	1	1	1	0	Type 1: Full antigen match, multiple serotypes
SRR1958105	Bareilly		I	C1	y	1,5	330	6,7,14	C1	y	1,5	Bareilly	Bareilly|Solt	Bareilly	SRR1958105	I	C1	y	1,5	Bareilly	PASS	1	1	1	1	1	Type 0: Full Match
SRR4121060	Bareilly		I	C1	y	1,5	330	6,7,14	C1	y	1,5	Bareilly	Bareilly|Solt	Bareilly	SRR4121060	I	C1	y	1,5	Bareilly	PASS	1	1	1	1	1	Type 0: Full Match
SRR1233932	Bareilly		I	C1	y	1,5	330	6,7,14	C1	y	1,5	Bareilly	Bareilly|Solt	Bareilly	SRR1233932	I	C1	y	1,5	Bareilly	PASS	1	1	1	1	1	Type 0: Full Match
SRR498280	Bareilly		I	C1	y	1,5	330	6,7,14	C1	y	1,5	Bareilly	Bareilly|Solt	Bareilly	SRR498280	I	C1	y	1,5	Bareilly	PASS	1	1	1	1	1	Type 0: Full Match
SRR3049832	Bareilly		I	C1	y	1,5	329	6,7,14	C1	y	1,5	Bareilly	Bareilly|Solt	Bareilly	SRR3049832	I	C1	y	1,5	Bareilly	PASS	1	1	1	1	1	Type 0: Full Match
SRR4012887	Bareilly		I	C1	y	1,5	330	6,7,14	C1	y	1,5	Bareilly	Bareilly|Solt	Bareilly	SRR4012887	I	C1	y	1,5	Bareilly	PASS	1	1	1	1	1	Type 0: Full Match
SRR4242798	Bareilly		I	C1	y	1,5	330	6,7,14	C1	y	1,5	Bareilly	Bareilly|Solt	Bareilly	SRR4242798	I	C1	y	1,5	Bareilly	PASS	1	1	1	1	1	Type 0: Full Match
SRR3290697	Bareilly		I	C1	y	1,5	330	6,7,14	C1	y	1,5	Bareilly	Bareilly|Solt	Bareilly	SRR3290697	I	C1	y	1,5	Bareilly	PASS	1	1	1	1	1	Type 0: Full Match
SRR4283564	Bareilly		I	C1	y	1,5	330	6,7,14	C1	y	1,5	Bareilly	Bareilly|Solt	Bareilly	SRR4283564	I	C1	y	1,5	Bareilly	PASS	1	1	1	1	1	Type 0: Full Match
SRR1967614	Bareilly		I	C1	y	1,5	330	6,7,14	C1	y	1,5	Bareilly	Bareilly|Solt	Bareilly	SRR1967614	I	C1	y	1,5	Bareilly	PASS	1	1	1	1	1	Type 0: Full Match
SRR1567133	Bareilly		I	C1	y	1,5	330	6,7,14	C1	y	1,5	Bareilly	Bareilly|Solt	Bareilly	SRR1567133	I	C1	y	1,5	Bareilly	PASS	1	1	1	1	1	Type 0: Full Match
SRR1566480	Bareilly		I	C1	y	1,5	330	6,7,14	C1	y	1,5	Bareilly	Bareilly|Solt	Bareilly	SRR1566480	I	C1	y	1,5	Bareilly	PASS	1	1	1	1	1	Type 0: Full Match
SRR498423	Bareilly		I	C1	y	1,5	330	6,7,14	C1	y	1,5	Bareilly	Bareilly|Solt	Bareilly	SRR498423	I	C1	y	1,5	Bareilly	PASS	1	1	1	1	1	Type 0: Full Match
SRR1505031	Bareilly		I	C1	y	1,5	330	6,7,14	C1	y	1,5	Bareilly	Bareilly|Solt	Bareilly	SRR1505031	I	C1	y	1,5	Bareilly	PASS	1	1	1	1	1	Type 0: Full Match
SRR1967626	Bareilly		I	C1	y	1,5	330	6,7,14	C1	y	1,5	Bareilly	Bareilly|Solt	Bareilly	SRR1967626	I	C1	y	1,5	Bareilly	PASS	1	1	1	1	1	Type 0: Full Match
SRR1969877	Bareilly		I	C1	y	1,5	330	6,7,14	C1	y	1,5	Bareilly	Bareilly|Solt	Bareilly	SRR1969877	I	C1	y	1,5	Bareilly	PASS	1	1	1	1	1	Type 0: Full Match
SRR4202535	Bareilly		I	C1	y	1,5	330	6,7,14	C1	y	1,5	Bareilly	Bareilly|Solt	Bareilly	SRR4202535	I	C1	y	1,5	Bareilly	PASS	1	1	1	1	1	Type 0: Full Match
SRR2671498	Bareilly		I	C1	y	1,5	330	6,7,14	C1	y	1,5	Bareilly	Bareilly|Solt	Bareilly	SRR2671498	I	C1	y	1,5	Bareilly	PASS	1	1	1	1	1	Type 0: Full Match
SRR4202539	Bareilly		I	C1	y	1,5	330	6,7,14	C1	y	1,5	Bareilly	Bareilly|Solt	Bareilly	SRR4202539	I	C1	y	1,5	Bareilly	PASS	1	1	1	1	1	Type 0: Full Match
SRR3379329	Bareilly		I	C1	y	1,5	330	6,7,14	C1	y	1,5	Bareilly	Bareilly|Solt	Bareilly	SRR3379329	I	C1	y	1,5	Bareilly	PASS	1	1	1	1	1	Type 0: Full Match
SRR3379317	Bareilly		I	C1	y	1,5	330	6,7,14	C1	y	1,5	Bareilly	Bareilly|Solt	Bareilly	SRR3379317	I	C1	y	1,5	Bareilly	PASS	1	1	1	1	1	Type 0: Full Match
SRR4309576	Bareilly		I	C1	y	1,5	330	6,7,14	C1	y	1,5	Bareilly	Bareilly|Solt	Bareilly	SRR4309576	I	C1	y	1,5	Bareilly	PASS	1	1	1	1	1	Type 0: Full Match
SRR2966861	Bareilly		I	C1	y	1,5	330	6,7,14	C1	y	1,5	Bareilly	Bareilly|Solt	Bareilly	SRR2966861	I	C1	y	1,5	Bareilly	PASS	1	1	1	1	1	Type 0: Full Match
SRR1969797	Bareilly		I	C1	y	1,5	330	6,7,14	C1	y	1,5	Bareilly	Bareilly|Solt	Bareilly	SRR1969797	I	C1	y	1,5	Bareilly	PASS	1	1	1	1	1	Type 0: Full Match
SRR4012872	Bareilly		I	C1	y	1,5	330	6,7,14	C1	y	1,5	Bareilly	Bareilly|Solt	Bareilly	SRR4012872	I	C1	y	1,5	Bareilly	PASS	1	1	1	1	1	Type 0: Full Match
SRR4121328	Bareilly		I	C1	y	1,5	330	6,7,14	C1	y	1,5	Bareilly	Bareilly|Solt	Bareilly	SRR4121328	I	C1	y	1,5	Bareilly	PASS	1	1	1	1	1	Type 0: Full Match
SRR3379328	Bareilly		I	C1	y	1,5	330	6,7,14	C1	y	1,5	Bareilly	Bareilly|Solt	Bareilly	SRR3379328	I	C1	y	1,5	Bareilly	PASS	1	1	1	1	1	Type 0: Full Match
SRR1965890	Bareilly		I	C1	y	1,5	330	6,7,14	C1	y	1,5	Bareilly	Bareilly|Solt	Bareilly	SRR1965890	I	C1	y	1,5	Bareilly	PASS	1	1	1	1	1	Type 0: Full Match
SRR1981677	Bareilly		I	C1	y	1,5	330	6,7,14	C1	y	1,5	Bareilly	Bareilly|Solt	Bareilly	SRR1981677	I	C1	y	1,5	Bareilly	PASS	1	1	1	1	1	Type 0: Full Match
SRR1965350	Bareilly		I	C1	y	1,5	330	6,7,14	C1	y	1,5	Bareilly	Bareilly|Solt	Bareilly	SRR1965350	I	C1	y	1,5	Bareilly	PASS	1	1	1	1	1	Type 0: Full Match
SRR3322346	Bareilly		I	C1	y	1,5	330	6,7,14	C1	y	1,5	Bareilly	Bareilly|Solt	Bareilly	SRR3322346	I	C1	y	1,5	Bareilly	PASS	1	1	1	1	1	Type 0: Full Match
SRR1968183	Bareilly		I	C1	y	1,5	329	6,7,14	C1	y	1,5	Bareilly	Bareilly|Solt	Bareilly	SRR1968183	I	C1	y	1,5	Bareilly	PASS	1	1	1	1	1	Type 0: Full Match
SRR3001927	Bareilly		I	C1	y	1,5	330	6,7,14	C1	y	1,5	Bareilly	Bareilly|Solt	Bareilly	SRR3001927	I	C1	y	1,5	Bareilly	PASS	1	1	1	1	1	Type 0: Full Match
SRR1967362	Bareilly		I	C1	y	1,5	330	6,7,14	C1	y	1,5	Bareilly	Bareilly|Solt	Bareilly	SRR1967362	I	C1	y	1,5	Bareilly	PASS	1	1	1	1	1	Type 0: Full Match
SRR1645998	Bareilly		I	C1	y	1,5	330	6,7,14	C1	y	1,5	Bareilly	Bareilly|Solt	Bareilly	SRR1645998	I	C1	y	1,5	Bareilly	PASS	1	1	1	1	1	Type 0: Full Match
SRR498375	Bareilly		I	C1	y	1,5	330	6,7,14	C1	y	1,5	Bareilly	Bareilly|Solt	Bareilly	SRR498375	I	C1	y	1,5	Bareilly	PASS	1	1	1	1	1	Type 0: Full Match
SRR498369	Bareilly		I	C1	y	1,5	330	6,7,14	C1	y	1,5	Bareilly	Bareilly|Solt	Bareilly	SRR498369	I	C1	y	1,5	Bareilly	PASS	1	1	1	1	1	Type 0: Full Match
SRR4123060	Bareilly		I	C1	y	1,5	330	6,7,14	C1	y	1,5	Bareilly	Bareilly|Solt	Bareilly	SRR4123060	I	C1	y	1,5	Bareilly	PASS	1	1	1	1	1	Type 0: Full Match
SRR1966138	Bareilly		I	C1	y	1,5	328	6,7,14	C1	y	1,5	Bareilly	Bareilly|Solt	Bareilly	SRR1966138	I	C1	y	1,5	Bareilly	PASS	1	1	1	1	1	Type 0: Full Match
SRR1638991	Bareilly		I	C1	y	1,5	330	6,7,14	C1	y	1,5	Bareilly	Bareilly|Solt	Bareilly	SRR1638991	I	C1	y	1,5	Bareilly	PASS	1	1	1	1	1	Type 0: Full Match
SRR1638899	Bareilly		I	C1	y	1,5	330	6,7,14	C1	y	1,5	Bareilly	Bareilly|Solt	Bareilly	SRR1638899	I	C1	y	1,5	Bareilly	PASS	1	1	1	1	1	Type 0: Full Match
SRR1958447	Bareilly		I	C1	y	1,5	330	6,7,14	C1	y	1,5	Bareilly	Bareilly|Solt	Bareilly	SRR1958447	I	C1	y	1,5	Bareilly	PASS	1	1	1	1	1	Type 0: Full Match
SRR3210539	Bareilly		I	C1	y	1,5	330	6,7,14	C1	y	1,5	Bareilly	Bareilly|Solt	Bareilly	SRR3210539	I	C1	y	1,5	Bareilly	PASS	1	1	1	1	1	Type 0: Full Match
SRR1645605	Bareilly		I	C1	y	1,5	330	6,7,14	C1	y	1,5	Bareilly	Bareilly|Solt	Bareilly	SRR1645605	I	C1	y	1,5	Bareilly	PASS	1	1	1	1	1	Type 0: Full Match
SRR1970270	Bareilly		I	C1	y	1,5	330	6,7,14	C1	y	1,5	Bareilly	Bareilly|Solt	Bareilly	SRR1970270	I	C1	y	1,5	Bareilly	PASS	1	1	1	1	1	Type 0: Full Match
SRR1566433	Bareilly		I	C1	y	1,5	330	6,7,14	C1	y	1,5	Bareilly	Bareilly|Solt	Bareilly	SRR1566433	I	C1	y	1,5	Bareilly	PASS	1	1	1	1	1	Type 0: Full Match
SRR1118701	Bareilly		I	C1	y	1,5	330	6,7,14	C1	y	1,5	Bareilly	Bareilly|Solt	Bareilly	SRR1118701	I	C1	y	1,5	Bareilly	PASS	1	1	1	1	1	Type 0: Full Match
SRR1966794	Bareilly		I	C1	y	1,5	330	6,7,14	C1	y	1,5	Bareilly	Bareilly|Solt	Bareilly	SRR1966794	I	C1	y	1,5	Bareilly	PASS	1	1	1	1	1	Type 0: Full Match
SRR3048913	Bareilly		I	C1	y	1,5	330	6,7,14	C1	y	1,5	Bareilly	Bareilly|Solt	Bareilly	SRR3048913	I	C1	y	1,5	Bareilly	PASS	1	1	1	1	1	Type 0: Full Match
SRR3048921	Bareilly		I	C1	y	1,5	328	6,7,14	C1	y	1,5	Bareilly	Bareilly|Solt	Bareilly	SRR3048921	I	C1	y	1,5	Bareilly	PASS	1	1	1	1	1	Type 0: Full Match
SRR4012824	Bareilly		I	C1	y	1,5	330	6,7,14	C1	y	1,5	Bareilly	Bareilly|Solt	Bareilly	SRR4012824	I	C1	y	1,5	Bareilly	PASS	1	1	1	1	1	Type 0: Full Match
SRR1963143	Bareilly		I	C1	y	1,5	330	6,7,14	C1	y	1,5	Bareilly	Bareilly|Solt	Bareilly	SRR1963143	I	C1	y	1,5	Bareilly	PASS	1	1	1	1	1	Type 0: Full Match
SRR1567279	Bareilly		I	C1	y	1,5	330	6,7,14	C1	y	1,5	Bareilly	Bareilly|Solt	Bareilly	SRR1567279	I	C1	y	1,5	Bareilly	PASS	1	1	1	1	1	Type 0: Full Match
SRR498392	Bareilly		I	C1	y	1,5	330	6,7,14	C1	y	1,5	Bareilly	Bareilly|Solt	Bareilly	SRR498392	I	C1	y	1,5	Bareilly	PASS	1	1	1	1	1	Type 0: Full Match
SRR1967879	Bareilly		I	C1	y	1,5	329	6,7,14	C1	y	1,5	Bareilly	Bareilly|Solt	Bareilly	SRR1967879	I	C1	y	1,5	Bareilly	PASS	1	1	1	1	1	Type 0: Full Match
SRR3001941	Bareilly		I	C1	y	1,5	330	6,7,14	C1	y	1,5	Bareilly	Bareilly|Solt	Bareilly	SRR3001941	I	C1	y	1,5	Bareilly	PASS	1	1	1	1	1	Type 0: Full Match
SRR1966281	Bareilly		I	C1	y	1,5	330	6,7,14	C1	y	1,5	Bareilly	Bareilly|Solt	Bareilly	SRR1966281	I	C1	y	1,5	Bareilly	PASS	1	1	1	1	1	Type 0: Full Match
SRR1967068	Bareilly		I	C1	y	1,5	330	6,7,14	C1	y	1,5	Bareilly	Bareilly|Solt	Bareilly	SRR1967068	I	C1	y	1,5	Bareilly	PASS	1	1	1	1	1	Type 0: Full Match
SRR3323023	Bareilly		I	C1	y	1,5	330	6,7,14	C1	y	1,5	Bareilly	Bareilly|Solt	Bareilly	SRR3323023	I	C1	y	1,5	Bareilly	PASS	1	1	1	1	1	Type 0: Full Match
SRR1635106	Bareilly		I	C1	y	1,5	330	6,7,14	C1	y	1,5	Bareilly	Bareilly|Solt	Bareilly	SRR1635106	I	C1	y	1,5	Bareilly	PASS	1	1	1	1	1	Type 0: Full Match
SRR4309575	Bareilly		I	C1	y	1,5	330	6,7,14	C1	y	1,5	Bareilly	Bareilly|Solt	Bareilly	SRR4309575	I	C1	y	1,5	Bareilly	PASS	1	1	1	1	1	Type 0: Full Match
SRR2968061	Bareilly		I	C1	y	1,5	330	6,7,14	C1	y	1,5	Bareilly	Bareilly|Solt	Bareilly	SRR2968061	I	C1	y	1,5	Bareilly	PASS	1	1	1	1	1	Type 0: Full Match
SRR3098623	Bareilly		I	C1	y	1,5	330	6,7,14	C1	y	1,5	Bareilly	Bareilly|Solt	Bareilly	SRR3098623	I	C1	y	1,5	Bareilly	PASS	1	1	1	1	1	Type 0: Full Match
SRR4242800	Bareilly		I	C1	y	1,5	330	6,7,14	C1	y	1,5	Bareilly	Bareilly|Solt	Bareilly	SRR4242800	I	C1	y	1,5	Bareilly	PASS	1	1	1	1	1	Type 0: Full Match
SRR3322016	Bareilly		I	C1	y	1,5	330	6,7,14	C1	y	1,5	Bareilly	Bareilly|Solt	Bareilly	SRR3322016	I	C1	y	1,5	Bareilly	PASS	1	1	1	1	1	Type 0: Full Match
SRR1963144	Bareilly		I	C1	y	1,5	330	6,7,14	C1	y	1,5	Bareilly	Bareilly|Solt	Bareilly	SRR1963144	I	C1	y	1,5	Bareilly	PASS	1	1	1	1	1	Type 0: Full Match
SRR3109084	Bareilly		I	C1	y	1,5	330	6,7,14	C1	y	1,5	Bareilly	Bareilly|Solt	Bareilly	SRR3109084	I	C1	y	1,5	Bareilly	PASS	1	1	1	1	1	Type 0: Full Match
SRR1967127	Bareilly		I	C1	y	1,5	330	6,7,14	C1	y	1,5	Bareilly	Bareilly|Solt	Bareilly	SRR1967127	I	C1	y	1,5	Bareilly	PASS	1	1	1	1	1	Type 0: Full Match
SRR1968665	Bareilly		I	C1	y	1,5	330	6,7,14	C1	y	1,5	Bareilly	Bareilly|Solt	Bareilly	SRR1968665	I	C1	y	1,5	Bareilly	PASS	1	1	1	1	1	Type 0: Full Match
SRR2966850	Bareilly		I	C1	y	1,5	330	6,7,14	C1	y	1,5	Bareilly	Bareilly|Solt	Bareilly	SRR2966850	I	C1	y	1,5	Bareilly	PASS	1	1	1	1	1	Type 0: Full Match
SRR1968680	Bareilly		I	C1	y	1,5	330	6,7,14	C1	y	1,5	Bareilly	Bareilly|Solt	Bareilly	SRR1968680	I	C1	y	1,5	Bareilly	PASS	1	1	1	1	1	Type 0: Full Match
SRR1965600	Bareilly		I	C1	y	1,5	330	6,7,14	C1	y	1,5	Bareilly	Bareilly|Solt	Bareilly	SRR1965600	I	C1	y	1,5	Bareilly	PASS	1	1	1	1	1	Type 0: Full Match
SRR1968595	Bareilly		I	C1	y	1,5	330	6,7,14	C1	y	1,5	Bareilly	Bareilly|Solt	Bareilly	SRR1968595	I	C1	y	1,5	Bareilly	PASS	1	1	1	1	1	Type 0: Full Match
SRR3048771	Bareilly		I	C1	y	1,5	326	6,7,14	C1	y	1,5	Bareilly	Bareilly|Solt	Bareilly	SRR3048771	I	C1	y	1,5	Bareilly	PASS	1	1	1	1	1	Type 0: Full Match
SRR4243005	Bareilly		I	C1	y	1,5	330	6,7,14	C1	y	1,5	Bareilly	Bareilly|Solt	Bareilly	SRR4243005	I	C1	y	1,5	Bareilly	PASS	1	1	1	1	1	Type 0: Full Match
SRR4242796	Bareilly		I	C1	y	1,5	330	6,7,14	C1	y	1,5	Bareilly	Bareilly|Solt	Bareilly	SRR4242796	I	C1	y	1,5	Bareilly	PASS	1	1	1	1	1	Type 0: Full Match
SRR3049886	Bareilly		I	C1	y	1,5	330	6,7,14	C1	y	1,5	Bareilly	Bareilly|Solt	Bareilly	SRR3049886	I	C1	y	1,5	Bareilly	PASS	1	1	1	1	1	Type 0: Full Match
SRR498427	Bareilly		I	C1	y	1,5	330	6,7,14	C1	y	1,5	Bareilly	Bareilly|Solt	Bareilly	SRR498427	I	C1	y	1,5	Bareilly	PASS	1	1	1	1	1	Type 0: Full Match
SRR1966598	Bareilly		I	C1	y	1,5	330	6,7,14	C1	y	1,5	Bareilly	Bareilly|Solt	Bareilly	SRR1966598	I	C1	y	1,5	Bareilly	PASS	1	1	1	1	1	Type 0: Full Match
SRR2751906	Bareilly		I	C1	y	1,5	330	6,7,14	C1	y	1,5	Bareilly	Bareilly|Solt	Bareilly	SRR2751906	I	C1	y	1,5	Bareilly	PASS	1	1	1	1	1	Type 0: Full Match
SRR1969357	Bareilly		I	C1	y	1,5	330	6,7,14	C1	y	1,5	Bareilly	Bareilly|Solt	Bareilly	SRR1969357	I	C1	y	1,5	Bareilly	PASS	1	1	1	1	1	Type 0: Full Match
SRR4012910	Bareilly		I	C1	y	1,5	330	6,7,14	C1	y	1,5	Bareilly	Bareilly|Solt	Bareilly	SRR4012910	I	C1	y	1,5	Bareilly	PASS	1	1	1	1	1	Type 0: Full Match
SRR4012827	Bareilly		I	C1	y	1,5	330	6,7,14	C1	y	1,5	Bareilly	Bareilly|Solt	Bareilly	SRR4012827	I	C1	y	1,5	Bareilly	PASS	1	1	1	1	1	Type 0: Full Match
SRR498381	Bareilly		I	C1	y	1,5	330	6,7,14	C1	y	1,5	Bareilly	Bareilly|Solt	Bareilly	SRR498381	I	C1	y	1,5	Bareilly	PASS	1	1	1	1	1	Type 0: Full Match
SRR1263424	Bareilly		I	C1	y	1,5	330	6,7,14	C1	y	1,5	Bareilly	Bareilly|Solt	Bareilly	SRR1263424	I	C1	y	1,5	Bareilly	PASS	1	1	1	1	1	Type 0: Full Match
SRR1967620	Bareilly		I	C1	y	1,5	330	6,7,14	C1	y	1,5	Bareilly	Bareilly|Solt	Bareilly	SRR1967620	I	C1	y	1,5	Bareilly	PASS	1	1	1	1	1	Type 0: Full Match
SRR1967655	Bareilly		I	C1	y	1,5	330	6,7,14	C1	y	1,5	Bareilly	Bareilly|Solt	Bareilly	SRR1967655	I	C1	y	1,5	Bareilly	PASS	1	1	1	1	1	Type 0: Full Match
SRR4121267	Bareilly		I	C1	y	1,5	330	6,7,14	C1	y	1,5	Bareilly	Bareilly|Solt	Bareilly	SRR4121267	I	C1	y	1,5	Bareilly	PASS	1	1	1	1	1	Type 0: Full Match
SRR2671503	Bareilly		I	C1	y	1,5	330	6,7,14	C1	y	1,5	Bareilly	Bareilly|Solt	Bareilly	SRR2671503	I	C1	y	1,5	Bareilly	PASS	1	1	1	1	1	Type 0: Full Match
SRR2671504	Bareilly		I	C1	y	1,5	330	6,7,14	C1	y	1,5	Bareilly	Bareilly|Solt	Bareilly	SRR2671504	I	C1	y	1,5	Bareilly	PASS	1	1	1	1	1	Type 0: Full Match
SRR1118700	Bareilly		I	C1	y	1,5	330	6,7,14	C1	y	1,5	Bareilly	Bareilly|Solt	Bareilly	SRR1118700	I	C1	y	1,5	Bareilly	PASS	1	1	1	1	1	Type 0: Full Match
SRR1638861	Bareilly		I	C1	y	1,5	330	6,7,14	C1	y	1,5	Bareilly	Bareilly|Solt	Bareilly	SRR1638861	I	C1	y	1,5	Bareilly	PASS	1	1	1	1	1	Type 0: Full Match
SRR3210533	Bareilly		I	C1	y	1,5	330	6,7,14	C1	y	1,5	Bareilly	Bareilly|Solt	Bareilly	SRR3210533	I	C1	y	1,5	Bareilly	PASS	1	1	1	1	1	Type 0: Full Match
SRR1646103	Bareilly		I	C1	y	1,5	330	6,7,14	C1	y	1,5	Bareilly	Bareilly|Solt	Bareilly	SRR1646103	I	C1	y	1,5	Bareilly	PASS	1	1	1	1	1	Type 0: Full Match
SRR1567299	Bareilly		I	C1	y	1,5	330	6,7,14	C1	y	1,5	Bareilly	Bareilly|Solt	Bareilly	SRR1567299	I	C1	y	1,5	Bareilly	PASS	1	1	1	1	1	Type 0: Full Match
SRR3290695	Bareilly		I	C1	y	1,5	330	6,7,14	C1	y	1,5	Bareilly	Bareilly|Solt	Bareilly	SRR3290695	I	C1	y	1,5	Bareilly	PASS	1	1	1	1	1	Type 0: Full Match
SRR1968455	Bareilly		I	C1	y	1,5	330	6,7,14	C1	y	1,5	Bareilly	Bareilly|Solt	Bareilly	SRR1968455	I	C1	y	1,5	Bareilly	PASS	1	1	1	1	1	Type 0: Full Match
SRR4122800	Bareilly		I	C1	y	1,5	330	6,7,14	C1	y	1,5	Bareilly	Bareilly|Solt	Bareilly	SRR4122800	I	C1	y	1,5	Bareilly	PASS	1	1	1	1	1	Type 0: Full Match
SRR1181562	Bareilly		I	C1	y	1,5	330	6,7,14	C1	y	1,5	Bareilly	Bareilly|Solt	Bareilly	SRR1181562	I	C1	y	1,5	Bareilly	PASS	1	1	1	1	1	Type 0: Full Match
SRR2671501	Bareilly		I	C1	y	1,5	330	6,7,14	C1	y	1,5	Bareilly	Bareilly|Solt	Bareilly	SRR2671501	I	C1	y	1,5	Bareilly	PASS	1	1	1	1	1	Type 0: Full Match
ERR230396	Bareilly		I	C1	y	1,5	330	6,7,14	C1	y	1,5	Bareilly	Bareilly|Solt	Bareilly	ERR230396	I	C1	y	1,5	Bareilly	PASS	1	1	1	1	1	Type 0: Full Match
SRR1970312	Bareilly		I	C1	y	1,5	330	6,7,14	C1	y	1,5	Bareilly	Bareilly|Solt	Bareilly	SRR1970312	I	C1	y	1,5	Bareilly	PASS	1	1	1	1	1	Type 0: Full Match
SRR1959300	Bareilly		I	C1	y	1,5	330	6,7,14	C1	y	1,5	Bareilly	Bareilly|Solt	Bareilly	SRR1959300	I	C1	y	1,5	Bareilly	PASS	1	1	1	1	1	Type 0: Full Match
SRR1182719	Bareilly		I	C1	y	1,5	330	6,7,14	C1	y	1,5	Bareilly	Bareilly|Solt	Bareilly	SRR1182719	I	C1	y	1,5	Bareilly	PASS	1	1	1	1	1	Type 0: Full Match
SRR2671502	Bareilly		I	C1	y	1,5	330	6,7,14	C1	y	1,5	Bareilly	Bareilly|Solt	Bareilly	SRR2671502	I	C1	y	1,5	Bareilly	PASS	1	1	1	1	1	Type 0: Full Match
SRR1166657	Bareilly		I	C1	y	1,5	330	6,7,14	C1	y	1,5	Bareilly	Bareilly|Solt	Bareilly	SRR1166657	I	C1	y	1,5	Bareilly	PASS	1	1	1	1	1	Type 0: Full Match
SRR4202541	Bareilly		I	C1	y	1,5	330	6,7,14	C1	y	1,5	Bareilly	Bareilly|Solt	Bareilly	SRR4202541	I	C1	y	1,5	Bareilly	PASS	1	1	1	1	1	Type 0: Full Match
SRR498387	Bareilly		I	C1	y	1,5	330	6,7,14	C1	y	1,5	Bareilly	Bareilly|Solt	Bareilly	SRR498387	I	C1	y	1,5	Bareilly	PASS	1	1	1	1	1	Type 0: Full Match
SRR1969826	Bareilly		I	C1	y	1,5	330	6,7,14	C1	y	1,5	Bareilly	Bareilly|Solt	Bareilly	SRR1969826	I	C1	y	1,5	Bareilly	PASS	1	1	1	1	1	Type 0: Full Match
SRR4202540	Bareilly		I	C1	y	1,5	330	6,7,14	C1	y	1,5	Bareilly	Bareilly|Solt	Bareilly	SRR4202540	I	C1	y	1,5	Bareilly	PASS	1	1	1	1	1	Type 0: Full Match
SRR1566313	Bareilly		I	C1	y	1,5	330	6,7,14	C1	y	1,5	Bareilly	Bareilly|Solt	Bareilly	SRR1566313	I	C1	y	1,5	Bareilly	PASS	1	1	1	1	1	Type 0: Full Match
SRR2533818	Bareilly		I	C1	y	1,5	330	6,7,14	C1	y	1,5	Bareilly	Bareilly|Solt	Bareilly	SRR2533818	I	C1	y	1,5	Bareilly	PASS	1	1	1	1	1	Type 0: Full Match
SRR3223736	Bareilly		I	C1	y	1,5	330	6,7,14	C1	y	1,5	Bareilly	Bareilly|Solt	Bareilly	SRR3223736	I	C1	y	1,5	Bareilly	PASS	1	1	1	1	1	Type 0: Full Match
SRR1425266	Bareilly		I	C1	y	1,5	330	6,7,14	C1	y	1,5	Bareilly	Bareilly|Solt	Bareilly	SRR1425266	I	C1	y	1,5	Bareilly	PASS	1	1	1	1	1	Type 0: Full Match
SRR3379318	Bareilly		I	C1	y	1,5	330	6,7,14	C1	y	1,5	Bareilly	Bareilly|Solt	Bareilly	SRR3379318	I	C1	y	1,5	Bareilly	PASS	1	1	1	1	1	Type 0: Full Match
SRR3340448	Bareilly		I	C1	y	1,5	330	6,7,14	C1	y	1,5	Bareilly	Bareilly|Solt	Bareilly	SRR3340448	I	C1	y	1,5	Bareilly	PASS	1	1	1	1	1	Type 0: Full Match
SRR498422	Bareilly		I	C1	y	1,5	330	6,7,14	C1	y	1,5	Bareilly	Bareilly|Solt	Bareilly	SRR498422	I	C1	y	1,5	Bareilly	PASS	1	1	1	1	1	Type 0: Full Match
SRR1220807	Bareilly		I	C1	y	1,5	330	6,7,14	C1	y	1,5	Bareilly	Bareilly|Solt	Bareilly	SRR1220807	I	C1	y	1,5	Bareilly	PASS	1	1	1	1	1	Type 0: Full Match
SRR2140679	Bareilly		I	C1	y	1,5	330	6,7,14	C1	y	1,5	Bareilly	Bareilly|Solt	Bareilly	SRR2140679	I	C1	y	1,5	Bareilly	PASS	1	1	1	1	1	Type 0: Full Match
SRR4202542	Bareilly		I	C1	y	1,5	330	6,7,14	C1	y	1,5	Bareilly	Bareilly|Solt	Bareilly	SRR4202542	I	C1	y	1,5	Bareilly	PASS	1	1	1	1	1	Type 0: Full Match
SRR1965647	Bareilly		I	C1	y	1,5	330	6,7,14	C1	y	1,5	Bareilly	Bareilly|Solt	Bareilly	SRR1965647	I	C1	y	1,5	Bareilly	PASS	1	1	1	1	1	Type 0: Full Match
SRR1258625	Bareilly		I	C1	y	1,5	330	6,7,14	C1	y	1,5	Bareilly	Bareilly|Solt	Bareilly	SRR1258625	I	C1	y	1,5	Bareilly	PASS	1	1	1	1	1	Type 0: Full Match
SRR3210529	Bareilly		I	C1	y	1,5	330	6,7,14	C1	y	1,5	Bareilly	Bareilly|Solt	Bareilly	SRR3210529	I	C1	y	1,5	Bareilly	PASS	1	1	1	1	1	Type 0: Full Match
SRR3321615	Bareilly		I	C1	y	1,5	330	6,7,14	C1	y	1,5	Bareilly	Bareilly|Solt	Bareilly	SRR3321615	I	C1	y	1,5	Bareilly	PASS	1	1	1	1	1	Type 0: Full Match
SRR4202536	Bareilly		I	C1	y	1,5	330	6,7,14	C1	y	1,5	Bareilly	Bareilly|Solt	Bareilly	SRR4202536	I	C1	y	1,5	Bareilly	PASS	1	1	1	1	1	Type 0: Full Match
SRR5060586	Bareilly		I	C1	y	1,5	330	6,7,14	C1	y	1,5	Bareilly	Bareilly|Solt	Bareilly	SRR5060586	I	C1	y	1,5	Bareilly	PASS	1	1	1	1	1	Type 0: Full Match
SRR1535731	Bareilly		I	C1	y	1,5	330	6,7,14	C1	y	1,5	Bareilly	Bareilly|Solt	Bareilly	SRR1535731	I	C1	y	1,5	Bareilly	PASS	1	1	1	1	1	Type 0: Full Match
SRR4243003	Bareilly		I	C1	y	1,5	330	6,7,14	C1	y	1,5	Bareilly	Bareilly|Solt	Bareilly	SRR4243003	I	C1	y	1,5	Bareilly	PASS	1	1	1	1	1	Type 0: Full Match
SRR4242797	Bareilly		I	C1	y	1,5	330	6,7,14	C1	y	1,5	Bareilly	Bareilly|Solt	Bareilly	SRR4242797	I	C1	y	1,5	Bareilly	PASS	1	1	1	1	1	Type 0: Full Match
SRR1965487	Bareilly		I	C1	y	1,5	330	6,7,14	C1	y	1,5	Bareilly	Bareilly|Solt	Bareilly	SRR1965487	I	C1	y	1,5	Bareilly	PASS	1	1	1	1	1	Type 0: Full Match
SRR1965239	Bareilly		I	C1	y	1,5	330	6,7,14	C1	y	1,5	Bareilly	Bareilly|Solt	Bareilly	SRR1965239	I	C1	y	1,5	Bareilly	PASS	1	1	1	1	1	Type 0: Full Match
SRR4121020	Bareilly		I	C1	y	1,5	330	6,7,14	C1	y	1,5	Bareilly	Bareilly|Solt	Bareilly	SRR4121020	I	C1	y	1,5	Bareilly	PASS	1	1	1	1	1	Type 0: Full Match
SRR2671499	Bareilly		I	C1	y	1,5	330	6,7,14	C1	y	1,5	Bareilly	Bareilly|Solt	Bareilly	SRR2671499	I	C1	y	1,5	Bareilly	PASS	1	1	1	1	1	Type 0: Full Match
SRR1957745	Bareilly		I	C1	y	1,5	330	6,7,14	C1	y	1,5	Bareilly	Bareilly|Solt	Bareilly	SRR1957745	I	C1	y	1,5	Bareilly	PASS	1	1	1	1	1	Type 0: Full Match
SRR1505013	Bareilly		I	C1	y	1,5	330	6,7,14	C1	y	1,5	Bareilly	Bareilly|Solt	Bareilly	SRR1505013	I	C1	y	1,5	Bareilly	PASS	1	1	1	1	1	Type 0: Full Match
SRR4121208	Bareilly		I	C1	y	1,5	330	6,7,14	C1	y	1,5	Bareilly	Bareilly|Solt	Bareilly	SRR4121208	I	C1	y	1,5	Bareilly	PASS	1	1	1	1	1	Type 0: Full Match
SRR3199881	Bareilly		I	C1	y	1,5	330	6,7,14	C1	y	1,5	Bareilly	Bareilly|Solt	Bareilly	SRR3199881	I	C1	y	1,5	Bareilly	PASS	1	1	1	1	1	Type 0: Full Match
SRR498425	Bareilly		I	C1	y	1,5	330	6,7,14	C1	y	1,5	Bareilly	Bareilly|Solt	Bareilly	SRR498425	I	C1	y	1,5	Bareilly	PASS	1	1	1	1	1	Type 0: Full Match
SRR1201305	Bareilly		I	C1	y	1,5	330	6,7,14	C1	y	1,5	Bareilly	Bareilly|Solt	Bareilly	SRR1201305	I	C1	y	1,5	Bareilly	PASS	1	1	1	1	1	Type 0: Full Match
SRR4012823	Bareilly		I	C1	y	1,5	330	6,7,14	C1	y	1,5	Bareilly	Bareilly|Solt	Bareilly	SRR4012823	I	C1	y	1,5	Bareilly	PASS	1	1	1	1	1	Type 0: Full Match
SRR3322167	Bareilly		I	C1	y	1,5	330	6,7,14	C1	y	1,5	Bareilly	Bareilly|Solt	Bareilly	SRR3322167	I	C1	y	1,5	Bareilly	PASS	1	1	1	1	1	Type 0: Full Match
SRR4243002	Bareilly		I	C1	y	1,5	330	6,7,14	C1	y	1,5	Bareilly	Bareilly|Solt	Bareilly	SRR4243002	I	C1	y	1,5	Bareilly	PASS	1	1	1	1	1	Type 0: Full Match
SRR1567263	Bareilly		I	C1	y	1,5	329	6,7,14	C1	y	1,5	Bareilly	Bareilly|Solt	Bareilly	SRR1567263	I	C1	y	1,5	Bareilly	PASS	1	1	1	1	1	Type 0: Full Match
SRR4309573	Bareilly		I	C1	y	1,5	330	6,7,14	C1	y	1,5	Bareilly	Bareilly|Solt	Bareilly	SRR4309573	I	C1	y	1,5	Bareilly	PASS	1	1	1	1	1	Type 0: Full Match
SRR4012874	Bareilly		I	C1	y	1,5	330	6,7,14	C1	y	1,5	Bareilly	Bareilly|Solt	Bareilly	SRR4012874	I	C1	y	1,5	Bareilly	PASS	1	1	1	1	1	Type 0: Full Match
SRR1958384	Bareilly		I	C1	y	1,5	330	6,7,14	C1	y	1,5	Bareilly	Bareilly|Solt	Bareilly	SRR1958384	I	C1	y	1,5	Bareilly	PASS	1	1	1	1	1	Type 0: Full Match
SRR4098787	Bareilly		I	C1	y	1,5	330	6,7,14	C1	y	1,5	Bareilly	Bareilly|Solt	Bareilly	SRR4098787	I	C1	y	1,5	Bareilly	PASS	1	1	1	1	1	Type 0: Full Match
SRR1566601	Bareilly		I	C1	y	1,5	330	6,7,14	C1	y	1,5	Bareilly	Bareilly|Solt	Bareilly	SRR1566601	I	C1	y	1,5	Bareilly	PASS	1	1	1	1	1	Type 0: Full Match
ERR230388	Bareilly		I	C1	y	1,5	330	6,7,14	C1	y	1,5	Bareilly	Bareilly|Solt	Bareilly	ERR230388	I	C1	y	1,5	Bareilly	PASS	1	1	1	1	1	Type 0: Full Match
SRR1967502	Bareilly		I	C1	y	1,5	330	6,7,14	C1	y	1,5	Bareilly	Bareilly|Solt	Bareilly	SRR1967502	I	C1	y	1,5	Bareilly	PASS	1	1	1	1	1	Type 0: Full Match
SRR1233923	Bareilly		I	C1	y	1,5	330	6,7,14	C1	y	1,5	Bareilly	Bareilly|Solt	Bareilly	SRR1233923	I	C1	y	1,5	Bareilly	PASS	1	1	1	1	1	Type 0: Full Match
SRR1300554	Bareilly		I	C1	y	1,5	330	6,7,14	C1	y	1,5	Bareilly	Bareilly|Solt	Bareilly	SRR1300554	I	C1	y	1,5	Bareilly	PASS	1	1	1	1	1	Type 0: Full Match
SRR1959263	Bareilly		I	C1	y	1,5	330	6,7,14	C1	y	1,5	Bareilly	Bareilly|Solt	Bareilly	SRR1959263	I	C1	y	1,5	Bareilly	PASS	1	1	1	1	1	Type 0: Full Match
SRR1206229	Bareilly		I	C1	y	1,5	330	6,7,14	C1	y	1,5	Bareilly	Bareilly|Solt	Bareilly	SRR1206229	I	C1	y	1,5	Bareilly	PASS	1	1	1	1	1	Type 0: Full Match
SRR1505087	Bareilly		I	C1	y	1,5	330	6,7,14	C1	y	1,5	Bareilly	Bareilly|Solt	Bareilly	SRR1505087	I	C1	y	1,5	Bareilly	PASS	1	1	1	1	1	Type 0: Full Match
SRR1970323	Bareilly		I	C1	y	1,5	330	6,7,14	C1	y	1,5	Bareilly	Bareilly|Solt	Bareilly	SRR1970323	I	C1	y	1,5	Bareilly	PASS	1	1	1	1	1	Type 0: Full Match
SRR498276	Bareilly		I	C1	y	1,5	330	6,7,14	C1	y	1,5	Bareilly	Bareilly|Solt	Bareilly	SRR498276	I	C1	y	1,5	Bareilly	PASS	1	1	1	1	1	Type 0: Full Match
SRR4202537	Bareilly		I	C1	y	1,5	330	6,7,14	C1	y	1,5	Bareilly	Bareilly|Solt	Bareilly	SRR4202537	I	C1	y	1,5	Bareilly	PASS	1	1	1	1	1	Type 0: Full Match
SRR4123219	Bareilly		I	C1	y	1,5	330	6,7,14	C1	y	1,5	Bareilly	Bareilly|Solt	Bareilly	SRR4123219	I	C1	y	1,5	Bareilly	PASS	1	1	1	1	1	Type 0: Full Match
SRR1966386	Bareilly		I	C1	y	1,5	330	6,7,14	C1	y	1,5	Bareilly	Bareilly|Solt	Bareilly	SRR1966386	I	C1	y	1,5	Bareilly	PASS	1	1	1	1	1	Type 0: Full Match
SRR4121407	Bareilly		I	C1	y	1,5	330	6,7,14	C1	y	1,5	Bareilly	Bareilly|Solt	Bareilly	SRR4121407	I	C1	y	1,5	Bareilly	PASS	1	1	1	1	1	Type 0: Full Match
SRR1973819	Bareilly		I	C1	y	1,5	330	6,7,14	C1	y	1,5	Bareilly	Bareilly|Solt	Bareilly	SRR1973819	I	C1	y	1,5	Bareilly	PASS	1	1	1	1	1	Type 0: Full Match
SRR3606561	Bareilly		I	C1	y	1,5	330	6,7,14	C1	y	1,5	Bareilly	Bareilly|Solt	Bareilly	SRR3606561	I	C1	y	1,5	Bareilly	PASS	1	1	1	1	1	Type 0: Full Match
SRR3323053	Bareilly		I	C1	y	1,5	330	6,7,14	C1	y	1,5	Bareilly	Bareilly|Solt	Bareilly	SRR3323053	I	C1	y	1,5	Bareilly	PASS	1	1	1	1	1	Type 0: Full Match
SRR1264992	Bareilly		I	C1	y	1,5	330	6,7,14	C1	y	1,5	Bareilly	Bareilly|Solt	Bareilly	SRR1264992	I	C1	y	1,5	Bareilly	PASS	1	1	1	1	1	Type 0: Full Match
SRR3322059	Bareilly		I	C1	y	1,5	330	6,7,14	C1	y	1,5	Bareilly	Bareilly|Solt	Bareilly	SRR3322059	I	C1	y	1,5	Bareilly	PASS	1	1	1	1	1	Type 0: Full Match
SRR498391	Bareilly		I	C1	y	1,5	330	6,7,14	C1	y	1,5	Bareilly	Bareilly|Solt	Bareilly	SRR498391	I	C1	y	1,5	Bareilly	PASS	1	1	1	1	1	Type 0: Full Match
SRR1966782	Bareilly		I	C1	y	1,5	330	6,7,14	C1	y	1,5	Bareilly	Bareilly|Solt	Bareilly	SRR1966782	I	C1	y	1,5	Bareilly	PASS	1	1	1	1	1	Type 0: Full Match
SRR1258440	Bareilly		I	C1	y	1,5	330	6,7,14	C1	y	1,5	Bareilly	Bareilly|Solt	Bareilly	SRR1258440	I	C1	y	1,5	Bareilly	PASS	1	1	1	1	1	Type 0: Full Match
SRR1967344	Bareilly		I	C1	y	1,5	330	6,7,14	C1	y	1,5	Bareilly	Bareilly|Solt	Bareilly	SRR1967344	I	C1	y	1,5	Bareilly	PASS	1	1	1	1	1	Type 0: Full Match
SRR498424	Bareilly		I	C1	y	1,5	330	6,7,14	C1	y	1,5	Bareilly	Bareilly|Solt	Bareilly	SRR498424	I	C1	y	1,5	Bareilly	PASS	1	1	1	1	1	Type 0: Full Match
SRR498437	Bareilly		I	C1	y	1,5	330	6,7,14	C1	y	1,5	Bareilly	Bareilly|Solt	Bareilly	SRR498437	I	C1	y	1,5	Bareilly	PASS	1	1	1	1	1	Type 0: Full Match
SRR1212339	Bareilly		I	C1	y	1,5	330	6,7,14	C1	y	1,5	Bareilly	Bareilly|Solt	Bareilly	SRR1212339	I	C1	y	1,5	Bareilly	PASS	1	1	1	1	1	Type 0: Full Match
SRR3049275	Bareilly		I	C1	y	1,5	328	6,7,14	C1	y	1,5	Bareilly	Bareilly|Solt	Bareilly	SRR3049275	I	C1	y	1,5	Bareilly	PASS	1	1	1	1	1	Type 0: Full Match
SRR1968145	Bareilly		I	C1	y	1,5	330	6,7,14	C1	y	1,5	Bareilly	Bareilly|Solt	Bareilly	SRR1968145	I	C1	y	1,5	Bareilly	PASS	1	1	1	1	1	Type 0: Full Match
SRR1041487	Bareilly		I	C1	y	1,5	330	6,7,14	C1	y	1,5	Bareilly	Bareilly|Solt	Bareilly	SRR1041487	I	C1	y	1,5	Bareilly	PASS	1	1	1	1	1	Type 0: Full Match
SRR1373596	Bareilly		I	C1	y	1,5	330	6,7,14	C1	y	1,5	Bareilly	Bareilly|Solt	Bareilly	SRR1373596	I	C1	y	1,5	Bareilly	PASS	1	1	1	1	1	Type 0: Full Match
SRR1966570	Bareilly		I	C1	y	1,5	330	6,7,14	C1	y	1,5	Bareilly	Bareilly|Solt	Bareilly	SRR1966570	I	C1	y	1,5	Bareilly	PASS	1	1	1	1	1	Type 0: Full Match
SRR4242799	Bareilly		I	C1	y	1,5	330	6,7,14	C1	y	1,5	Bareilly	Bareilly|Solt	Bareilly	SRR4242799	I	C1	y	1,5	Bareilly	PASS	1	1	1	1	1	Type 0: Full Match
SRR4309577	Bareilly		I	C1	y	1,5	330	6,7,14	C1	y	1,5	Bareilly	Bareilly|Solt	Bareilly	SRR4309577	I	C1	y	1,5	Bareilly	PASS	1	1	1	1	1	Type 0: Full Match
SRR1654343	Bareilly		I	C1	y	1,5	330	6,7,14	C1	y	1,5	Bareilly	Bareilly|Solt	Bareilly	SRR1654343	I	C1	y	1,5	Bareilly	PASS	1	1	1	1	1	Type 0: Full Match
SRR3331574	Bareilly		I	C1	y	1,5	330	6,7,14	C1	y	1,5	Bareilly	Bareilly|Solt	Bareilly	SRR3331574	I	C1	y	1,5	Bareilly	PASS	1	1	1	1	1	Type 0: Full Match
SRR1264943	Bareilly		I	C1	y	1,5	330	6,7,14	C1	y	1,5	Bareilly	Bareilly|Solt	Bareilly	SRR1264943	I	C1	y	1,5	Bareilly	PASS	1	1	1	1	1	Type 0: Full Match
SRR1505078	Bareilly		I	C1	y	1,5	330	6,7,14	C1	y	1,5	Bareilly	Bareilly|Solt	Bareilly	SRR1505078	I	C1	y	1,5	Bareilly	PASS	1	1	1	1	1	Type 0: Full Match
SRR4202534	Bareilly		I	C1	y	1,5	330	6,7,14	C1	y	1,5	Bareilly	Bareilly|Solt	Bareilly	SRR4202534	I	C1	y	1,5	Bareilly	PASS	1	1	1	1	1	Type 0: Full Match
SRR4202538	Bareilly		I	C1	y	1,5	330	6,7,14	C1	y	1,5	Bareilly	Bareilly|Solt	Bareilly	SRR4202538	I	C1	y	1,5	Bareilly	PASS	1	1	1	1	1	Type 0: Full Match
SRR1067610	Bareilly		I	C1	y	1,5	330	6,7,14	C1	y	1,5	Bareilly	Bareilly|Solt	Bareilly	SRR1067610	I	C1	y	1,5	Bareilly	PASS	1	1	1	1	1	Type 0: Full Match
SRR1258442	Bareilly		I	C1	y	1,5	330	6,7,14	C1	y	1,5	Bareilly	Bareilly|Solt	Bareilly	SRR1258442	I	C1	y	1,5	Bareilly	PASS	1	1	1	1	1	Type 0: Full Match
SRR1638886	Bareilly		I	C1	y	1,5	330	6,7,14	C1	y	1,5	Bareilly	Bareilly|Solt	Bareilly	SRR1638886	I	C1	y	1,5	Bareilly	PASS	1	1	1	1	1	Type 0: Full Match
SRR3049171	Bareilly		I	C1	y	1,5	330	6,7,14	C1	y	1,5	Bareilly	Bareilly|Solt	Bareilly	SRR3049171	I	C1	y	1,5	Bareilly	PASS	1	1	1	1	1	Type 0: Full Match
SRR3286731	Barranquilla		I	I	d	e,n,x	330	16	I	d	e,n,x	Barranquilla	Barranquilla	Poona	SRR3286731	I	I	d	e,n,x	Barranquilla	PASS	1	1	1	1	1	Type 0: Full Match
SRR3953270	Barranquilla		I	I	d	e,n,x	330	16	I	d	e,n,x	Barranquilla	Barranquilla	Poona	SRR3953270	I	I	d	e,n,x	Barranquilla	PASS	1	1	1	1	1	Type 0: Full Match
SRR5121468	Barranquilla		I	I	d	e,n,x	330	16	I	d	e,n,x	Barranquilla	Barranquilla	Poona	SRR5121468	I	I	d	e,n,x	Barranquilla	PASS	1	1	1	1	1	Type 0: Full Match
SRR5019446	Barranquilla		I	I	d	e,n,x	330	16	I	d	e,n,x	Barranquilla	Barranquilla	Poona	SRR5019446	I	I	d	e,n,x	Barranquilla	PASS	1	1	1	1	1	Type 0: Full Match
SRR1982204	Barranquilla		I	I	d	e,n,x	330	16	I	d	e,n,x	Barranquilla	Barranquilla	Poona	SRR1982204	I	I	d	e,n,x	Barranquilla	PASS	1	1	1	1	1	Type 0: Full Match
SRR1982145	Barranquilla		I	I	d	e,n,x	330	16	I	d	e,n,x	Barranquilla	Barranquilla	Poona	SRR1982145	I	I	d	e,n,x	Barranquilla	PASS	1	1	1	1	1	Type 0: Full Match
SRR1511559	Benin		I	D	y	1,7	330	9,46	D	y	1,7	Benin|Powell	Benin|Powell	Weltevreden	SRR1511559	I	D	y	1,7	Benin |Powell	PASS	1	1	1	1	0	Type 1: Full antigen match, multiple serotypes
SRR1980620	Benue		I	C2-C3	y	l,w	330	6,8	C2-C3	y	l,w	Benue|Sindelfingen	Benue|Sindelfingen	Goldcoast	SRR1980620	I	C2-C3	y	l,w	Benue |Sindelfingen	PASS	1	1	1	1	0	Type 1: Full antigen match, multiple serotypes
SRR1980627	Benue		I	C2-C3	y	l,w	330	6,8	C2-C3	y	l,w	Benue|Sindelfingen	Benue|Sindelfingen	Goldcoast	SRR1980627	I	C2-C3	y	l,w	Benue |Sindelfingen	PASS	1	1	1	1	0	Type 1: Full antigen match, multiple serotypes
SRR1030530	Berta		I	D	g,t	-	330	1,9,12	D	f,g,t	-	Berta	Berta|Wernigerode	Berta	SRR1030530	I	D	-	-	Gallinarum	PASS	1	1	0	1	0	Type 3: Matching partial antigen calls
SRR1060548	Berta		I	D	g,t	-	330	1,9,12	D	f,g,t	-	Berta	Berta|Wernigerode	Berta	SRR1060548	I	D	-	-	Gallinarum	PASS	1	1	0	1	0	Type 3: Matching partial antigen calls
SRR1060550	Berta		I	D	g,t	-	330	1,9,12	D	f,g,t	-	Berta	Berta|Wernigerode	Berta	SRR1060550	I	D	-	-	Gallinarum	PASS	1	1	0	1	0	Type 3: Matching partial antigen calls
SRR1060551	Berta		I	D	g,t	-	330	1,9,12	D	f,g,t	-	Berta	Berta|Wernigerode	Berta	SRR1060551	I	D	-	-	Gallinarum	PASS	1	1	0	1	0	Type 3: Matching partial antigen calls
SRR1106302	Berta		I	D	g,t	-	330	1,9,12	D	f,g,t	-	Berta	Berta|Wernigerode	Berta	SRR1106302	I	D	-	-	Gallinarum	PASS	1	1	0	1	0	Type 3: Matching partial antigen calls
SRR1106311	Berta		I	D	g,t	-	330	1,9,12	D	f,g,t	-	Berta	Berta|Wernigerode	Berta	SRR1106311	I	D	-	-	Gallinarum	PASS	1	1	0	1	0	Type 3: Matching partial antigen calls
SRR1106324	Berta		I	D	g,t	-	330	1,9,12	D	f,g,t	-	Berta	Berta|Wernigerode	Berta	SRR1106324	I	D	-	-	Gallinarum	PASS	1	1	0	1	0	Type 3: Matching partial antigen calls
SRR1106593	Berta		I	D	g,t	-	330	1,9,12	D	f,g,t	-	Berta	Berta|Wernigerode	Berta	SRR1106593	I	D	-	-	Gallinarum	PASS	1	1	0	1	0	Type 3: Matching partial antigen calls
SRR1106610	Berta		I	D	g,t	-	330	1,9,12	D	f,g,t	-	Berta	Berta|Wernigerode	Berta	SRR1106610	I	D	-	-	Gallinarum	PASS	1	1	0	1	0	Type 3: Matching partial antigen calls
SRR1158021	Berta		I	D	g,t	-	330	1,9,12	D	f,g,t	-	Berta	Berta|Wernigerode	Berta	SRR1158021	I	D	-	-	Gallinarum	PASS	1	1	0	1	0	Type 3: Matching partial antigen calls
SRR1166640	Berta		I	D	g,t	-	330	1,9,12	D	f,g,t	-	Berta	Berta|Wernigerode	Berta	SRR1166640	I	D	-	-	Gallinarum	PASS	1	1	0	1	0	Type 3: Matching partial antigen calls
SRR1170884	Berta		I	D	g,t	-	330	1,9,12	D	f,g,t	-	Berta	Berta|Wernigerode	Berta	SRR1170884	I	D	-	-	Gallinarum	PASS	1	1	0	1	0	Type 3: Matching partial antigen calls
SRR1264938	Berta		I	D	g,t	-	330	1,9,12	D	f,g,t	-	Berta	Berta|Wernigerode	Berta	SRR1264938	I	D	-	-	Gallinarum	PASS	1	1	0	1	0	Type 3: Matching partial antigen calls
SRR1292278	Berta		I	D	g,t	-	330	1,9,12	D	f,g,t	-	Berta	Berta|Wernigerode	Berta	SRR1292278	I	D	-	-	Gallinarum	PASS	1	1	0	1	0	Type 3: Matching partial antigen calls
SRR1300629	Berta		I	D	g,t	-	330	1,9,12	D	f,g,t	-	Berta	Berta|Wernigerode	Berta	SRR1300629	I	D	-	-	Gallinarum	PASS	1	1	0	1	0	Type 3: Matching partial antigen calls
SRR1334131	Berta		I	D	g,t	-	330	1,9,12	D	f,g,t	-	Berta	Berta|Wernigerode	Berta	SRR1334131	I	D	-	-	Gallinarum	PASS	1	1	0	1	0	Type 3: Matching partial antigen calls
SRR1448858	Berta		I	D	g,t	-	330	1,9,12	D	[f],g,[t]	-	Berta	Berta|Wernigerode	Berta	SRR1448858	I	D	-	-	Gallinarum	PASS	1	1	0	1	0	Type 3: Matching partial antigen calls
SRR1548421	Berta		I	D	g,t	-	330	1,9,12	D	f,g,t	-	Berta	Berta|Wernigerode	Berta	SRR1548421	I	D	-	-	Gallinarum	PASS	1	1	0	1	0	Type 3: Matching partial antigen calls
SRR1548428	Berta		I	D	g,t	-	330	1,9,12	D	f,g,t	-	Berta	Berta|Wernigerode	Berta	SRR1548428	I	D	-	-	Gallinarum	PASS	1	1	0	1	0	Type 3: Matching partial antigen calls
SRR1548433	Berta		I	D	g,t	-	330	1,9,12	D	f,g,t	-	Berta	Berta|Wernigerode	Berta	SRR1548433	I	D	-	-	Gallinarum	PASS	1	1	0	1	0	Type 3: Matching partial antigen calls
SRR1562579	Berta		I	D	g,t	-	330	1,9,12	D	f,g,t	-	Berta	Berta|Wernigerode	Berta	SRR1562579	I	D	-	-	Gallinarum	PASS	1	1	0	1	0	Type 3: Matching partial antigen calls
SRR1562587	Berta		I	D	g,t	-	330	1,9,12	D	f,g,t	-	Berta	Berta|Wernigerode	Berta	SRR1562587	I	D	-	-	Gallinarum	PASS	1	1	0	1	0	Type 3: Matching partial antigen calls
SRR1562639	Berta		I	D	g,t	-	330	1,9,12	D	f,g,t	-	Berta	Berta|Wernigerode	Berta	SRR1562639	I	D	-	-	Gallinarum	PASS	1	1	0	1	0	Type 3: Matching partial antigen calls
SRR1566289	Berta		I	D	g,t	-	330	1,9,12	D	f,g,t	-	Berta	Berta|Wernigerode	Berta	SRR1566289	I	D	-	-	Gallinarum	PASS	1	1	0	1	0	Type 3: Matching partial antigen calls
SRR1633859	Berta		I	D	g,t	-	330	1,9,12	D	f,g,t	-	Berta	Berta|Wernigerode	Berta	SRR1633859	I	D	-	-	Gallinarum	PASS	1	1	0	1	0	Type 3: Matching partial antigen calls
SRR1648174	Berta		I	D	g,t	-	330	1,9,12	D	f,g,t	-	Berta	Berta|Wernigerode	Berta	SRR1648174	I	D	-	-	Gallinarum	PASS	1	1	0	1	0	Type 3: Matching partial antigen calls
SRR1713636	Berta		I	D	g,t	-	330	1,9,12	D	f,g,t	-	Berta	Berta|Wernigerode	Berta	SRR1713636	I	D	-	-	Gallinarum	PASS	1	1	0	1	0	Type 3: Matching partial antigen calls
SRR1801543	Berta		I	D	g,t	-	330	1,9,12	D	f,g,t	-	Berta	Berta|Wernigerode	Berta	SRR1801543	I	D	-	-	Gallinarum	PASS	1	1	0	1	0	Type 3: Matching partial antigen calls
SRR1917604	Berta		I	D	g,t	-	330	1,9,12	D	f,g,t	-	Berta	Berta|Wernigerode	Berta	SRR1917604	I	D	-	-	Gallinarum	PASS	1	1	0	1	0	Type 3: Matching partial antigen calls
SRR1917663	Berta		I	D	g,t	-	330	1,9,12	D	f,g,t	-	Berta	Berta|Wernigerode	Berta	SRR1917663	I	D	-	-	Gallinarum	PASS	1	1	0	1	0	Type 3: Matching partial antigen calls
SRR1973720	Berta		I	D	g,t	-	330	1,9,12	D	f,g,t	-	Berta	Berta|Wernigerode	Berta	SRR1973720	I	D	-	-	Gallinarum	PASS	1	1	0	1	0	Type 3: Matching partial antigen calls
SRR1973886	Berta		I	D	g,t	-	330	1,9,12	D	f,g,t	-	Berta	Berta|Wernigerode	Berta	SRR1973886	I	D	-	-	Gallinarum	PASS	1	1	0	1	0	Type 3: Matching partial antigen calls
SRR1981675	Berta		I	D	g,t	-	330	1,9,12	D	f,g,t	-	Berta	Berta|Wernigerode	Berta	SRR1981675	I	D	-	-	Gallinarum	PASS	1	1	0	1	0	Type 3: Matching partial antigen calls
SRR1981679	Berta		I	D	g,t	-	330	1,9,12	D	f,g,t	-	Berta	Berta|Wernigerode	Berta	SRR1981679	I	D	-	-	Gallinarum	PASS	1	1	0	1	0	Type 3: Matching partial antigen calls
SRR2016683	Berta		I	D	g,t	-	330	1,9,12	D	f,g,t	-	Berta	Berta|Wernigerode	Berta	SRR2016683	I	D	-	-	Gallinarum	PASS	1	1	0	1	0	Type 3: Matching partial antigen calls
SRR2131386	Berta		I	D	g,t	-	330	1,9,12	D	f,g,t	-	Berta	Berta|Wernigerode	Berta	SRR2131386	I	D	-	-	Gallinarum	PASS	1	1	0	1	0	Type 3: Matching partial antigen calls
SRR2152997	Berta		I	D	g,t	-	330	1,9,12	D	f,g,t	-	Berta	Berta|Wernigerode	Berta	SRR2152997	I	D	-	-	Gallinarum	PASS	1	1	0	1	0	Type 3: Matching partial antigen calls
SRR2407548	Berta		I	D	g,t	-	330	1,9,12	D	f,g,t	-	Berta	Berta|Wernigerode	Berta	SRR2407548	I	D	-	-	Gallinarum	PASS	1	1	0	1	0	Type 3: Matching partial antigen calls
SRR2407561	Berta		I	D	g,t	-	330	1,9,12	D	f,g,t	-	Berta	Berta|Wernigerode	Berta	SRR2407561	I	D	-	-	Gallinarum	PASS	1	1	0	1	0	Type 3: Matching partial antigen calls
SRR2407574	Berta		I	D	g,t	-	330	1,9,12	D	f,g,t	-	Berta	Berta|Wernigerode	Berta	SRR2407574	I	D	-	-	Gallinarum	PASS	1	1	0	1	0	Type 3: Matching partial antigen calls
SRR2407606	Berta		I	D	g,t	-	330	1,9,12	D	f,g,t	-	Berta	Berta|Wernigerode	Berta	SRR2407606	I	D	-	-	Gallinarum	PASS	1	1	0	1	0	Type 3: Matching partial antigen calls
SRR2407647	Berta		I	D	g,t	-	330	1,9,12	D	f,g,t	-	Berta	Berta|Wernigerode	Berta	SRR2407647	I	D	-	-	Gallinarum	PASS	1	1	0	1	0	Type 3: Matching partial antigen calls
SRR2407676	Berta		I	D	g,t	-	330	1,9,12	D	f,g,t	-	Berta	Berta|Wernigerode	Berta	SRR2407676	I	D	-	-	Gallinarum	PASS	1	1	0	1	0	Type 3: Matching partial antigen calls
SRR2407677	Berta		I	D	g,t	-	330	1,9,12	D	f,g,t	-	Berta	Berta|Wernigerode	Berta	SRR2407677	I	D	-	-	Gallinarum	PASS	1	1	0	1	0	Type 3: Matching partial antigen calls
SRR2533338	Berta		I	D	g,t	-	330	1,9,12	D	f,g,t	-	Berta	Berta|Wernigerode	Berta	SRR2533338	I	D	-	-	Gallinarum	PASS	1	1	0	1	0	Type 3: Matching partial antigen calls
SRR2566960	Berta		I	D	g,t	-	330	1,9,12	D	f,g,t	-	Berta	Berta|Wernigerode	Berta	SRR2566960	I	D	-	-	Gallinarum	PASS	1	1	0	1	0	Type 3: Matching partial antigen calls
SRR2566961	Berta		I	D	g,t	-	330	1,9,12	D	f,g,t	-	Berta	Berta|Wernigerode	Berta	SRR2566961	I	D	-	-	Gallinarum	PASS	1	1	0	1	0	Type 3: Matching partial antigen calls
SRR2583959	Berta		I	D	g,t	-	330	1,9,12	D	f,g,t	-	Berta	Berta|Wernigerode	Berta	SRR2583959	I	D	-	-	Gallinarum	PASS	1	1	0	1	0	Type 3: Matching partial antigen calls
SRR2912654	Berta		I	D	g,t	-	330	1,9,12	D	f,g,t	-	Berta	Berta|Wernigerode	Berta	SRR2912654	I	D	-	-	Gallinarum	PASS	1	1	0	1	0	Type 3: Matching partial antigen calls
SRR2912655	Berta		I	D	g,t	-	330	1,9,12	D	f,g,t	-	Berta	Berta|Wernigerode	Berta	SRR2912655	I	D	-	-	Gallinarum	PASS	1	1	0	1	0	Type 3: Matching partial antigen calls
SRR2952667	Berta		I	D	g,t	-	330	1,9,12	D	f,g,t	-	Berta	Berta|Wernigerode	Berta	SRR2952667	I	D	-	-	Gallinarum	PASS	1	1	0	1	0	Type 3: Matching partial antigen calls
SRR3045970	Berta		I	D	g,t	-	330	1,9,12	D	f,g,t	-	Berta	Berta|Wernigerode	Berta	SRR3045970	I	D	-	-	Gallinarum	PASS	1	1	0	1	0	Type 3: Matching partial antigen calls
SRR3089994	Berta		I	D	g,t	-	329	1,9,12	D	f,g,t	-	Berta	Berta|Wernigerode	Berta	SRR3089994	I	D	-	-	Gallinarum	PASS	1	1	0	1	0	Type 3: Matching partial antigen calls
SRR3098369	Berta		I	D	g,t	-	330	1,9,12	D	f,g,t	-	Berta	Berta|Wernigerode	Berta	SRR3098369	I	D	-	-	Gallinarum	PASS	1	1	0	1	0	Type 3: Matching partial antigen calls
SRR3115185	Berta		I	D	g,t	-	330	1,9,12	D	f,g,t	-	Berta	Berta|Wernigerode	Berta	SRR3115185	I	D	-	-	Gallinarum	PASS	1	1	0	1	0	Type 3: Matching partial antigen calls
SRR3116162	Berta		I	D	g,t	-	330	1,9,12	D	f,g,t	-	Berta	Berta|Wernigerode	Berta	SRR3116162	I	D	-	-	Gallinarum	PASS	1	1	0	1	0	Type 3: Matching partial antigen calls
SRR3173684	Berta		I	D	g,t	-	330	1,9,12	D	f,g,t	-	Berta	Berta|Wernigerode	Berta	SRR3173684	I	D	-	-	Gallinarum	PASS	1	1	0	1	0	Type 3: Matching partial antigen calls
SRR3225366	Berta		I	D	g,t	-	330	1,9,12	D	f,g,t	-	Berta	Berta|Wernigerode	Berta	SRR3225366	I	D	-	-	Gallinarum	PASS	1	1	0	1	0	Type 3: Matching partial antigen calls
SRR3225367	Berta		I	D	g,t	-	330	1,9,12	D	f,g,t	-	Berta	Berta|Wernigerode	Berta	SRR3225367	I	D	-	-	Gallinarum	PASS	1	1	0	1	0	Type 3: Matching partial antigen calls
SRR3240954	Berta		I	D	g,t	-	330	1,9,12	D	f,g,t	-	Berta	Berta|Wernigerode	Berta	SRR3240954	I	D	-	-	Gallinarum	PASS	1	1	0	1	0	Type 3: Matching partial antigen calls
SRR3277621	Berta		I	D	g,t	-	330	1,9,12	D	f,g,t	-	Berta	Berta|Wernigerode	Berta	SRR3277621	I	D	-	-	Gallinarum	PASS	1	1	0	1	0	Type 3: Matching partial antigen calls
SRR3277622	Berta		I	D	g,t	-	330	1,9,12	D	f,g,t	-	Berta	Berta|Wernigerode	Berta	SRR3277622	I	D	-	-	Gallinarum	PASS	1	1	0	1	0	Type 3: Matching partial antigen calls
SRR3277624	Berta		I	D	g,t	-	330	1,9,12	D	f,g,t	-	Berta	Berta|Wernigerode	Berta	SRR3277624	I	D	-	-	Gallinarum	PASS	1	1	0	1	0	Type 3: Matching partial antigen calls
SRR3277625	Berta		I	D	g,t	-	330	1,9,12	D	f,g,t	-	Berta	Berta|Wernigerode	Berta	SRR3277625	I	D	-	-	Gallinarum	PASS	1	1	0	1	0	Type 3: Matching partial antigen calls
SRR3295839	Berta		I	D	g,t	-	330	1,9,12	D	f,g,t	-	Berta	Berta|Wernigerode	Berta	SRR3295839	I	D	-	-	Gallinarum	PASS	1	1	0	1	0	Type 3: Matching partial antigen calls
SRR3330230	Berta		I	D	g,t	-	330	1,9,12	D	f,g,t	-	Berta	Berta|Wernigerode	Berta	SRR3330230	I	D	-	-	Gallinarum	PASS	1	1	0	1	0	Type 3: Matching partial antigen calls
SRR3474706	Berta		I	D	g,t	-	330	1,9,12	D	f,g,t	-	Berta	Berta|Wernigerode	Berta	SRR3474706	I	D	-	-	Gallinarum	PASS	1	1	0	1	0	Type 3: Matching partial antigen calls
SRR3503036	Berta		I	D	g,t	-	330	1,9,12	D	f,g,t	-	Berta	Berta|Wernigerode	Berta	SRR3503036	I	D	-	-	Gallinarum	PASS	1	1	0	1	0	Type 3: Matching partial antigen calls
SRR3509884	Berta		I	D	g,t	-	330	1,9,12	D	f,g,t	-	Berta	Berta|Wernigerode	Berta	SRR3509884	I	D	-	-	Gallinarum	PASS	1	1	0	1	0	Type 3: Matching partial antigen calls
SRR3554625	Berta		I	D	g,t	-	330	1,9,12	D	f,g,t	-	Berta	Berta|Wernigerode	Berta	SRR3554625	I	D	-	-	Gallinarum	PASS	1	1	0	1	0	Type 3: Matching partial antigen calls
SRR3586948	Berta		I	D	g,t	-	330	1,9,12	D	f,g,t	-	Berta	Berta|Wernigerode	Berta	SRR3586948	I	D	-	-	Gallinarum	PASS	1	1	0	1	0	Type 3: Matching partial antigen calls
SRR3664765	Berta		I	D	g,t	-	330	1,9,12	D	f,g,t	-	Berta	Berta|Wernigerode	Berta	SRR3664765	I	D	-	-	Gallinarum	PASS	1	1	0	1	0	Type 3: Matching partial antigen calls
SRR3664902	Berta		I	D	g,t	-	330	1,9,12	D	f,g,t	-	Berta	Berta|Wernigerode	Berta	SRR3664902	I	D	-	-	Gallinarum	PASS	1	1	0	1	0	Type 3: Matching partial antigen calls
SRR3664903	Berta		I	D	g,t	-	330	1,9,12	D	f,g,t	-	Berta	Berta|Wernigerode	Berta	SRR3664903	I	D	-	-	Gallinarum	PASS	1	1	0	1	0	Type 3: Matching partial antigen calls
SRR3665133	Berta		I	D	g,t	-	330	1,9,12	D	f,g,t	-	Berta	Berta|Wernigerode	Berta	SRR3665133	I	D	-	-	Gallinarum	PASS	1	1	0	1	0	Type 3: Matching partial antigen calls
SRR3665134	Berta		I	D	g,t	-	330	1,9,12	D	f,g,t	-	Berta	Berta|Wernigerode	Berta	SRR3665134	I	D	-	-	Gallinarum	PASS	1	1	0	1	0	Type 3: Matching partial antigen calls
SRR3665139	Berta		I	D	g,t	-	330	1,9,12	D	f,g,t	-	Berta	Berta|Wernigerode	Berta	SRR3665139	I	D	-	-	Gallinarum	PASS	1	1	0	1	0	Type 3: Matching partial antigen calls
SRR3665271	Berta		I	D	g,t	-	330	1,9,12	D	f,g,t	-	Berta	Berta|Wernigerode	Berta	SRR3665271	I	D	-	-	Gallinarum	PASS	1	1	0	1	0	Type 3: Matching partial antigen calls
SRR3933149	Berta		I	D	g,t	-	330	1,9,12	D	[f],g,[t]	-	Berta	Berta|Wernigerode	Berta	SRR3933149	I	D	-	-	Gallinarum	PASS	1	1	0	1	0	Type 3: Matching partial antigen calls
SRR3990985	Berta		I	D	g,t	-	330	1,9,12	D	[f],g,[t]	-	Berta	Berta|Wernigerode	Berta	SRR3990985	I	D	-	-	Gallinarum	PASS	1	1	0	1	0	Type 3: Matching partial antigen calls
SRR4054688	Berta		I	D	g,t	-	330	1,9,12	D	f,g,t	-	Berta	Berta|Wernigerode	Berta	SRR4054688	I	D	-	-	Gallinarum	PASS	1	1	0	1	0	Type 3: Matching partial antigen calls
SRR4176745	Berta		I	D	g,t	-	330	1,9,12	D	f,g,t	-	Berta	Berta|Wernigerode	Berta	SRR4176745	I	D	-	-	Gallinarum	PASS	1	1	0	1	0	Type 3: Matching partial antigen calls
SRR4176746	Berta		I	D	g,t	-	330	1,9,12	D	f,g,t	-	Berta	Berta|Wernigerode	Berta	SRR4176746	I	D	-	-	Gallinarum	PASS	1	1	0	1	0	Type 3: Matching partial antigen calls
SRR4429093	Berta		I	D	g,t	-	330	1,9,12	D	f,g,t	-	Berta	Berta|Wernigerode	Berta	SRR4429093	I	D	-	-	Gallinarum	PASS	1	1	0	1	0	Type 3: Matching partial antigen calls
SRR4893115	Berta		I	D	g,t	-	330	1,9,12	D	f,g,t	-	Berta	Berta|Wernigerode	Berta	SRR4893115	I	D	-	-	Gallinarum	PASS	1	1	0	1	0	Type 3: Matching partial antigen calls
SRR5043238	Berta		I	D	g,t	-	330	1,9,12	D	f,g,t	-	Berta	Berta|Wernigerode	Berta	SRR5043238	I	D	-	-	Gallinarum	PASS	1	1	0	1	0	Type 3: Matching partial antigen calls
SRR5091698	Berta		I	D	g,t	-	330	1,9,12	D	f,g,t	-	Berta	Berta|Wernigerode	Berta	SRR5091698	I	D	-	-	Gallinarum	PASS	1	1	0	1	0	Type 3: Matching partial antigen calls
SRR5120944	Berta		I	D	g,t	-	330	1,9,12	D	f,g,t	-	Berta	Berta|Wernigerode	Berta	SRR5120944	I	D	-	-	Gallinarum	PASS	1	1	0	1	0	Type 3: Matching partial antigen calls
SRR949389	Berta		I	D	g,t	-	330	1,9,12	D	f,g,t	-	Berta	Berta|Wernigerode	Berta	SRR949389	I	D	-	-	Gallinarum	PASS	1	1	0	1	0	Type 3: Matching partial antigen calls
SRR949401	Berta		I	D	g,t	-	330	1,9,12	D	f,g,t	-	Berta	Berta|Wernigerode	Berta	SRR949401	I	D	-	-	Gallinarum	PASS	1	1	0	1	0	Type 3: Matching partial antigen calls
SRR949420	Berta		I	D	g,t	-	330	1,9,12	D	f,g,t	-	Berta	Berta|Wernigerode	Berta	SRR949420	I	D	-	-	Gallinarum	PASS	1	1	0	1	0	Type 3: Matching partial antigen calls
SRR1966769	Birkenhead		I	C1	c	1,6	330	6,7	C1	c	1,6	Birkenhead	Birkenhead|Brindisi	Birkenhead	SRR1966769	I	C1	c	1,6	Birkenhead	PASS	1	1	1	1	1	Type 0: Full Match
SRR1969631	Bispebjerg		I	B	a	e,n,x	330	1,4,[5],12	B	a	e,n,x	Bispebjerg	Bispebjerg	Bispebjerg	SRR1969631	I	B	a	e,n,x	Bispebjerg	PASS	1	1	1	1	1	Type 0: Full Match
SRR1969273	Bispebjerg		I	B	a	e,n,x	330	1,4,[5],12	B	a	e,n,x	Bispebjerg	Bispebjerg	Bispebjerg	SRR1969273	I	B	a	e,n,x	Bispebjerg	PASS	1	1	1	1	1	Type 0: Full Match
SRR1105670	Bispebjerg		I	B	a	e,n,x	330	1,4,[5],12	B	a	e,n,x	Bispebjerg	Bispebjerg	Bispebjerg	SRR1105670	I	B	a	e,n,x	Bispebjerg	PASS	1	1	1	1	1	Type 0: Full Match
SRR1958083	Bispebjerg		I	B	a	e,n,x	330	1,4,[5],12	B	a	e,n,x	Bispebjerg	Bispebjerg	Bispebjerg	SRR1958083	I	B	a	e,n,x	Bispebjerg	PASS	1	1	1	1	1	Type 0: Full Match
SRR1958681	Bispebjerg		I	B	a	e,n,x	330	1,4,[5],12	B	a	e,n,x	Bispebjerg	Bispebjerg	Bispebjerg	SRR1958681	I	B	a	e,n,x	Bispebjerg	PASS	1	1	1	1	1	Type 0: Full Match
SRR4835058	Blegdam		I	D	g,m,q	-	330	1,9,12	D	g,m,q	-	Enteritidis	Blegdam|Dublin|Enteritidis|Gueuletapee|Hillingdon|Kiel|Moscow|Naestved|Nitra|Rostock	Enteritidis	SRR4835058	I	D	g,m,q	-	Blegdam	PASS	1	1	1	1	1	Type 0: Full Match
SRR4124948	Blijdorp		I	H	c	1,5	330	1,6,14,25	H	c	1,5	Blijdorp	Blijdorp	Blijdorp	SRR4124948	I	H	c	1,5	Blijdorp	PASS	1	1	1	1	1	Type 0: Full Match
SRR1048316	Blijdorp		I	H	c	1,5	330	1,6,14,25	H	c	1,5	Blijdorp	Blijdorp	Blijdorp	SRR1048316	I	H	c	1,5	Blijdorp	PASS	1	1	1	1	1	Type 0: Full Match
SRR1694082	Blockley		I	C2-C3	k	1,5	330	6,8	C2-C3	k	1,5	Blockley	Blockley|Haardt	Blockley	SRR1694082	I	C2-C3	k	1,5	Blockley |Haardt	PASS	1	1	1	1	0	Type 1: Full antigen match, multiple serotypes
SRR1810853	Blockley		I	C2-C3	k	1,5	330	6,8	C2-C3	k	1,5	Blockley	Blockley|Haardt	Blockley	SRR1810853	I	C2-C3	k	1,5	Blockley |Haardt	PASS	1	1	1	1	0	Type 1: Full antigen match, multiple serotypes
SRR2153013	Blockley		I	C2-C3	k	1,5	330	6,8	C2-C3	k	1,5	Blockley	Blockley|Haardt	Blockley	SRR2153013	I	C2-C3	k	1,5	Blockley |Haardt	PASS	1	1	1	1	0	Type 1: Full antigen match, multiple serotypes
SRR1969292	Blockley		I	C2-C3	k	1,5	330	6,8	C2-C3	k	1,5	Blockley	Blockley|Haardt	Blockley	SRR1969292	I	C2-C3	k	1,5	Blockley |Haardt	PASS	1	1	1	1	0	Type 1: Full antigen match, multiple serotypes
SRR3033320	Blockley		I	C2-C3	k	1,5	330	6,8	C2-C3	k	1,5	Blockley	Blockley|Haardt	Blockley	SRR3033320	I	C2-C3	k	1,5	Blockley |Haardt	PASS	1	1	1	1	0	Type 1: Full antigen match, multiple serotypes
SRR2015673	Blockley		I	C2-C3	k	1,5	330	6,8	C2-C3	k	1,5	Blockley	Blockley|Haardt	Blockley	SRR2015673	I	C2-C3	k	1,5	Blockley |Haardt	PASS	1	1	1	1	0	Type 1: Full antigen match, multiple serotypes
SRR2407637	Blockley		I	C2-C3	k	1,5	330	6,8	C2-C3	k	1,5	Blockley	Blockley|Haardt	Blockley	SRR2407637	I	C2-C3	k	1,5	Blockley |Haardt	PASS	1	1	1	1	0	Type 1: Full antigen match, multiple serotypes
SRR1653365	Blockley		I	C2-C3	k	1,5	330	6,8	C2-C3	k	1,5	Blockley	Blockley|Haardt	Blockley	SRR1653365	I	C2-C3	k	1,5	Blockley |Haardt	PASS	1	1	1	1	0	Type 1: Full antigen match, multiple serotypes
SRR1969530	Blockley		I	C2-C3	k	1,5	330	6,8	C2-C3	k	1,5	Blockley	Blockley|Haardt	Blockley	SRR1969530	I	C2-C3	k	1,5	Blockley |Haardt	PASS	1	1	1	1	0	Type 1: Full antigen match, multiple serotypes
SRR1959387	Blockley		I	C2-C3	k	1,5	330	6,8	C2-C3	k	1,5	Blockley	Blockley|Haardt	Blockley	SRR1959387	I	C2-C3	k	1,5	Blockley |Haardt	PASS	1	1	1	1	0	Type 1: Full antigen match, multiple serotypes
SRR4101245	Blockley		I	C2-C3	k	1,5	330	6,8	C2-C3	k	1,5	Blockley	Blockley|Haardt	Blockley	SRR4101245	I	C2-C3	k	1,5	Blockley |Haardt	PASS	1	1	1	1	0	Type 1: Full antigen match, multiple serotypes
SRR2015672	Blockley		I	C2-C3	k	1,5	330	6,8	C2-C3	k	1,5	Blockley	Blockley|Haardt	Blockley	SRR2015672	I	C2-C3	k	1,5	Blockley |Haardt	PASS	1	1	1	1	0	Type 1: Full antigen match, multiple serotypes
SRR1965902	Blockley		I	C2-C3	k	1,5	330	6,8	C2-C3	k	1,5	Blockley	Blockley|Haardt	Blockley	SRR1965902	I	C2-C3	k	1,5	Blockley |Haardt	PASS	1	1	1	1	0	Type 1: Full antigen match, multiple serotypes
SRR1645353	Blockley		I	C2-C3	k	1,5	330	6,8	C2-C3	k	1,5	Blockley	Blockley|Haardt	Blockley	SRR1645353	I	C2-C3	k	1,5	Blockley |Haardt	PASS	1	1	1	1	0	Type 1: Full antigen match, multiple serotypes
SRR1982144	Blockley		I	C2-C3	k	1,5	330	6,8	C2-C3	k	1,5	Blockley	Blockley|Haardt	Blockley	SRR1982144	I	C2-C3	k	1,5	Blockley |Haardt	PASS	1	1	1	1	0	Type 1: Full antigen match, multiple serotypes
SRR1967861	Blockley		I	C2-C3	k	1,5	330	6,8	C2-C3	k	1,5	Blockley	Blockley|Haardt	Blockley	SRR1967861	I	C2-C3	k	1,5	Blockley |Haardt	PASS	1	1	1	1	0	Type 1: Full antigen match, multiple serotypes
SRR1982193	Blockley		I	C2-C3	k	1,5	330	6,8	C2-C3	k	1,5	Blockley	Blockley|Haardt	Blockley	SRR1982193	I	C2-C3	k	1,5	Blockley |Haardt	PASS	1	1	1	1	0	Type 1: Full antigen match, multiple serotypes
SRR3295532	Blockley		I	C2-C3	k	1,5	330	6,8	C2-C3	k	1,5	Blockley	Blockley|Haardt	Blockley	SRR3295532	I	C2-C3	k	1,5	Blockley |Haardt	PASS	1	1	1	1	0	Type 1: Full antigen match, multiple serotypes
SRR3001170	Blockley		I	C2-C3	k	1,5	330	6,8	C2-C3	k	1,5	Blockley	Blockley|Haardt	Blockley	SRR3001170	I	C2-C3	k	1,5	Blockley |Haardt	PASS	1	1	1	1	0	Type 1: Full antigen match, multiple serotypes
SRR1965292	Blockley		I	C2-C3	k	1,5	330	6,8	C2-C3	k	1,5	Blockley	Blockley|Haardt	Blockley	SRR1965292	I	C2-C3	k	1,5	Blockley |Haardt	PASS	1	1	1	1	0	Type 1: Full antigen match, multiple serotypes
SRR3295606	Blockley		I	C2-C3	k	1,5	330	6,8	C2-C3	k	1,5	Blockley	Blockley|Haardt	Blockley	SRR3295606	I	C2-C3	k	1,5	Blockley |Haardt	PASS	1	1	1	1	0	Type 1: Full antigen match, multiple serotypes
SRR4123987	Blockley		I	C2-C3	k	1,5	330	6,8	C2-C3	k	1,5	Blockley	Blockley|Haardt	Blockley	SRR4123987	I	C2-C3	k	1,5	Blockley |Haardt	PASS	1	1	1	1	0	Type 1: Full antigen match, multiple serotypes
SRR1646262	Blockley		I	C2-C3	k	1,5	330	6,8	C2-C3	k	1,5	Blockley	Blockley|Haardt	Blockley	SRR1646262	I	C2-C3	k	1,5	Blockley |Haardt	PASS	1	1	1	1	0	Type 1: Full antigen match, multiple serotypes
SRR3049416	Blockley		I	C2-C3	k	1,5	330	6,8	C2-C3	k	1,5	Blockley	Blockley|Haardt	Blockley	SRR3049416	I	C2-C3	k	1,5	Blockley |Haardt	PASS	1	1	1	1	0	Type 1: Full antigen match, multiple serotypes
SRR1292236	Blockley		I	C2-C3	k	1,5	330	6,8	C2-C3	k	1,5	Blockley	Blockley|Haardt	Blockley	SRR1292236	I	C2-C3	k	1,5	Blockley |Haardt	PASS	1	1	1	1	0	Type 1: Full antigen match, multiple serotypes
SRR1299390	Blockley		I	C2-C3	k	1,5	330	6,8	C2-C3	k	1,5	Blockley	Blockley|Haardt	Blockley	SRR1299390	I	C2-C3	k	1,5	Blockley |Haardt	PASS	1	1	1	1	0	Type 1: Full antigen match, multiple serotypes
ERR160987	Blockley		I	C2-C3	k	1,5	330	6,8	C2-C3	k	1,5	Blockley	Blockley|Haardt	Blockley	ERR160987	I	C2-C3	k	1,5	Blockley |Haardt	PASS	1	1	1	1	0	Type 1: Full antigen match, multiple serotypes
SRR3321871	Blockley		I	C2-C3	k	1,5	330	6,8	C2-C3	k	1,5	Blockley	Blockley|Haardt	Blockley	SRR3321871	I	C2-C3	k	1,5	Blockley |Haardt	PASS	1	1	1	1	0	Type 1: Full antigen match, multiple serotypes
SRR1753821	Blockley		I	C2-C3	k	1,5	330	6,8	C2-C3	k	1,5	Blockley	Blockley|Haardt	Blockley	SRR1753821	I	C2-C3	k	1,5	Blockley |Haardt	PASS	1	1	1	1	0	Type 1: Full antigen match, multiple serotypes
SRR4304997	Blockley		I	C2-C3	k	1,5	330	6,8	C2-C3	k	1,5	Blockley	Blockley|Haardt	Blockley	SRR4304997	I	C2-C3	k	1,5	Blockley |Haardt	PASS	1	1	1	1	0	Type 1: Full antigen match, multiple serotypes
SRR1753678	Blockley		I	C2-C3	k	1,5	330	6,8	C2-C3	k	1,5	Blockley	Blockley|Haardt	Blockley	SRR1753678	I	C2-C3	k	1,5	Blockley |Haardt	PASS	1	1	1	1	0	Type 1: Full antigen match, multiple serotypes
SRR1969921	Blockley		I	C2-C3	k	1,5	330	6,8	C2-C3	k	1,5	Blockley	Blockley|Haardt	Blockley	SRR1969921	I	C2-C3	k	1,5	Blockley |Haardt	PASS	1	1	1	1	0	Type 1: Full antigen match, multiple serotypes
SRR3981178	Blockley		I	C2-C3	k	1,5	330	6,8	C2-C3	k	1,5	Blockley	Blockley|Haardt	Blockley	SRR3981178	I	C2-C3	k	1,5	Blockley |Haardt	PASS	1	1	1	1	0	Type 1: Full antigen match, multiple serotypes
SRR4243057	Blockley		I	C2-C3	k	1,5	330	6,8	C2-C3	k	1,5	Blockley	Blockley|Haardt	Blockley	SRR4243057	I	C2-C3	k	1,5	Blockley |Haardt	PASS	1	1	1	1	0	Type 1: Full antigen match, multiple serotypes
SRR2152995	Blockley		I	C2-C3	k	1,5	330	6,8	C2-C3	k	1,5	Blockley	Blockley|Haardt	Blockley	SRR2152995	I	C2-C3	k	1,5	Blockley |Haardt	PASS	1	1	1	1	0	Type 1: Full antigen match, multiple serotypes
SRR1967387	Blockley		I	C2-C3	k	1,5	330	6,8	C2-C3	k	1,5	Blockley	Blockley|Haardt	Blockley	SRR1967387	I	C2-C3	k	1,5	Blockley |Haardt	PASS	1	1	1	1	0	Type 1: Full antigen match, multiple serotypes
SRR4243066	Blockley		I	C2-C3	k	1,5	330	6,8	C2-C3	k	1,5	Blockley	Blockley|Haardt	Blockley	SRR4243066	I	C2-C3	k	1,5	Blockley |Haardt	PASS	1	1	1	1	0	Type 1: Full antigen match, multiple serotypes
SRR1965557	Blockley		I	C2-C3	k	1,5	330	6,8	C2-C3	k	1,5	Blockley	Blockley|Haardt	Blockley	SRR1965557	I	C2-C3	k	1,5	Blockley |Haardt	PASS	1	1	1	1	0	Type 1: Full antigen match, multiple serotypes
SRR1753814	Blockley		I	C2-C3	k	1,5	330	6,8	C2-C3	k	1,5	Blockley	Blockley|Haardt	Blockley	SRR1753814	I	C2-C3	k	1,5	Blockley |Haardt	PASS	1	1	1	1	0	Type 1: Full antigen match, multiple serotypes
SRR1966711	Blockley		I	C2-C3	k	1,5	330	6,8	C2-C3	k	1,5	Blockley	Blockley|Haardt	Blockley	SRR1966711	I	C2-C3	k	1,5	Blockley |Haardt	PASS	1	1	1	1	0	Type 1: Full antigen match, multiple serotypes
SRR4243067	Blockley		I	C2-C3	k	1,5	330	6,8	C2-C3	k	1,5	Blockley	Blockley|Haardt	Blockley	SRR4243067	I	C2-C3	k	1,5	Blockley |Haardt	PASS	1	1	1	1	0	Type 1: Full antigen match, multiple serotypes
SRR1646088	Blockley		I	C2-C3	k	1,5	330	6,8	C2-C3	k	1,5	Blockley	Blockley|Haardt	Blockley	SRR1646088	I	C2-C3	k	1,5	Blockley |Haardt	PASS	1	1	1	1	0	Type 1: Full antigen match, multiple serotypes
SRR1198961	Blockley		I	C2-C3	k	1,5	330	6,8	C2-C3	k	1,5	Blockley	Blockley|Haardt	Blockley	SRR1198961	I	C2-C3	k	1,5	Blockley |Haardt	PASS	1	1	1	1	0	Type 1: Full antigen match, multiple serotypes
SRR1481702	Blockley		I	C2-C3	k	1,5	330	6,8	C2-C3	k	1,5	Blockley	Blockley|Haardt	Blockley	SRR1481702	I	C2-C3	k	1,5	Blockley |Haardt	PASS	1	1	1	1	0	Type 1: Full antigen match, multiple serotypes
SRR1384570	Blockley		I	C2-C3	k	1,5	330	6,8	C2-C3	k	1,5	Blockley	Blockley|Haardt	Blockley	SRR1384570	I	C2-C3	k	1,5	Blockley |Haardt	PASS	1	1	1	1	0	Type 1: Full antigen match, multiple serotypes
SRR4243056	Blockley		I	C2-C3	k	1,5	330	6,8	C2-C3	k	1,5	Blockley	Blockley|Haardt	Blockley	SRR4243056	I	C2-C3	k	1,5	Blockley |Haardt	PASS	1	1	1	1	0	Type 1: Full antigen match, multiple serotypes
SRR3321811	Blockley		I	C2-C3	k	1,5	330	6,8	C2-C3	k	1,5	Blockley	Blockley|Haardt	Blockley	SRR3321811	I	C2-C3	k	1,5	Blockley |Haardt	PASS	1	1	1	1	0	Type 1: Full antigen match, multiple serotypes
SRR1753681	Blockley		I	C2-C3	k	1,5	330	6,8	C2-C3	k	1,5	Blockley	Blockley|Haardt	Blockley	SRR1753681	I	C2-C3	k	1,5	Blockley |Haardt	PASS	1	1	1	1	0	Type 1: Full antigen match, multiple serotypes
SRR3925068	Blockley		I	C2-C3	k	1,5	330	6,8	C2-C3	k	1,5	Blockley	Blockley|Haardt	Blockley	SRR3925068	I	C2-C3	k	1,5	Blockley |Haardt	PASS	1	1	1	1	0	Type 1: Full antigen match, multiple serotypes
SRR1346257	Blockley		I	C2-C3	k	1,5	330	6,8	C2-C3	k	1,5	Blockley	Blockley|Haardt	Blockley	SRR1346257	I	C2-C3	k	1,5	Blockley |Haardt	PASS	1	1	1	1	0	Type 1: Full antigen match, multiple serotypes
SRR4243068	Blockley		I	C2-C3	k	1,5	330	6,8	C2-C3	k	1,5	Blockley	Blockley|Haardt	Blockley	SRR4243068	I	C2-C3	k	1,5	Blockley |Haardt	PASS	1	1	1	1	0	Type 1: Full antigen match, multiple serotypes
SRR3049930	Blockley		I	C2-C3	k	1,5	329	6,8	C2-C3	k	1,5	Blockley	Blockley|Haardt	Blockley	SRR3049930	I	C2-C3	k	1,5	Blockley |Haardt	PASS	1	1	1	1	0	Type 1: Full antigen match, multiple serotypes
SRR1969505	Bochum		I	B	r	l,w	330	1,4,[5],12	B	r,[i]	l,w	Bochum	Africana|Bochum	Bochum	SRR1969505	I	B	r	l,w	Bochum	PASS	1	1	1	1	1	Type 0: Full Match
SRR1118699	Bonariensis		I	C2-C3	i	e,n,x	330	6,8	C2-C3	i	e,n,x	Bonariensis	Bonariensis	Hadar	SRR1118699	I	C2-C3	i	e,n,x	Bonariensis	PASS	1	1	1	1	1	Type 0: Full Match
SRR1966823	Bonn		I	C1	l,v	e,n,x	330	6,7	C1	l,v	e,n,x	Bonn	Bonn|Fann	Bonn	SRR1966823	I	C1	l,v	e,n,x	Bonn	PASS	1	1	1	1	1	Type 0: Full Match
SRR1969223	Bonn		I	C1	l,v	e,n,x	330	6,7	C1	l,v	e,n,x	Bonn	Bonn|Fann	Bonn	SRR1969223	I	C1	l,v	e,n,x	Bonn	PASS	1	1	1	1	1	Type 0: Full Match
SRR1965243	Bournemouth		I	D	e,h	1,2	330	9,12	D	e,h	1,2	Bournemouth	Bergedorf|Bournemouth	Bournemouth	SRR1965243	I	D	e,h	1,2	Bergedorf |Bournemouth	PASS	1	1	1	1	0	Type 1: Full antigen match, multiple serotypes
SRR1106382	Bovismorbificans		I	C2-C3	r,[i]	1,5	330	6,8,20	C2-C3	r	1,5	Bovismorbificans	Bovismorbificans|Hindmarsh	Bovismorbificans	SRR1106382	I	C2-C3	r,[i]	1,5	Bovismorbificans	PASS	1	1	1	1	1	Type 0: Full Match
SRR5121470	Bovismorbificans		I	C2-C3	r,[i]	1,5	330	6,8,20	C2-C3	r	1,5	Bovismorbificans	Bovismorbificans|Hindmarsh	Bovismorbificans	SRR5121470	I	C2-C3	r,[i]	1,5	Bovismorbificans	PASS	1	1	1	1	1	Type 0: Full Match
SRR4427089	Bovismorbificans		I	C2-C3	r,[i]	1,5	330	6,8,20	C2-C3	r	1,5	Bovismorbificans	Bovismorbificans|Hindmarsh	Bovismorbificans	SRR4427089	I	C2-C3	r,[i]	1,5	Bovismorbificans	PASS	1	1	1	1	1	Type 0: Full Match
SRR1057388	Bovismorbificans		I	C2-C3	r,[i]	1,5	330	6,8,20	C2-C3	r	1,5	Bovismorbificans	Bovismorbificans|Hindmarsh	Bovismorbificans	SRR1057388	I	C2-C3	r,[i]	1,5	Bovismorbificans	PASS	1	1	1	1	1	Type 0: Full Match
SRR1614889	Bovismorbificans		I	C2-C3	r,[i]	1,5	330	6,8,20	C2-C3	r	1,5	Bovismorbificans	Bovismorbificans|Hindmarsh	Bovismorbificans	SRR1614889	I	C2-C3	r,[i]	1,5	Bovismorbificans	PASS	1	1	1	1	1	Type 0: Full Match
SRR1562617	Bovismorbificans		I	C2-C3	r,[i]	1,5	330	6,8,20	C2-C3	r	1,5	Bovismorbificans	Bovismorbificans|Hindmarsh	Bovismorbificans	SRR1562617	I	C2-C3	r,[i]	1,5	Bovismorbificans	PASS	1	1	1	1	1	Type 0: Full Match
SRR1263448	Bovismorbificans		I	C2-C3	r,[i]	1,5	330	6,8,20	C2-C3	r	1,5	Bovismorbificans	Bovismorbificans|Hindmarsh	Bovismorbificans	SRR1263448	I	C2-C3	r,[i]	1,5	Bovismorbificans	PASS	1	1	1	1	1	Type 0: Full Match
SRR1646518	Bovismorbificans		I	C2-C3	r,[i]	1,5	330	6,8,20	C2-C3	r	1,5	Bovismorbificans	Bovismorbificans|Hindmarsh	Bovismorbificans	SRR1646518	I	C2-C3	r,[i]	1,5	Bovismorbificans	PASS	1	1	1	1	1	Type 0: Full Match
SRR1646527	Bovismorbificans		I	C2-C3	r,[i]	1,5	330	6,8,20	C2-C3	r	1,5	Bovismorbificans	Bovismorbificans|Hindmarsh	Bovismorbificans	SRR1646527	I	C2-C3	r,[i]	1,5	Bovismorbificans	PASS	1	1	1	1	1	Type 0: Full Match
SRR5110098	Bovismorbificans		I	C2-C3	r,[i]	1,5	330	6,8,20	C2-C3	r	1,5	Bovismorbificans	Bovismorbificans|Hindmarsh	Bovismorbificans	SRR5110098	I	C2-C3	r,[i]	1,5	Bovismorbificans	PASS	1	1	1	1	1	Type 0: Full Match
SRR965140	Bovismorbificans		I	C2-C3	r,[i]	1,5	330	6,8,20	C2-C3	r	1,5	Bovismorbificans	Bovismorbificans|Hindmarsh	Bovismorbificans	SRR965140	I	C2-C3	r,[i]	1,5	Bovismorbificans	PASS	1	1	1	1	1	Type 0: Full Match
SRR1753633	Bovismorbificans		I	C2-C3	r,[i]	1,5	330	6,8,20	C2-C3	r	1,5	Bovismorbificans	Bovismorbificans|Hindmarsh	Bovismorbificans	SRR1753633	I	C2-C3	r,[i]	1,5	Bovismorbificans	PASS	1	1	1	1	1	Type 0: Full Match
SRR1346250	Bovismorbificans		I	C2-C3	r,[i]	1,5	330	6,8,20	C2-C3	r	1,5	Bovismorbificans	Bovismorbificans|Hindmarsh	Bovismorbificans	SRR1346250	I	C2-C3	r,[i]	1,5	Bovismorbificans	PASS	1	1	1	1	1	Type 0: Full Match
SRR5084491	Bovismorbificans		I	C2-C3	r,[i]	1,5	330	6,8,20	C2-C3	r	1,5	Bovismorbificans	Bovismorbificans|Hindmarsh	Bovismorbificans	SRR5084491	I	C2-C3	r,[i]	1,5	Bovismorbificans	PASS	1	1	1	1	1	Type 0: Full Match
SRR1057390	Bovismorbificans		I	C2-C3	r,[i]	1,5	330	6,8,20	C2-C3	r	1,5	Bovismorbificans	Bovismorbificans|Hindmarsh	Bovismorbificans	SRR1057390	I	C2-C3	r,[i]	1,5	Bovismorbificans	PASS	1	1	1	1	1	Type 0: Full Match
SRR1057391	Bovismorbificans		I	C2-C3	r,[i]	1,5	330	6,8,20	C2-C3	r	1,5	Bovismorbificans	Bovismorbificans|Hindmarsh	Bovismorbificans	SRR1057391	I	C2-C3	r,[i]	1,5	Bovismorbificans	PASS	1	1	1	1	1	Type 0: Full Match
ERR230378	Bovismorbificans		I	C2-C3	r,[i]	1,5	330	6,8,20	C2-C3	r	1,5	Bovismorbificans	Bovismorbificans|Hindmarsh	Bovismorbificans	ERR230378	I	C2-C3	r,[i]	1,5	Bovismorbificans	PASS	1	1	1	1	1	Type 0: Full Match
SRR1646561	Bovismorbificans		I	C2-C3	r,[i]	1,5	330	6,8,20	C2-C3	r	1,5	Bovismorbificans	Bovismorbificans|Hindmarsh	Bovismorbificans	SRR1646561	I	C2-C3	r,[i]	1,5	Bovismorbificans	PASS	1	1	1	1	1	Type 0: Full Match
SRR5000218	Bovismorbificans		I	C2-C3	r,[i]	1,5	330	6,8,20	C2-C3	r	1,5	Bovismorbificans	Bovismorbificans|Hindmarsh	Bovismorbificans	SRR5000218	I	C2-C3	r,[i]	1,5	Bovismorbificans	PASS	1	1	1	1	1	Type 0: Full Match
SRR3954056	Bovismorbificans		I	C2-C3	r,[i]	1,5	330	6,8,20	C2-C3	r	1,5	Bovismorbificans	Bovismorbificans|Hindmarsh	Bovismorbificans	SRR3954056	I	C2-C3	r,[i]	1,5	Bovismorbificans	PASS	1	1	1	1	1	Type 0: Full Match
SRR1753644	Bovismorbificans		I	C2-C3	r,[i]	1,5	330	6,8,20	C2-C3	r	1,5	Bovismorbificans	Bovismorbificans|Hindmarsh	Bovismorbificans	SRR1753644	I	C2-C3	r,[i]	1,5	Bovismorbificans	PASS	1	1	1	1	1	Type 0: Full Match
SRR3465357	Bovismorbificans		I	C2-C3	r,[i]	1,5	330	6,8,20	C2-C3	r	1,5	Bovismorbificans	Bovismorbificans|Hindmarsh	Bovismorbificans	SRR3465357	I	C2-C3	r,[i]	1,5	Bovismorbificans	PASS	1	1	1	1	1	Type 0: Full Match
SRR1556930	Bovismorbificans		I	C2-C3	r,[i]	1,5	330	6,8,20	C2-C3	r	1,5	Bovismorbificans	Bovismorbificans|Hindmarsh	Bovismorbificans	SRR1556930	I	C2-C3	r,[i]	1,5	Bovismorbificans	PASS	1	1	1	1	1	Type 0: Full Match
SRR1753660	Bovismorbificans		I	C2-C3	r,[i]	1,5	330	6,8,20	C2-C3	r	1,5	Bovismorbificans	Bovismorbificans|Hindmarsh	Bovismorbificans	SRR1753660	I	C2-C3	r,[i]	1,5	Bovismorbificans	PASS	1	1	1	1	1	Type 0: Full Match
SRR4044967	Bovismorbificans		I	C2-C3	r,[i]	1,5	330	6,8,20	C2-C3	r	1,5	Bovismorbificans	Bovismorbificans|Hindmarsh	Bovismorbificans	SRR4044967	I	C2-C3	r,[i]	1,5	Bovismorbificans	PASS	1	1	1	1	1	Type 0: Full Match
SRR2981147	Bovismorbificans		I	C2-C3	r,[i]	1,5	330	6,8,20	C2-C3	r	1,5	Bovismorbificans	Bovismorbificans|Hindmarsh	Bovismorbificans	SRR2981147	I	C2-C3	r,[i]	1,5	Bovismorbificans	PASS	1	1	1	1	1	Type 0: Full Match
SRR1646562	Bovismorbificans		I	C2-C3	r,[i]	1,5	330	6,8,20	C2-C3	r	1,5	Bovismorbificans	Bovismorbificans|Hindmarsh	Bovismorbificans	SRR1646562	I	C2-C3	r,[i]	1,5	Bovismorbificans	PASS	1	1	1	1	1	Type 0: Full Match
SRR3306054	Bovismorbificans		I	C2-C3	r,[i]	1,5	330	6,8,20	C2-C3	r	1,5	Bovismorbificans	Bovismorbificans|Hindmarsh	Bovismorbificans	SRR3306054	I	C2-C3	r,[i]	1,5	Bovismorbificans	PASS	1	1	1	1	1	Type 0: Full Match
SRR3666652	Bovismorbificans		I	C2-C3	r,[i]	1,5	330	6,8,20	C2-C3	r	1,5	Bovismorbificans	Bovismorbificans|Hindmarsh	Bovismorbificans	SRR3666652	I	C2-C3	r,[i]	1,5	Bovismorbificans	PASS	1	1	1	1	1	Type 0: Full Match
SRR4022326	Bovismorbificans		I	C2-C3	r,[i]	1,5	330	6,8,20	C2-C3	r	1,5	Bovismorbificans	Bovismorbificans|Hindmarsh	Bovismorbificans	SRR4022326	I	C2-C3	r,[i]	1,5	Bovismorbificans	PASS	1	1	1	1	1	Type 0: Full Match
SRR3465358	Bovismorbificans		I	C2-C3	r,[i]	1,5	330	6,8,20	C2-C3	r	1,5	Bovismorbificans	Bovismorbificans|Hindmarsh	Bovismorbificans	SRR3465358	I	C2-C3	r,[i]	1,5	Bovismorbificans	PASS	1	1	1	1	1	Type 0: Full Match
SRR2533394	Bovismorbificans		I	C2-C3	r,[i]	1,5	330	6,8,20	C2-C3	r	1,5	Bovismorbificans	Bovismorbificans|Hindmarsh	Bovismorbificans	SRR2533394	I	C2-C3	r,[i]	1,5	Bovismorbificans	PASS	1	1	1	1	1	Type 0: Full Match
SRR3606557	Bovismorbificans		I	C2-C3	r,[i]	1,5	330	6,8,20	C2-C3	r	1,5	Bovismorbificans	Bovismorbificans|Hindmarsh	Bovismorbificans	SRR3606557	I	C2-C3	r,[i]	1,5	Bovismorbificans	PASS	1	1	1	1	1	Type 0: Full Match
SRR1057387	Bovismorbificans		I	C2-C3	r,[i]	1,5	330	6,8,20	C2-C3	r	1,5	Bovismorbificans	Bovismorbificans|Hindmarsh	Bovismorbificans	SRR1057387	I	C2-C3	r,[i]	1,5	Bovismorbificans	PASS	1	1	1	1	1	Type 0: Full Match
SRR1057389	Bovismorbificans		I	C2-C3	r,[i]	1,5	330	6,8,20	C2-C3	r	1,5	Bovismorbificans	Bovismorbificans|Hindmarsh	Bovismorbificans	SRR1057389	I	C2-C3	r,[i]	1,5	Bovismorbificans	PASS	1	1	1	1	1	Type 0: Full Match
SRR4243069	Bovismorbificans		I	C2-C3	r,[i]	1,5	330	6,8,20	C2-C3	r	1,5	Bovismorbificans	Bovismorbificans|Hindmarsh	Bovismorbificans	SRR4243069	I	C2-C3	r,[i]	1,5	Bovismorbificans	PASS	1	1	1	1	1	Type 0: Full Match
SRR3286758	Bovismorbificans		I	C2-C3	r,[i]	1,5	330	6,8,20	C2-C3	r	1,5	Bovismorbificans	Bovismorbificans|Hindmarsh	Bovismorbificans	SRR3286758	I	C2-C3	r,[i]	1,5	Bovismorbificans	PASS	1	1	1	1	1	Type 0: Full Match
SRR2585569	Bovismorbificans		I	C2-C3	r,[i]	1,5	330	6,8,20	C2-C3	r	1,5	Bovismorbificans	Bovismorbificans|Hindmarsh	Bovismorbificans	SRR2585569	I	C2-C3	r,[i]	1,5	Bovismorbificans	PASS	1	1	1	1	1	Type 0: Full Match
SRR1970254	Bovismorbificans		I	C2-C3	r,[i]	1,5	330	6,8,20	C2-C3	r,[i]	1,5	Bovismorbificans	Bovismorbificans|Hindmarsh	Bovismorbificans	SRR1970254	I	C2-C3	r,[i]	1,5	Bovismorbificans	PASS	1	1	1	1	1	Type 0: Full Match
SRR2168412	Bovismorbificans		I	C2-C3	r,[i]	1,5	330	6,8,20	C2-C3	r,[i]	1,5	Bovismorbificans	Bovismorbificans|Hindmarsh	Bovismorbificans	SRR2168412	I	C2-C3	r,[i]	1,5	Bovismorbificans	PASS	1	1	1	1	1	Type 0: Full Match
SRR1645191	Bovismorbificans		I	C2-C3	r,[i]	1,5	330	6,8,20	C2-C3	r,[i]	1,5	Bovismorbificans	Bovismorbificans|Hindmarsh	Bovismorbificans	SRR1645191	I	C2-C3	r,[i]	1,5	Bovismorbificans	PASS	1	1	1	1	1	Type 0: Full Match
SRR1645882	Bovismorbificans		I	C2-C3	r,[i]	1,5	330	6,8,20	C2-C3	r,[i]	1,5	Bovismorbificans	Bovismorbificans|Hindmarsh	Bovismorbificans	SRR1645882	I	C2-C3	r,[i]	1,5	Bovismorbificans	PASS	1	1	1	1	1	Type 0: Full Match
SRR1966561	Bovismorbificans		I	C2-C3	r,[i]	1,5	330	6,8,20	C2-C3	r,[i]	1,5	Bovismorbificans	Bovismorbificans|Hindmarsh	Bovismorbificans	SRR1966561	I	C2-C3	r,[i]	1,5	Bovismorbificans	PASS	1	1	1	1	1	Type 0: Full Match
SRR1958666	Bovismorbificans		I	C2-C3	r,[i]	1,5	330	6,8,20	C2-C3	r,[i]	1,5	Bovismorbificans	Bovismorbificans|Hindmarsh	Bovismorbificans	SRR1958666	I	C2-C3	r,[i]	1,5	Bovismorbificans	PASS	1	1	1	1	1	Type 0: Full Match
SRR1645426	Bovismorbificans		I	C2-C3	r,[i]	1,5	329	6,8,20	C2-C3	r,[i]	1,5	Bovismorbificans	Bovismorbificans|Hindmarsh	Bovismorbificans	SRR1645426	I	C2-C3	r,[i]	1,5	Bovismorbificans	PASS	1	1	1	1	1	Type 0: Full Match
SRR3321798	Bovismorbificans		I	C2-C3	r,[i]	1,5	330	6,8,20	C2-C3	r,[i]	1,5	Bovismorbificans	Bovismorbificans|Hindmarsh	Bovismorbificans	SRR3321798	I	C2-C3	r,[i]	1,5	Bovismorbificans	PASS	1	1	1	1	1	Type 0: Full Match
SRR1060499	Bovismorbificans		I	C2-C3	r,[i]	1,5	330	6,8,20	C2-C3	r,[i]	1,5	Bovismorbificans	Bovismorbificans|Hindmarsh	Bovismorbificans	SRR1060499	I	C2-C3	r,[i]	1,5	Bovismorbificans	PASS	1	1	1	1	1	Type 0: Full Match
SRR1967641	Bovismorbificans		I	C2-C3	r,[i]	1,5	330	6,8,20	C2-C3	r,[i]	1,5	Bovismorbificans	Bovismorbificans|Hindmarsh	Bovismorbificans	SRR1967641	I	C2-C3	r,[i]	1,5	Bovismorbificans	PASS	1	1	1	1	1	Type 0: Full Match
SRR2168411	Bovismorbificans		I	C2-C3	r,[i]	1,5	330	6,8,20	C2-C3	r,[i]	1,5	Bovismorbificans	Bovismorbificans|Hindmarsh	Bovismorbificans	SRR2168411	I	C2-C3	r,[i]	1,5	Bovismorbificans	PASS	1	1	1	1	1	Type 0: Full Match
SRR3049243	Bovismorbificans		I	C2-C3	r,[i]	1,5	330	6,8,20	C2-C3	r,[i]	1,5	Bovismorbificans	Bovismorbificans|Hindmarsh	Bovismorbificans	SRR3049243	I	C2-C3	r,[i]	1,5	Bovismorbificans	PASS	1	1	1	1	1	Type 0: Full Match
SRR1965639	Bovismorbificans		I	C2-C3	r,[i]	1,5	330	6,8,20	C2-C3	r,[i]	1,5	Bovismorbificans	Bovismorbificans|Hindmarsh	Bovismorbificans	SRR1965639	I	C2-C3	r,[i]	1,5	Bovismorbificans	PASS	1	1	1	1	1	Type 0: Full Match
SRR1967442	Bovismorbificans		I	C2-C3	r,[i]	1,5	330	6,8,20	C2-C3	r,[i]	1,5	Bovismorbificans	Bovismorbificans|Hindmarsh	Bovismorbificans	SRR1967442	I	C2-C3	r,[i]	1,5	Bovismorbificans	PASS	1	1	1	1	1	Type 0: Full Match
SRR2168395	Bovismorbificans		I	C2-C3	r,[i]	1,5	330	6,8,20	C2-C3	r,[i]	1,5	Bovismorbificans	Bovismorbificans|Hindmarsh	Bovismorbificans	SRR2168395	I	C2-C3	r,[i]	1,5	Bovismorbificans	PASS	1	1	1	1	1	Type 0: Full Match
SRR1967088	Bovismorbificans		I	C2-C3	r,[i]	1,5	330	6,8,20	C2-C3	r,[i]	1,5	Bovismorbificans	Bovismorbificans|Hindmarsh	Bovismorbificans	SRR1967088	I	C2-C3	r,[i]	1,5	Bovismorbificans	PASS	1	1	1	1	1	Type 0: Full Match
SRR1060496	Bovismorbificans		I	C2-C3	r,[i]	1,5	330	6,8,20	C2-C3	r,[i]	1,5	Bovismorbificans	Bovismorbificans|Hindmarsh	Bovismorbificans	SRR1060496	I	C2-C3	r,[i]	1,5	Bovismorbificans	PASS	1	1	1	1	1	Type 0: Full Match
SRR2168399	Bovismorbificans		I	C2-C3	r,[i]	1,5	330	6,8,20	C2-C3	r,[i]	1,5	Bovismorbificans	Bovismorbificans|Hindmarsh	Bovismorbificans	SRR2168399	I	C2-C3	r,[i]	1,5	Bovismorbificans	PASS	1	1	1	1	1	Type 0: Full Match
SRR3322142	Bovismorbificans		I	C2-C3	r,[i]	1,5	330	6,8,20	C2-C3	r,[i]	1,5	Bovismorbificans	Bovismorbificans|Hindmarsh	Bovismorbificans	SRR3322142	I	C2-C3	r,[i]	1,5	Bovismorbificans	PASS	1	1	1	1	1	Type 0: Full Match
SRR1968983	Bovismorbificans		I	C2-C3	r,[i]	1,5	330	6,8,20	C2-C3	r,[i]	1,5	Bovismorbificans	Bovismorbificans|Hindmarsh	Bovismorbificans	SRR1968983	I	C2-C3	r,[i]	1,5	Bovismorbificans	PASS	1	1	1	1	1	Type 0: Full Match
SRR1118698	Bovismorbificans		I	C2-C3	r,[i]	1,5	330	6,8,20	C2-C3	r,[i]	1,5	Bovismorbificans	Bovismorbificans|Hindmarsh	Bovismorbificans	SRR1118698	I	C2-C3	r,[i]	1,5	Bovismorbificans	PASS	1	1	1	1	1	Type 0: Full Match
SRR1970289	Bovismorbificans		I	C2-C3	r,[i]	1,5	330	6,8,20	C2-C3	r,[i]	1,5	Bovismorbificans	Bovismorbificans|Hindmarsh	Bovismorbificans	SRR1970289	I	C2-C3	r,[i]	1,5	Bovismorbificans	PASS	1	1	1	1	1	Type 0: Full Match
SRR3710239	Bovismorbificans		I	C2-C3	r,[i]	1,5	330	6,8,20	C2-C3	r,[i]	1,5	Bovismorbificans	Bovismorbificans|Hindmarsh	Bovismorbificans	SRR3710239	I	C2-C3	r,[i]	1,5	Bovismorbificans	PASS	1	1	1	1	1	Type 0: Full Match
SRR1967430	Bovismorbificans		I	C2-C3	r,[i]	1,5	330	6,8,20	C2-C3	r,[i]	1,5	Bovismorbificans	Bovismorbificans|Hindmarsh	Bovismorbificans	SRR1967430	I	C2-C3	r,[i]	1,5	Bovismorbificans	PASS	1	1	1	1	1	Type 0: Full Match
SRR3049093	Bovismorbificans		I	C2-C3	r,[i]	1,5	329	6,8,20	C2-C3	r,[i]	1,5	Bovismorbificans	Bovismorbificans|Hindmarsh	Bovismorbificans	SRR3049093	I	C2-C3	r,[i]	1,5	Bovismorbificans	PASS	1	1	1	1	1	Type 0: Full Match
SRR2168410	Bovismorbificans		I	C2-C3	r,[i]	1,5	330	6,8,20	C2-C3	r,[i]	1,5	Bovismorbificans	Bovismorbificans|Hindmarsh	Bovismorbificans	SRR2168410	I	C2-C3	r,[i]	1,5	Bovismorbificans	PASS	1	1	1	1	1	Type 0: Full Match
SRR1645879	Bovismorbificans		I	C2-C3	r,[i]	1,5	330	6,8,20	C2-C3	r,[i]	1,5	Bovismorbificans	Bovismorbificans|Hindmarsh	Bovismorbificans	SRR1645879	I	C2-C3	r,[i]	1,5	Bovismorbificans	PASS	1	1	1	1	1	Type 0: Full Match
SRR2168406	Bovismorbificans		I	C2-C3	r,[i]	1,5	330	6,8,20	C2-C3	r,[i]	1,5	Bovismorbificans	Bovismorbificans|Hindmarsh	Bovismorbificans	SRR2168406	I	C2-C3	r,[i]	1,5	Bovismorbificans	PASS	1	1	1	1	1	Type 0: Full Match
SRR3137277	Bovismorbificans		I	C2-C3	r,[i]	1,5	330	6,8,20	C2-C3	r,[i]	1,5	Bovismorbificans	Bovismorbificans|Hindmarsh	Bovismorbificans	SRR3137277	I	C2-C3	r,[i]	1,5	Bovismorbificans	PASS	1	1	1	1	1	Type 0: Full Match
SRR2168408	Bovismorbificans		I	C2-C3	r,[i]	1,5	330	6,8,20	C2-C3	r,[i]	1,5	Bovismorbificans	Bovismorbificans|Hindmarsh	Bovismorbificans	SRR2168408	I	C2-C3	r,[i]	1,5	Bovismorbificans	PASS	1	1	1	1	1	Type 0: Full Match
SRR3048917	Bovismorbificans		I	C2-C3	r,[i]	1,5	330	6,8,20	C2-C3	r,[i]	1,5	Bovismorbificans	Bovismorbificans|Hindmarsh	Bovismorbificans	SRR3048917	I	C2-C3	r,[i]	1,5	Bovismorbificans	PASS	1	1	1	1	1	Type 0: Full Match
SRR1969650	Bovismorbificans		I	C2-C3	r,[i]	1,5	330	6,8,20	C2-C3	r,[i]	1,5	Bovismorbificans	Bovismorbificans|Hindmarsh	Bovismorbificans	SRR1969650	I	C2-C3	r,[i]	1,5	Bovismorbificans	PASS	1	1	1	1	1	Type 0: Full Match
SRR3322720	Bovismorbificans		I	C2-C3	r,[i]	1,5	330	6,8,20	C2-C3	r,[i]	1,5	Bovismorbificans	Bovismorbificans|Hindmarsh	Bovismorbificans	SRR3322720	I	C2-C3	r,[i]	1,5	Bovismorbificans	PASS	1	1	1	1	1	Type 0: Full Match
SRR1966269	Bovismorbificans		I	C2-C3	r,[i]	1,5	330	6,8,20	C2-C3	r,[i]	1,5	Bovismorbificans	Bovismorbificans|Hindmarsh	Bovismorbificans	SRR1966269	I	C2-C3	r,[i]	1,5	Bovismorbificans	PASS	1	1	1	1	1	Type 0: Full Match
SRR1965805	Bovismorbificans		I	C2-C3	r,[i]	1,5	330	6,8,20	C2-C3	r,[i]	1,5	Bovismorbificans	Bovismorbificans|Hindmarsh	Bovismorbificans	SRR1965805	I	C2-C3	r,[i]	1,5	Bovismorbificans	PASS	1	1	1	1	1	Type 0: Full Match
SRR3721474	Bovismorbificans		I	C2-C3	r,[i]	1,5	330	6,8,20	C2-C3	r,[i]	1,5	Bovismorbificans	Bovismorbificans|Hindmarsh	Bovismorbificans	SRR3721474	I	C2-C3	r,[i]	1,5	Bovismorbificans	PASS	1	1	1	1	1	Type 0: Full Match
SRR1646411	Bovismorbificans		I	C2-C3	r,[i]	1,5	330	6,8,20	C2-C3	r,[i]	1,5	Bovismorbificans	Bovismorbificans|Hindmarsh	Bovismorbificans	SRR1646411	I	C2-C3	r,[i]	1,5	Bovismorbificans	PASS	1	1	1	1	1	Type 0: Full Match
SRR1060495	Bovismorbificans		I	C2-C3	r,[i]	1,5	330	6,8,20	C2-C3	r,[i]	1,5	Bovismorbificans	Bovismorbificans|Hindmarsh	Bovismorbificans	SRR1060495	I	C2-C3	r,[i]	1,5	Bovismorbificans	PASS	1	1	1	1	1	Type 0: Full Match
SRR2168409	Bovismorbificans		I	C2-C3	r,[i]	1,5	330	6,8,20	C2-C3	r,[i]	1,5	Bovismorbificans	Bovismorbificans|Hindmarsh	Bovismorbificans	SRR2168409	I	C2-C3	r,[i]	1,5	Bovismorbificans	PASS	1	1	1	1	1	Type 0: Full Match
SRR1060498	Bovismorbificans		I	C2-C3	r,[i]	1,5	330	6,8,20	C2-C3	r,[i]	1,5	Bovismorbificans	Bovismorbificans|Hindmarsh	Bovismorbificans	SRR1060498	I	C2-C3	r,[i]	1,5	Bovismorbificans	PASS	1	1	1	1	1	Type 0: Full Match
ERR230433	Bovismorbificans		I	C2-C3	r,[i]	1,5	330	6,8,20	C2-C3	r,[i]	1,5	Bovismorbificans	Bovismorbificans|Hindmarsh	Bovismorbificans	ERR230433	I	C2-C3	r,[i]	1,5	Bovismorbificans	PASS	1	1	1	1	1	Type 0: Full Match
SRR1185782	Bovismorbificans		I	C2-C3	r,[i]	1,5	330	6,8,20	C2-C3	r,[i]	1,5	Bovismorbificans	Bovismorbificans|Hindmarsh	Bovismorbificans	SRR1185782	I	C2-C3	r,[i]	1,5	Bovismorbificans	PASS	1	1	1	1	1	Type 0: Full Match
SRR1966832	Bovismorbificans		I	C2-C3	r,[i]	1,5	330	6,8,20	C2-C3	r,[i]	1,5	Bovismorbificans	Bovismorbificans|Hindmarsh	Bovismorbificans	SRR1966832	I	C2-C3	r,[i]	1,5	Bovismorbificans	PASS	1	1	1	1	1	Type 0: Full Match
SRR2168401	Bovismorbificans		I	C2-C3	r,[i]	1,5	330	6,8,20	C2-C3	r,[i]	1,5	Bovismorbificans	Bovismorbificans|Hindmarsh	Bovismorbificans	SRR2168401	I	C2-C3	r,[i]	1,5	Bovismorbificans	PASS	1	1	1	1	1	Type 0: Full Match
SRR1965335	Bovismorbificans		I	C2-C3	r,[i]	1,5	330	6,8,20	C2-C3	r,[i]	1,5	Bovismorbificans	Bovismorbificans|Hindmarsh	Bovismorbificans	SRR1965335	I	C2-C3	r,[i]	1,5	Bovismorbificans	PASS	1	1	1	1	1	Type 0: Full Match
SRR1646399	Bovismorbificans		I	C2-C3	r,[i]	1,5	330	6,8,20	C2-C3	r,[i]	1,5	Bovismorbificans	Bovismorbificans|Hindmarsh	Bovismorbificans	SRR1646399	I	C2-C3	r,[i]	1,5	Bovismorbificans	PASS	1	1	1	1	1	Type 0: Full Match
SRR1060497	Bovismorbificans		I	C2-C3	r,[i]	1,5	330	6,8,20	C2-C3	r,[i]	1,5	Bovismorbificans	Bovismorbificans|Hindmarsh	Bovismorbificans	SRR1060497	I	C2-C3	r,[i]	1,5	Bovismorbificans	PASS	1	1	1	1	1	Type 0: Full Match
SRR1969672	Bovismorbificans		I	C2-C3	r,[i]	1,5	330	6,8,20	C2-C3	r,[i]	1,5	Bovismorbificans	Bovismorbificans|Hindmarsh	Bovismorbificans	SRR1969672	I	C2-C3	r,[i]	1,5	Bovismorbificans	PASS	1	1	1	1	1	Type 0: Full Match
SRR3049289	Bovismorbificans		I	C2-C3	r,[i]	1,5	329	6,8,20	C2-C3	r,[i]	1,5	Bovismorbificans	Bovismorbificans|Hindmarsh	Bovismorbificans	SRR3049289	I	C2-C3	r,[i]	1,5	Bovismorbificans	PASS	1	1	1	1	1	Type 0: Full Match
SRR2168404	Bovismorbificans		I	C2-C3	r,[i]	1,5	330	6,8,20	C2-C3	r,[i]	1,5	Bovismorbificans	Bovismorbificans|Hindmarsh	Bovismorbificans	SRR2168404	I	C2-C3	r,[i]	1,5	Bovismorbificans	PASS	1	1	1	1	1	Type 0: Full Match
SRR1969958	Bovismorbificans		I	C2-C3	r,[i]	1,5	330	6,8,20	C2-C3	r,[i]	1,5	Bovismorbificans	Bovismorbificans|Hindmarsh	Bovismorbificans	SRR1969958	I	C2-C3	r,[i]	1,5	Bovismorbificans	PASS	1	1	1	1	1	Type 0: Full Match
SRR2168403	Bovismorbificans		I	C2-C3	r,[i]	1,5	330	6,8,20	C2-C3	r,[i]	1,5	Bovismorbificans	Bovismorbificans|Hindmarsh	Bovismorbificans	SRR2168403	I	C2-C3	r,[i]	1,5	Bovismorbificans	PASS	1	1	1	1	1	Type 0: Full Match
SRR2168405	Bovismorbificans		I	C2-C3	r,[i]	1,5	330	6,8,20	C2-C3	r,[i]	1,5	Bovismorbificans	Bovismorbificans|Hindmarsh	Bovismorbificans	SRR2168405	I	C2-C3	r,[i]	1,5	Bovismorbificans	PASS	1	1	1	1	1	Type 0: Full Match
SRR2168407	Bovismorbificans		I	C2-C3	r,[i]	1,5	330	6,8,20	C2-C3	r,[i]	1,5	Bovismorbificans	Bovismorbificans|Hindmarsh	Bovismorbificans	SRR2168407	I	C2-C3	r,[i]	1,5	Bovismorbificans	PASS	1	1	1	1	1	Type 0: Full Match
SRR5070604	Bovismorbificans		I	C2-C3	r,[i]	1,5	330	6,8,20	C2-C3	r,[i]	1,5	Bovismorbificans	Bovismorbificans|Hindmarsh	Bovismorbificans	SRR5070604	I	C2-C3	r,[i]	1,5	Bovismorbificans	PASS	1	1	1	1	1	Type 0: Full Match
SRR3321834	Bovismorbificans		I	C2-C3	r,[i]	1,5	330	6,8,20	C2-C3	r,[i]	1,5	Bovismorbificans	Bovismorbificans|Hindmarsh	Bovismorbificans	SRR3321834	I	C2-C3	r,[i]	1,5	Bovismorbificans	PASS	1	1	1	1	1	Type 0: Full Match
SRR1645564	Bovismorbificans		I	C2-C3	r,[i]	1,5	330	6,8,20	C2-C3	r,[i]	1,5	Bovismorbificans	Bovismorbificans|Hindmarsh	Bovismorbificans	SRR1645564	I	C2-C3	r,[i]	1,5	Bovismorbificans	PASS	1	1	1	1	1	Type 0: Full Match
SRR3721475	Bovismorbificans		I	C2-C3	r,[i]	1,5	330	6,8,20	C2-C3	r,[i]	1,5	Bovismorbificans	Bovismorbificans|Hindmarsh	Bovismorbificans	SRR3721475	I	C2-C3	r,[i]	1,5	Bovismorbificans	PASS	1	1	1	1	1	Type 0: Full Match
SRR2168400	Bovismorbificans		I	C2-C3	r,[i]	1,5	330	6,8,20	C2-C3	r,[i]	1,5	Bovismorbificans	Bovismorbificans|Hindmarsh	Bovismorbificans	SRR2168400	I	C2-C3	r,[i]	1,5	Bovismorbificans	PASS	1	1	1	1	1	Type 0: Full Match
SRR2168402	Bovismorbificans		I	C2-C3	r,[i]	1,5	330	6,8,20	C2-C3	r,[i]	1,5	Bovismorbificans	Bovismorbificans|Hindmarsh	Bovismorbificans	SRR2168402	I	C2-C3	r,[i]	1,5	Bovismorbificans	PASS	1	1	1	1	1	Type 0: Full Match
SRR3323051	Bovismorbificans		I	C2-C3	r,[i]	1,5	330	6,8,20	C2-C3	r,[i]	1,5	Bovismorbificans	Bovismorbificans|Hindmarsh	Bovismorbificans	SRR3323051	I	C2-C3	r,[i]	1,5	Bovismorbificans	PASS	1	1	1	1	1	Type 0: Full Match
SRR1060494	Bovismorbificans		I	C2-C3	r,[i]	1,5	330	6,8,20	C2-C3	r,[i]	1,5	Bovismorbificans	Bovismorbificans|Hindmarsh	Bovismorbificans	SRR1060494	I	C2-C3	r,[i]	1,5	Bovismorbificans	PASS	1	1	1	1	1	Type 0: Full Match
SRR1968478	Bovismorbificans		I	C2-C3	r,[i]	1,5	330	6,8,20	C2-C3	r,[i]	1,5	Bovismorbificans	Bovismorbificans|Hindmarsh	Bovismorbificans	SRR1968478	I	C2-C3	r,[i]	1,5	Bovismorbificans	PASS	1	1	1	1	1	Type 0: Full Match
SRR1969558	Bovismorbificans		I	C2-C3	r,[i]	1,5	330	6,8,20	C2-C3	r,[i]	1,5	Bovismorbificans	Bovismorbificans|Hindmarsh	Bovismorbificans	SRR1969558	I	C2-C3	r,[i]	1,5	Bovismorbificans	PASS	1	1	1	1	1	Type 0: Full Match
SRR1967965	Bovismorbificans		I	C2-C3	r,[i]	1,5	330	6,8,20	C2-C3	r,[i]	1,5	Bovismorbificans	Bovismorbificans|Hindmarsh	Bovismorbificans	SRR1967965	I	C2-C3	r,[i]	1,5	Bovismorbificans	PASS	1	1	1	1	1	Type 0: Full Match
SRR3049817	Bovismorbificans		I	C2-C3	r,[i]	1,5	330	6,8,20	C2-C3	r,[i]	1,5	Bovismorbificans	Bovismorbificans|Hindmarsh	Bovismorbificans	SRR3049817	I	C2-C3	r,[i]	1,5	Bovismorbificans	PASS	1	1	1	1	1	Type 0: Full Match
SRR1966875	Bovismorbificans		I	C2-C3	r,[i]	1,5	330	6,8,20	C2-C3	r,[i]	1,5	Bovismorbificans	Bovismorbificans|Hindmarsh	Bovismorbificans	SRR1966875	I	C2-C3	r,[i]	1,5	Bovismorbificans	PASS	1	1	1	1	1	Type 0: Full Match
SRR1959391	Bovismorbificans		I	C2-C3	r,[i]	1,5	330	6,8,20	C2-C3	r,[i]	1,5	Bovismorbificans	Bovismorbificans|Hindmarsh	Bovismorbificans	SRR1959391	I	C2-C3	r,[i]	1,5	Bovismorbificans	PASS	1	1	1	1	1	Type 0: Full Match
SRR1840708	Bovismorbificans		I	C2-C3	r,[i]	1,5	330	6,8,20	C2-C3	r,[i]	1,5	Bovismorbificans	Bovismorbificans|Hindmarsh	Bovismorbificans	SRR1840708	I	C2-C3	r,[i]	1,5	Bovismorbificans	PASS	1	1	1	1	1	Type 0: Full Match
SRR2168398	Bovismorbificans		I	C2-C3	r,[i]	1,5	330	6,8,20	C2-C3	r,[i]	1,5	Bovismorbificans	Bovismorbificans|Hindmarsh	Bovismorbificans	SRR2168398	I	C2-C3	r,[i]	1,5	Bovismorbificans	PASS	1	1	1	1	1	Type 0: Full Match
SRR3323027	Bovismorbificans		I	C2-C3	r,[i]	1,5	330	6,8,20	C2-C3	r,[i]	1,5	Bovismorbificans	Bovismorbificans|Hindmarsh	Bovismorbificans	SRR3323027	I	C2-C3	r,[i]	1,5	Bovismorbificans	PASS	1	1	1	1	1	Type 0: Full Match
SRR4011088	Bovismorbificans		I	C2-C3	r,[i]	1,5	330	6,8,20	C2-C3	r,[i]	1,5	Bovismorbificans	Bovismorbificans|Hindmarsh	Bovismorbificans	SRR4011088	I	C2-C3	r,[i]	1,5	Bovismorbificans	PASS	1	1	1	1	1	Type 0: Full Match
SRR3049230	Bovismorbificans		I	C2-C3	r,[i]	1,5	330	6,8,20	C2-C3	r,[i]	1,5	Bovismorbificans	Bovismorbificans|Hindmarsh	Bovismorbificans	SRR3049230	I	C2-C3	r,[i]	1,5	Bovismorbificans	PASS	1	1	1	1	1	Type 0: Full Match
SRR1965978	Bovismorbificans		I	C2-C3	r,[i]	1,5	330	6,8,20	C2-C3	r,[i]	1,5	Bovismorbificans	Bovismorbificans|Hindmarsh	Bovismorbificans	SRR1965978	I	C2-C3	r,[i]	1,5	Bovismorbificans	PASS	1	1	1	1	1	Type 0: Full Match
SRR1965405	Bovismorbificans		I	C2-C3	r,[i]	1,5	330	6,8,20	C2-C3	r,[i]	1,5	Bovismorbificans	Bovismorbificans|Hindmarsh	Bovismorbificans	SRR1965405	I	C2-C3	r,[i]	1,5	Bovismorbificans	PASS	1	1	1	1	1	Type 0: Full Match
SRR1958351	Bovismorbificans		I	C2-C3	r,[i]	1,5	330	6,8,20	C2-C3	r,[i]	1,5	Bovismorbificans	Bovismorbificans|Hindmarsh	Bovismorbificans	SRR1958351	I	C2-C3	r,[i]	1,5	Bovismorbificans	PASS	1	1	1	1	1	Type 0: Full Match
SRR1968009	Bovismorbificans		I	C2-C3	r,[i]	1,5	330	6,8,20	C2-C3	r,[i]	1,5	Bovismorbificans	Bovismorbificans|Hindmarsh	Bovismorbificans	SRR1968009	I	C2-C3	r,[i]	1,5	Bovismorbificans	PASS	1	1	1	1	1	Type 0: Full Match
SRR1968100	Bovismorbificans		I	C2-C3	r,[i]	1,5	330	6,8,20	C2-C3	r,[i]	1,5	Bovismorbificans	Bovismorbificans|Hindmarsh	Bovismorbificans	SRR1968100	I	C2-C3	r,[i]	1,5	Bovismorbificans	PASS	1	1	1	1	1	Type 0: Full Match
SRR2168397	Bovismorbificans		I	C2-C3	r,[i]	1,5	330	6,8,20	C2-C3	r,[i]	1,5	Bovismorbificans	Bovismorbificans|Hindmarsh	Bovismorbificans	SRR2168397	I	C2-C3	r,[i]	1,5	Bovismorbificans	PASS	1	1	1	1	1	Type 0: Full Match
[truncated: 34,154 more rows]
