# Supplementary material for: An improved DNA array-based classification method for the identification of Salmonella serotypes shows high concordance between traditional and genotypic testing
Source: PLoS One. 2018 Dec 4;13(12):e0207550. doi: 10.1371/journal.pone.0207550 (PMC6279050; doi:10.1371/journal.pone.0207550)
Supplement: S4 Table — (XLSX) [file pone.0207550.s004.xlsx]

## Sheet: Sheet1
Serotype	Number of Samples	Sensitivity	Specificity	False Positives	Type 0: Full Match	Type 1: Full antigen match, multiple serotypes	Type 2: Full antigen match, incorrect serotype	Type 3: Matching partial antigen calls	Type 4: Incorrect antigenic calls	Type 5: No antigenic calls
Enteritidis	7841	0.970667	0.999894	3	7611	0	0	3	227	0
Typhimurium	6033	0.999337	0.999967	1	6029	0	0	4	0	0
Typhi	4344	1	1	0	4344	0	0	0	0	0
Kentucky	1459	1	1	0	1459	0	0	0	0	0
Newport	1265	1	1	0	0	1265	0	0	0	0
Heidelberg	1243	1	0.999971	1	1243	0	0	0	0	0
Saintpaul	760	1	1	0	760	0	0	0	0	0
Infantis	741	0.995951	1	0	738	0	0	3	0	0
I 1,4,[5],12:i:-	625	0.9984	0.999916	3	624	0	0	0	1	0
Paratyphi A	543	0.992634	0.999944	2	539	0	0	4	0	0
Weltevreden	536	0.973881	1	0	522	0	0	14	0	0
Anatum	513	1	1	0	0	513	0	0	0	0
Agona	509	0.990177	1	0	504	0	0	4	1	0
Hadar	487	1	1	0	0	487	0	0	0	0
Senftenberg	412	0.966019	0.999972	1	398	0	0	14	0	0
Paratyphi B	382	1	1	0	382	0	0	0	0	0
Montevideo	366	1	1	0	366	0	0	0	0	0
Braenderup	349	1	1	0	349	0	0	0	0	0
Dublin	329	0.990881	0.999972	1	326	0	0	0	3	0
Derby	306	1	0.999972	1	306	0	0	0	0	0
Schwarzengrund	304	0.993421	1	0	302	0	0	2	0	0
Mbandaka	288	0.996528	1	0	287	0	0	0	1	0
Muenchen	288	1	1	0	0	288	0	0	0	0
Javiana	287	0.996516	0.999861	5	286	0	0	1	0	0
Virchow	260	1	1	0	260	0	0	0	0	0
Reading	226	1	1	0	226	0	0	0	0	0
Stanley	217	1	1	0	217	0	0	0	0	0
Oranienburg	209	0.976077	0.999861	5	204	0	0	5	0	0
Bareilly	190	1	1	0	190	0	0	0	0	0
Thompson	175	0.982857	1	0	172	0	0	3	0	0
Cerro	163	0.993865	1	0	0	162	0	1	0	0
Tennessee	151	1	1	0	151	0	0	0	0	0
Poona	124	0	1	0	0	0	0	1	123	0
Bovismorbificans	117	1	1	0	117	0	0	0	0	0
Mikawasima	109	0.990826	1	0	108	0	0	1	0	0
Muenster	108	0.981481	1	0	0	106	0	2	0	0
Give	103	1	1	0	0	103	0	0	0	0
Rissen	101	1	1	0	101	0	0	0	0	0
Albany	101	1	1	0	0	101	0	0	0	0
Berta	91	0	0.999972	1	0	0	0	91	0	0
Ohio	86	1	1	0	86	0	0	0	0	0
Johannesburg	86	0	1	0	0	0	0	86	0	0
London	80	0.975	1	0	78	0	0	2	0	0
Rubislaw	80	0	1	0	0	0	0	80	0	0
IIIa 18:z4,z23:-	78	1	1	0	78	0	0	0	0	0
Chester	76	1	1	0	76	0	0	0	0	0
Bredeney	75	1	1	0	75	0	0	0	0	0
Goldcoast	74	1	1	0	74	0	0	0	0	0
Corvallis	73	1	1	0	0	73	0	0	0	0
Livingstone	72	1	1	0	72	0	0	0	0	0
Brandenburg	71	1	1	0	71	0	0	0	0	0
Uganda	66	1	1	0	66	0	0	0	0	0
Worthington	64	0.984375	1	0	63	0	0	1	0	0
Litchfield	60	1	1	0	0	60	0	0	0	0
Brunei	59	1	1	0	0	59	0	0	0	0
Hvittingfoss	57	0.982456	1	0	56	0	0	1	0	0
Blockley	52	1	1	0	0	52	0	0	0	0
Kottbus	51	1	1	0	0	51	0	0	0	0
Lexington	51	1	1	0	0	51	0	0	0	0
Panama	48	1	0.999972	1	0	48	0	0	0	0
Adelaide	48	1	1	0	48	0	0	0	0	0
Alachua	47	0.978723	0.999945	2	46	0	0	1	0	0
Kedougou	45	1	1	0	45	0	0	0	0	0
Minnesota	44	1	1	0	44	0	0	0	0	0
Eko	43	1	1	0	43	0	0	0	0	0
Haifa	43	1	1	0	43	0	0	0	0	0
Agama	42	1	1	0	42	0	0	0	0	0
Pomona	41	0.97561	1	0	40	0	0	1	0	0
Hartford	39	1	1	0	39	0	0	0	0	0
Choleraesuis	38	1	0.999972	1	38	0	0	0	0	0
Manhattan	38	1	1	0	0	38	0	0	0	0
Mississippi	37	1	1	0	0	37	0	0	0	0
Agbeni	36	1	1	0	0	36	0	0	0	0
Altona	35	1	1	0	35	0	0	0	0	0
Gaminara	35	1	1	0	35	0	0	0	0	0
I 1,4,[5],12:b:-	34	1	1	0	0	34	0	0	0	0
Norwich	33	1	1	0	33	0	0	0	0	0
Oslo	32	1	0.999889	4	32	0	0	0	0	0
Potsdam	32	0.96875	1	0	31	0	0	1	0	0
Havana	32	1	1	0	32	0	0	0	0	0
Kiambu	29	1	1	0	29	0	0	0	0	0
Sandiego	29	1	1	0	29	0	0	0	0	0
Eastbourne	29	1	1	0	0	29	0	0	0	0
Aberdeen	27	0	1	0	0	0	0	27	0	0
Inverness	27	1	1	0	27	0	0	0	0	0
Chailey	26	1	1	0	19	7	0	0	0	0
Orion	26	1	1	0	0	26	0	0	0	0
Coeln	24	1	1	0	24	0	0	0	0	0
Indiana	24	0.958333	1	0	23	0	0	1	0	0
Liverpool	23	1	1	0	0	23	0	0	0	0
Urbana	23	0.913043	1	0	21	0	0	2	0	0
Richmond	22	1	1	0	22	0	0	0	0	0
Amsterdam	22	1	1	0	22	0	0	0	0	0
Mgulani	22	1	1	0	22	0	0	0	0	0
Baildon	21	1	0.999972	1	0	21	0	0	0	0
Abony	20	1	1	0	0	20	0	0	0	0
IV 43:z4,z23:-	19	0	1	0	0	0	0	15	0	4
Napoli	17	1	0.999945	2	17	0	0	0	0	0
Nchanga	17	1	1	0	17	0	0	0	0	0
Abaetetuba	17	0	1	0	0	0	0	17	0	0
Michigan	17	1	1	0	17	0	0	0	0	0
Stanleyville	16	1	1	0	16	0	0	0	0	0
Carrau	16	1	1	0	0	16	0	0	0	0
Gallinarum	14	1	0.997454	92	14	0	0	0	0	0
Isangi	14	1	1	0	14	0	0	0	0	0
Bardo	14	1	1	0	0	14	0	0	0	0
Emek	14	1	1	0	14	0	0	0	0	0
Caracas	14	1	1	0	14	0	0	0	0	0
I 1,4,[5],12:r:-	13	1	1	0	13	0	0	0	0	0
Amager	13	1	1	0	13	0	0	0	0	0
Florida	13	1	1	0	0	13	0	0	0	0
IIIa 18:z4,z32:-	13	0	1	0	0	0	0	13	0	0
Wandsworth	13	0	1	0	0	0	0	13	0	0
Singapore	12	1	1	0	12	0	0	0	0	0
Ajiobo	12	1	1	0	0	12	0	0	0	0
Idikan	12	1	1	0	12	0	0	0	0	0
Telaviv	12	1	1	0	12	0	0	0	0	0
Irumu	11	1	1	0	11	0	0	0	0	0
Ouakam	11	1	1	0	11	0	0	0	0	0
Apapa	11	0	1	0	0	0	0	11	0	0
Kisarawe	10	0	1	0	0	0	0	10	0	0
Othmarschen	9	1	0.999862	5	0	9	0	0	0	0
Kingston	9	1	1	0	9	0	0	0	0	0
Concord	9	1	1	0	9	0	0	0	0	0
Kenya	9	1	1	0	9	0	0	0	0	0
Lubbock	9	1	1	0	9	0	0	0	0	0
Typhisuis	9	1	1	0	0	9	0	0	0	0
Molade	9	1	1	0	0	9	0	0	0	0
Tucson	9	1	1	0	9	0	0	0	0	0
Lomalinda	8	1	0.999972	1	0	8	0	0	0	0
Augustenborg	8	1	1	0	8	0	0	0	0	0
Fresno	8	1	1	0	0	8	0	0	0	0
Kintambo	8	1	1	0	0	8	0	0	0	0
Nottingham	8	1	1	0	8	0	0	0	0	0
Jangwani	8	1	1	0	8	0	0	0	0	0
Kisangani	7	1	1	0	7	0	0	0	0	0
Fluntern	7	1	1	0	7	0	0	0	0	0
II 6,7:m,t:-	6	0.166667	1	0	0	1	5	0	0	0
Manchester	6	1	1	0	6	0	0	0	0	0
Tallahassee	6	1	1	0	6	0	0	0	0	0
Itami	6	0.166667	1	0	1	0	0	0	5	0
Plymouth	6	1	1	0	0	6	0	0	0	0
Wangata	6	1	1	0	0	6	0	0	0	0
Madelia	6	1	1	0	0	6	0	0	0	0
Barranquilla	6	1	1	0	6	0	0	0	0	0
Hull	6	0.833333	1	0	5	0	0	1	0	0
Carmel	6	1	1	0	6	0	0	0	0	0
Cotham	6	0	1	0	0	0	0	6	0	0
IV 44:z4,z23:-	6	0	1	0	0	0	0	6	0	0
Arechavaleta	5	1	1	0	5	0	0	0	0	0
Bispebjerg	5	1	1	0	5	0	0	0	0	0
Curacao	5	1	1	0	5	0	0	0	0	0
Virginia	5	0.8	1	0	0	4	0	1	0	0
Ridge	5	1	1	0	0	5	0	0	0	0
Butantan	5	1	1	0	0	5	0	0	0	0
Cannstatt	5	1	1	0	0	5	0	0	0	0
Telelkebir	5	1	1	0	0	5	0	0	0	0
Charity	5	1	1	0	0	5	0	0	0	0
Teko	5	1	1	0	5	0	0	0	0	0
Bangkok	5	1	1	0	5	0	0	0	0	0
Kingabwa	5	0	1	0	0	0	0	5	0	0
Ituri	4	1	1	0	4	0	0	0	0	0
Colindale	4	1	1	0	4	0	0	0	0	0
Galiema	4	1	1	0	4	0	0	0	0	0
Larochelle	4	0.75	1	0	3	0	0	1	0	0
Haardt	4	1	1	0	0	4	0	0	0	0
Takoradi	4	1	1	0	0	4	0	0	0	0
Miami	4	1	1	0	0	4	0	0	0	0
Krefeld	4	1	1	0	0	4	0	0	0	0
Zanzibar	4	1	1	0	0	4	0	0	0	0
IV 16:z4,z32:-	4	0.75	1	0	3	0	0	1	0	0
Chicago	4	1	1	0	4	0	0	0	0	0
Nima	4	0	1	0	0	0	0	4	0	0
Ago	4	1	1	0	4	0	0	0	0	0
Matopeni	4	0.5	1	0	2	0	0	2	0	0
Ealing	4	1	1	0	4	0	0	0	0	0
IV 40:z4,z32:-	4	0	1	0	0	0	0	4	0	0
Shubra	3	1	1	0	3	0	0	0	0	0
Wien	3	1	1	0	3	0	0	0	0	0
Coleypark	3	1	1	0	3	0	0	0	0	0
Denver	3	0	1	0	0	0	0	0	3	0
Duesseldorf	3	1	1	0	0	3	0	0	0	0
Hindmarsh	3	1	1	0	3	0	0	0	0	0
I 9,12:l,z28:-	3	1	1	0	3	0	0	0	0	0
II 9,12:z29:1,5	3	0	1	0	0	0	0	3	0	0
Tarshyne	3	1	1	0	0	3	0	0	0	0
Vejle	3	1	1	0	3	0	0	0	0	0
Westminster	3	1	1	0	0	3	0	0	0	0
Colobane	3	0	1	0	0	0	0	3	0	0
Putten	3	1	1	0	3	0	0	0	0	0
Buzu	3	1	1	0	3	0	0	0	0	0
Sundsvall	3	0.333333	1	0	1	0	0	0	2	0
IIIb 16:z10:e,n,x,z15	3	0	1	0	0	0	0	0	3	0
Salford	3	1	1	0	3	0	0	0	0	0
Kibusi	3	0.666667	1	0	2	0	0	1	0	0
II 30:l,z28:z6	3	0	1	0	0	0	0	3	0	0
Ramatgan	3	1	1	0	3	0	0	0	0	0
Lansing	3	1	1	0	3	0	0	0	0	0
II 40:z4,z24:z39	3	0	1	0	0	0	0	3	0	0
Waycross	3	0	1	0	0	0	0	3	0	0
IV 44:z4,z32:-	3	0	1	0	0	0	0	3	0	0
Albert	2	1	1	0	2	0	0	0	0	0
California	2	0.5	1	0	1	0	1	0	0	0
Farsta	2	1	1	0	2	0	0	0	0	0
Fulica	2	1	1	0	2	0	0	0	0	0
Schleissheim	2	1	1	0	0	2	0	0	0	0
Teddington	2	1	1	0	2	0	0	0	0	0
Bonn	2	1	1	0	2	0	0	0	0	0
Inganda	2	1	1	0	2	0	0	0	0	0
Sanjuan	2	1	1	0	2	0	0	0	0	0
Strathcona	2	1	1	0	2	0	0	0	0	0
Apeyeme	2	1	1	0	2	0	0	0	0	0
Benue	2	1	1	0	0	2	0	0	0	0
Herston	2	0	1	0	0	0	0	0	2	0
Holcomb	2	1	1	0	2	0	0	0	0	0
Labadi	2	1	1	0	2	0	0	0	0	0
Nagoya	2	1	1	0	0	2	0	0	0	0
Yovokome	2	1	1	0	0	2	0	0	0	0
Hillingdon	2	1	1	0	0	2	0	0	0	0
Sendai	2	0	1	0	0	0	0	0	2	0
Zaiman	2	0	1	0	0	0	0	0	2	0
Carno	2	1	1	0	0	2	0	0	0	0
Goelzau	2	1	1	0	0	2	0	0	0	0
Marseille	2	0	1	0	0	0	0	2	0	0
Cubana	2	1	1	0	0	2	0	0	0	0
Bahrenfeld	2	1	1	0	0	2	0	0	0	0
Blijdorp	2	1	1	0	2	0	0	0	0	0
Onderstepoort	2	1	1	0	0	2	0	0	0	0
Soahanina	2	0	1	0	0	0	0	0	2	0
VI [1],6,14,[25]:a:e,n,x	2	0.5	1	0	1	0	0	0	1	0
Warragul	2	1	1	0	2	0	0	0	0	0
Gafsa	2	1	1	0	2	0	0	0	0	0
Malstatt	2	1	1	0	2	0	0	0	0	0
Orientalis	2	0.5	1	0	1	0	0	1	0	0
Redlands	2	1	0.999917	3	2	0	0	0	0	0
Szentes	2	1	1	0	2	0	0	0	0	0
Kirkee	2	1	1	0	2	0	0	0	0	0
Matadi	2	1	1	0	2	0	0	0	0	0
Magwa	2	1	1	0	2	0	0	0	0	0
Ruiru	2	1	1	0	2	0	0	0	0	0
Hermannswerder	2	1	1	0	2	0	0	0	0	0
M:e,h:-	2	1	1	0	2	0	0	0	0	0
Soumbedioune	2	1	1	0	2	0	0	0	0	0
Vinohrady	2	1	1	0	2	0	0	0	0	0
Kumasi	2	1	1	0	2	0	0	0	0	0
Louga	2	1	1	0	2	0	0	0	0	0
IIIa 35:z4,z23:-	2	0	1	0	0	0	2	0	0	0
Anfo	2	0	1	0	0	0	0	2	0	0
IV 41:z4,z23:-	2	0	1	0	0	0	0	2	0	0
Offa	2	0	1	0	0	0	0	2	0	0
II 42:r:-	2	0	1	0	0	0	0	2	0	0
II 42:z:1,5	2	0	1	0	0	0	0	2	0	0
Weslaco	2	0	1	0	0	0	0	0	0	2
Milwaukee	2	0	1	0	0	0	0	1	0	1
IV 44:z4,z24:-	2	1	1	0	2	0	0	0	0	0
IV 45:g,z51:-	2	0	1	0	0	0	0	0	0	2
Lattenkamp	2	0	1	0	0	0	0	2	0	0
Drac	2	0	1	0	0	0	0	2	0	0
Koessen	1	0	1	0	0	0	0	0	1	0
Abortusovis	1	1	1	0	1	0	0	0	0	0
Bochum	1	1	1	0	1	0	0	0	0	0
Brancaster	1	1	1	0	1	0	0	0	0	0
Duisburg	1	1	1	0	1	0	0	0	0	0
Gloucester	1	1	1	0	1	0	0	0	0	0
Haduna	1	1	1	0	1	0	0	0	0	0
Kimuenza	1	1	1	0	1	0	0	0	0	0
Limete	1	1	1	0	1	0	0	0	0	0
Tudu	1	1	1	0	1	0	0	0	0	0
Tumodi	1	1	1	0	1	0	0	0	0	0
Birkenhead	1	1	1	0	1	0	0	0	0	0
Kambole	1	1	1	0	1	0	0	0	0	0
Nessziona	1	1	1	0	1	0	0	0	0	0
Neukoelln	1	1	1	0	1	0	0	0	0	0
Paratyphi C	1	0	1	0	0	0	1	0	0	0
Aba	1	1	1	0	1	0	0	0	0	0
Amherstiana	1	1	1	0	1	0	0	0	0	0
Bonariensis	1	1	1	0	1	0	0	0	0	0
Chincol	1	1	1	0	1	0	0	0	0	0
Gaillac	1	1	1	0	0	1	0	0	0	0
Glostrup	1	1	1	0	0	1	0	0	0	0
Hidalgo	1	1	1	0	1	0	0	0	0	0
Istanbul	1	1	1	0	0	1	0	0	0	0
Stourbridge	1	1	1	0	1	0	0	0	0	0
Tamale	1	1	1	0	0	1	0	0	0	0
Tananarive	1	1	1	0	0	1	0	0	0	0
Tshiongwe	1	1	1	0	1	0	0	0	0	0
Benin	1	1	1	0	0	1	0	0	0	0
Blegdam	1	1	0.993776	225	1	0	0	0	0	0
Bournemouth	1	1	1	0	0	1	0	0	0	0
Claibornei	1	0	0.999972	1	0	0	0	0	1	0
Durban	1	1	1	0	0	1	0	0	0	0
Gateshead	1	1	1	0	1	0	0	0	0	0
Lome	1	1	1	0	0	1	0	0	0	0
Louisiana	1	1	1	0	0	1	0	0	0	0
Mathura	1	0	1	0	0	0	0	0	1	0
Moscow	1	1	0.999972	1	1	0	0	0	0	0
Naestved	1	0	1	0	0	0	0	0	1	0
Pensacola	1	0	1	0	0	0	0	1	0	0
Sangalkam	1	1	1	0	0	1	0	0	0	0
Worb	1	0	1	0	0	0	0	0	1	0
Adabraka	1	1	1	0	1	0	0	0	0	0
Elisabethville	1	1	1	0	1	0	0	0	0	0
Hayindogo	1	1	1	0	0	1	0	0	0	0
Jedburgh	1	1	1	0	0	1	0	0	0	0
Kalina	1	1	1	0	1	0	0	0	0	0
Langensalza	1	1	1	0	0	1	0	0	0	0
Lerum	1	0	1	0	0	0	0	0	1	0
Onireke	1	1	1	0	0	1	0	0	0	0
Simi	1	1	1	0	0	1	0	0	0	0
Stormont	1	0	1	0	0	0	0	1	0	0
Tibati	1	0	1	0	0	0	1	0	0	0
Vil,voorde	1	1	1	0	0	1	0	0	0	0
Westhampton	1	0	1	0	0	0	1	0	0	0
IIIb 11:k:z53	1	0	1	0	0	0	0	0	0	1
IV 11:z4,z23:-	1	0	1	0	0	0	0	0	0	1
Luciana	1	0	1	0	0	0	0	1	0	0
Solt	1	0	1	0	0	0	0	1	0	0
VI 11:b:1,7	1	0	1	0	0	0	0	0	1	0
VI 11:b:e,n,x	1	0	1	0	0	0	0	1	0	0
Wentworth	1	0	1	0	0	0	0	1	0	0
Woodinville	1	0	1	0	0	0	0	1	0	0
Agoueve	1	1	1	0	0	1	0	0	0	0
Bron	1	1	1	0	1	0	0	0	0	0
Fanti	1	1	1	0	0	1	0	0	0	0
Farmsen	1	0	1	0	0	0	0	0	1	0
Ibadan	1	1	1	0	0	1	0	0	0	0
Mishmarhaemek	1	1	1	0	1	0	0	0	0	0
Lindern	1	1	1	0	0	1	0	0	0	0
Martonos	1	1	1	0	0	1	0	0	0	0
Poano	1	0	0.999972	1	0	0	0	0	1	0
Uzaramo	1	1	1	0	0	1	0	0	0	0
Astridplein	1	1	1	0	1	0	0	0	0	0
Grancanaria	1	1	1	0	1	0	0	0	0	0
Mpouto	1	1	1	0	1	0	0	0	0	0
Shamba	1	1	1	0	1	0	0	0	0	0
Tees	1	1	1	0	1	0	0	0	0	0
Welikade	1	0	1	0	0	0	0	1	0	0
I 17:g,t:-	1	0	1	0	0	0	0	1	0	0
Troy	1	1	1	0	1	0	0	0	0	0
II 21:z10:-	1	0	0.999972	1	0	0	0	0	1	0
Amoutive	1	1	1	0	1	0	0	0	0	0
Gozo	1	1	1	0	1	0	0	0	0	0
Langford	1	1	1	0	1	0	0	0	0	0
Wedding	1	1	1	0	1	0	0	0	0	0
Aschersleben	1	1	1	0	1	0	0	0	0	0
II 58:a:z6	1	1	1	0	1	0	0	0	0	0
II 58:l,z13,z28:z6	1	0	1	0	0	0	0	0	1	0
IIIa 63:g,z51:-	1	0	1	0	0	0	0	0	0	1
Crossness	1	0	1	0	0	0	0	0	1	0
IIIb 38:(k):z35:-	1	0	1	0	0	0	0	0	1	0
Champaign	1	0	1	0	0	0	0	1	0	0
Hofit	1	0	1	0	0	0	0	1	0	0
Kokomlemle	1	0	1	0	0	0	0	1	0	0
Duval	1	0	1	0	0	0	0	1	0	0
Goulfey	1	0	1	0	0	0	0	0	1	0
IV 1,40:g,z51:-	1	0	1	0	0	0	0	0	0	1
IV 1,40:z4,z24:-	1	0	1	0	0	0	0	1	0	0
IV 40:z4,z24:-	1	0	1	0	0	0	0	1	0	0
IIIa 41:z4,z23:-	1	1	1	0	1	0	0	0	0	0
VI 41:b:1,7	1	0	1	0	0	0	0	0	1	0
IV 44:z36,[z38]:-	1	0	1	0	0	0	0	1	0	0
Deversoir	1	0	1	0	0	0	0	1	0	0
I 45:d:-	1	0	1	0	0	0	0	1	0	0
Suelldorf	1	0	1	0	0	0	0	1	0	0
II 47:a:1,5	1	0	1	0	0	0	0	0	1	0
Luke	1	0	1	0	0	0	0	1	0	0
Mountpleasant	1	0	1	0	0	0	0	0	1	0
Tamberma	1	0	1	0	0	0	0	1	0	0
